# Supplementary material for: Fine‐mapping of HLA class I and class II genes identified two independent novel variants associated with nasopharyngeal carcinoma susceptibility
Source: Cancer Med. 2018 Oct 30;7(12):6308–16. doi: 10.1002/cam4.1838 (PMC6308056; doi:10.1002/cam4.1838)
Supplement: Supplementary file 3 [file CAM4-7-6308-s003.xlsx]

## Sheet: Sheet1
Supplementary Table S1: Summary of association results
Type a	Variants	CHR	Position	Effectb	Refferenceb	FRQ	EAFc		OR(95%CI)	P	P.omnibus
							Cases	Controls
SNP	rs362529	6	29638847	T	C	0.223685	0.200893	0.260803	0.71(0.62,0.82)	9.35689e-07	--
SNP	rs1233397	6	29653694	G	A	0.428376	0.401453	0.472222	0.75(0.67,0.84)	7.41782e-07	--
SNP	rs1233391	6	29658597	G	A	0.427954	0.400505	0.471562	0.75(0.67,0.84)	9.6964e-07	--
SNP	rs1233388	6	29661706	G	A	0.424112	0.397029	0.468219	0.75(0.66,0.84)	5.80248e-07	--
SNP	rs2235698	6	29663757	G	A	0.349398	0.372881	0.311155	1.32(1.17,1.49)	6.92309e-06	--
SNP	rs17508548	6	29671046	G	T	0.220249	0.1931	0.264464	0.66(0.57,0.76)	2.92324e-09	--
SNP	rs362518	6	29675617	C	T	0.220359	0.192988	0.264937	0.66(0.57,0.75)	2.21994e-09	--
SNP	rs3025642	6	29678295	A	G	0.127397	0.106443	0.161523	0.61(0.52,0.72)	1.32803e-08	--
SNP	rs2267633	6	29678820	G	A	0.220352	0.192988	0.264918	0.66(0.57,0.75)	2.24405e-09	--
SNP	rs2076483	6	29679524	G	A	0.220352	0.192988	0.264918	0.66(0.57,0.75)	2.24405e-09	--
SNP	rs29267	6	29682982	A	G	0.220479	0.193122	0.265034	0.66(0.57,0.75)	2.24875e-09	--
SNP	rs740883	6	29683384	T	A	0.140908	0.121614	0.172331	0.66(0.56,0.78)	4.96985e-07	--
SNP	rs740882	6	29683435	T	C	0.1409	0.121605	0.172325	0.66(0.56,0.78)	4.96509e-07	--
SNP	rs881284	6	29684026	T	C	0.1409	0.121605	0.172325	0.66(0.56,0.78)	4.96509e-07	--
SNP	rs29230	6	29684372	G	A	0.220352	0.192988	0.264918	0.66(0.57,0.75)	2.19254e-09	--
SNP	rs29262	6	29684571	G	A	0.1409	0.121605	0.172325	0.66(0.56,0.78)	4.96509e-07	--
SNP	rs29258	6	29685596	T	C	0.14091	0.121616	0.172333	0.66(0.56,0.78)	4.97125e-07	--
SNP	rs29257	6	29686009	G	A	0.140912	0.121619	0.172333	0.66(0.56,0.78)	4.97747e-07	--
SNP	rs29253	6	29688415	G	A	0.141683	0.12192	0.173868	0.66(0.56,0.77)	3.0181e-07	--
SNP	rs29227	6	29688567	T	G	0.1409	0.121605	0.172325	0.66(0.56,0.78)	4.96509e-07	--
SNP	rs29226	6	29688990	G	T	0.141807	0.122054	0.173975	0.66(0.56,0.77)	3.04746e-07	--
SNP	rs29225	6	29689020	G	A	0.1409	0.121605	0.172325	0.66(0.56,0.78)	4.96509e-07	--
SNP	rs16867690	6	29693362	T	C	0.1409	0.121605	0.172325	0.66(0.56,0.78)	4.96509e-07	--
SNP	rs17842396	6	29694363	C	T	0.1409	0.121605	0.172325	0.66(0.56,0.78)	4.96509e-07	--
SNP	rs6919973	6	29695853	T	C	0.141683	0.12192	0.173868	0.66(0.56,0.77)	3.0181e-07	--
SNP	rs29223	6	29696523	C	A	0.140962	0.121689	0.172349	0.66(0.56,0.78)	5.11499e-07	--
SNP	rs3025626	6	29699843	A	G	0.140951	0.121667	0.172356	0.66(0.56,0.78)	5.03379e-07	--
SNP	rs2021749	6	29706098	A	G	0.141839	0.122129	0.173938	0.66(0.56,0.77)	3.24363e-07	--
SNP	rs1233374	6	29716673	G	A	0.197725	0.169299	0.242798	0.63(0.54,0.73)	2.44448e-10	--
SNP	rs29232	6	29719410	A	G	0.489037	0.526848	0.426955	1.5(1.34,1.69)	4.41409e-12	--
SNP	rs3129054	6	29757035	T	C	0.242466	0.217309	0.283436	0.7(0.62,0.8)	1.51703e-07	--
SNP	rs2535236	6	29759664	T	C	0.240921	0.216382	0.280884	0.7(0.62,0.8)	2.35397e-07	--
SNP	rs3117292	6	29760178	G	A	0.24227	0.217625	0.282407	0.7(0.62,0.8)	2.32947e-07	--
SNP	rs3117294	6	29761308	G	T	0.240313	0.215414	0.280864	0.7(0.61,0.8)	1.5993e-07	--
SNP	rs3131888	6	29771868	C	T	0.372211	0.396083	0.333333	1.31(1.17,1.48)	6.33754e-06	--
SNP	rs3131886	6	29772431	C	T	0.372649	0.396424	0.333928	1.31(1.17,1.48)	6.78122e-06	--
SNP	rs7776082	6	29775252	A	G	0.372603	0.396399	0.333848	1.31(1.17,1.47)	6.85412e-06	--
SNP	rs1633059	6	29834529	C	T	0.59276	0.6235	0.542697	1.41(1.25,1.59)	1.66229e-08	--
SNP	rs1737055	6	29841721	A	G	0.394462	0.368835	0.436197	0.75(0.67,0.85)	2.87624e-06	--
SNP	rs1737046	6	29843672	A	G	0.394623	0.36734	0.437113	0.75(0.67,0.84)	1.93762e-06	--
SNP	rs1737043	6	29844026	T	C	0.394648	0.369054	0.43633	0.75(0.67,0.85)	2.96328e-06	--
SNP	rs3888722	6	29846979	G	C	0.212883	0.181639	0.263765	0.61(0.53,0.7)	3.29122e-12	--
SNP	rs2743941	6	29863430	A	G	0.335557	0.311434	0.372812	0.76(0.67,0.86)	8.56192e-06	--
SNP	rs16895757	6	29870157	A	G	0.218125	0.185407	0.27034	0.61(0.53,0.7)	2.64903e-12	--
SNP	rs1619379	6	29893214	T	C	0.272407	0.237524	0.329218	0.64(0.56,0.73)	4.37415e-12	--
SNP	rs17185440	6	29894036	A	C	0.217229	0.183828	0.27034	0.61(0.53,0.7)	1.20735e-12	--
SNP	rs1632949	6	29901703	G	A	0.271961	0.236576	0.328527	0.64(0.56,0.73)	5.14572e-12	--
SNP	rs11753296	6	29909089	A	G	0.270074	0.291851	0.234295	1.36(1.19,1.55)	5.49271e-06	--
SNP	rs17179115	6	29910907	A	T	0.262059	0.274795	0.224047	1.38(1.21,1.58)	2.17331e-06	--
SNP	rs16896052	6	29912155	G	A	0.218615	0.18446	0.273057	0.6(0.53,0.69)	5.78395e-13	--
SNP	rs2394178	6	29912824	A	G	0.278019	0.298168	0.240434	1.37(1.2,1.56)	2.3206e-06	--
SNP	rs2394180	6	29913178	C	T	0.269863	0.291851	0.234053	1.36(1.19,1.55)	5.18255e-06	--
SNP	rs2735014	6	29913788	A	C	0.276455	0.298944	0.239829	1.36(1.2,1.55)	3.61935e-06	--
SNP	rs2735009	6	29915832	A	G	0.276796	0.298168	0.239959	1.36(1.2,1.55)	3.23203e-06	--
SNP	rs2743937	6	29915902	C	T	0.276321	0.2988	0.239712	1.36(1.2,1.55)	3.66721e-06	--
SNP	rs2735007	6	29916178	A	G	0.276166	0.2988	0.238906	1.37(1.2,1.56)	2.59088e-06	--
SNP	rs2735003	6	29916613	G	T	0.276321	0.2988	0.239712	1.36(1.2,1.55)	3.66721e-06	--
SNP	rs9258537	6	29916840	A	G	0.275903	0.29722	0.239444	1.36(1.19,1.55)	4.03071e-06	--
SNP	rs9258538	6	29916856	T	C	0.276335	0.298815	0.239724	1.36(1.2,1.55)	3.66105e-06	--
SNP	rs2523777	6	29917066	T	C	0.276125	0.2988	0.239198	1.37(1.2,1.56)	2.93451e-06	--
SNP	rs16896081	6	29919688	A	G	0.217843	0.184776	0.271975	0.6(0.53,0.69)	5.98733e-13	--
SNP	rs2734985	6	29926641	G	A	0.228235	0.194251	0.282407	0.62(0.54,0.71)	1.89702e-12	--
SNP	rs2523759	6	29927072	G	A	0.227826	0.193936	0.281379	0.62(0.54,0.71)	3.09167e-12	--
SNP	rs5013093	6	29928565	A	G	0.228269	0.195515	0.281379	0.62(0.54,0.71)	4.99503e-12	--
SNP	rs2523756	6	29928696	A	G	0.594227	0.619931	0.552367	1.32(1.18,1.49)	3.31915e-06	--
SNP	rs2734984	6	29928810	G	A	0.228163	0.195515	0.280864	0.63(0.55,0.72)	7.18134e-12	--
SNP	rs2734981	6	29929671	A	G	0.227616	0.1949	0.280897	0.62(0.54,0.71)	3.82574e-12	--
SNP	rs2517861	6	29929961	A	G	0.228163	0.195199	0.281379	0.62(0.54,0.71)	4.52347e-12	--
SNP	rs35540400	6	29930902	T	A	0.404441	0.373342	0.445946	0.76(0.67,0.85)	4.36518e-06	--
SNP	rs2428510	6	29931006	G	A	0.594364	0.62009	0.552466	1.32(1.18,1.49)	3.26393e-06	--
SNP	rs2734979	6	29931140	A	G	0.598797	0.623997	0.557757	1.32(1.18,1.49)	3.96729e-06	--
SNP	rs2517854	6	29931275	G	C	0.404687	0.375237	0.447368	0.75(0.67,0.85)	2.15816e-06	--
SNP	rs6919513	6	29931973	C	T	0.594226	0.61994	0.552348	1.32(1.18,1.49)	3.28662e-06	--
SNP	rs1611684	6	29933825	A	G	0.405464	0.378395	0.44726	0.76(0.67,0.85)	3.8074e-06	--
SNP	rs9258725	6	29934193	G	A	0.392914	0.362287	0.434505	0.76(0.67,0.85)	5.39202e-06	--
SNP	rs9258738	6	29935369	C	A	0.396282	0.370499	0.438272	0.75(0.67,0.85)	2.3126e-06	--
SNP	rs1611699	6	29935732	T	A	0.594198	0.619908	0.552328	1.32(1.18,1.49)	3.29467e-06	--
SNP	rs17185692	6	29936295	A	G	0.218872	0.186039	0.272119	0.61(0.53,0.7)	1.44366e-12	--
SNP	rs1611710	6	29936895	C	T	0.594325	0.620025	0.552469	1.32(1.18,1.49)	3.35183e-06	--
SNP	rs9258766	6	29938390	A	G	0.396282	0.370499	0.438272	0.75(0.67,0.85)	2.31236e-06	--
SNP	rs9258771	6	29938631	G	A	0.396282	0.370499	0.438272	0.75(0.67,0.85)	2.31236e-06	--
SNP	rs1611732	6	29938987	C	T	0.594325	0.620025	0.552469	1.32(1.18,1.49)	3.35183e-06	--
SNP	rs9258883	6	29945167	C	T	0.342466	0.31554	0.386317	0.72(0.64,0.82)	1.51576e-07	--
SNP	rs2860580	6	30014670	A	G	0.309002	0.261529	0.386317	0.55(0.49,0.63)	2.2483e-20	--
SNP	rs2735097	6	30023280	A	C	0.379687	0.406655	0.335767	1.36(1.21,1.54)	5.4594e-07	--
SNP	rs2517718	6	30024370	C	A	0.539218	0.576953	0.477764	1.51(1.35,1.7)	4.17928e-12	--
SNP	rs2517715	6	30025418	G	A	0.378966	0.405559	0.334877	1.36(1.21,1.54)	5.04364e-07	--
SNP	rs7747253	6	30027758	C	A	0.309253	0.261797	0.386539	0.55(0.48,0.62)	1.18252e-20	--
SNP	rs16896742	6	30030719	A	G	0.498626	0.460202	0.55934	0.67(0.6,0.75)	2.93803e-11	--
SNP	rs9260734	6	30040645	A	G	0.257339	0.219836	0.318417	0.59(0.52,0.68)	6.87216e-15	--
SNP	rs3903160	6	30040876	A	G	0.380004	0.407012	0.336019	1.36(1.21,1.54)	5.44906e-07	--
SNP	rs6457110	6	30041860	T	A	0.414185	0.439356	0.372297	1.33(1.19,1.5)	1.971e-06	--
SNP	rs3869062	6	30042870	G	A	0.240879	0.205938	0.297521	0.59(0.52,0.68)	7.12096e-14	--
SNP	rs3893464	6	30043229	G	A	0.421722	0.445989	0.382202	1.31(1.17,1.48)	7.08832e-06	--
SNP	rs12206499	6	30045106	G	A	0.388452	0.41156	0.349018	1.31(1.17,1.48)	8.50423e-06	--
SNP	rs2256539	6	30045719	G	A	0.405373	0.374289	0.448758	0.74(0.66,0.83)	7.2097e-07	--
SNP	rs2735079	6	30046911	T	C	0.407401	0.380311	0.451521	0.74(0.66,0.83)	4.05134e-07	--
SNP	rs435766	6	30047831	A	G	0.407375	0.380297	0.451474	0.74(0.66,0.83)	4.10635e-07	--
SNP	rs5009448	6	30048467	A	G	0.300509	0.262792	0.361626	0.63(0.55,0.71)	2.26621e-13	--
SNP	rs2256919	6	30048729	C	A	0.407828	0.382817	0.44856	0.76(0.67,0.85)	3.1587e-06	--
SNP	rs2523946	6	30049922	T	C	0.525832	0.55717	0.474794	1.4(1.24,1.57)	1.80494e-08	--
SNP	rs2844804	6	30050105	G	T	0.525079	0.556315	0.474208	1.4(1.24,1.57)	2.16633e-08	--
SNP	rs2232236	6	30050170	A	C	0.248728	0.212887	0.307099	0.59(0.52,0.68)	2.86344e-14	--
SNP	rs2245961	6	30051983	C	A	0.395108	0.364814	0.444444	0.71(0.63,0.8)	1.39631e-08	--
SNP	rs4947244	6	30062343	G	C	0.384874	0.409573	0.34465	1.32(1.17,1.49)	5.70363e-06	--
SNP	rs4713281	6	30086331	A	G	0.384731	0.4096	0.344229	1.33(1.18,1.5)	4.58469e-06	--
SNP	rs16896044	6	30089729	A	G	0.194912	0.169931	0.235597	0.65(0.56,0.75)	5.43622e-09	--
SNP	rs9357092	6	30092231	A	G	0.384645	0.409406	0.344318	1.32(1.17,1.49)	5.09527e-06	--
SNP	rs4711206	6	30095163	A	G	0.384486	0.409486	0.343773	1.33(1.18,1.5)	4.04385e-06	--
SNP	rs16896923	6	30108666	C	T	0.195499	0.170562	0.236111	0.65(0.56,0.75)	5.87875e-09	--
SNP	rs4711207	6	30113733	A	C	0.383424	0.408095	0.343244	1.32(1.17,1.49)	5.75443e-06	--
SNP	rs9405044	6	30114744	A	G	0.384531	0.409214	0.344332	1.32(1.17,1.49)	5.3745e-06	--
SNP	rs3910312	6	30116725	C	A	0.383423	0.4081	0.343235	1.32(1.17,1.49)	5.71424e-06	--
SNP	rs9366752	6	30132656	T	C	0.382964	0.407668	0.342731	1.32(1.17,1.49)	5.44543e-06	--
SNP	rs10484549	6	30134269	C	T	0.1951	0.170212	0.235633	0.65(0.56,0.75)	5.43391e-09	--
SNP	rs17187693	6	30144312	G	C	0.195371	0.169931	0.235839	0.65(0.56,0.75)	6.94183e-09	--
SNP	rs9393989	6	30148063	A	G	0.383978	0.408649	0.3438	1.32(1.17,1.49)	5.32298e-06	--
SNP	rs4711209	6	30155382	A	G	0.382911	0.408155	0.341797	1.33(1.18,1.51)	2.98406e-06	--
SNP	rs2057728	6	30162736	A	G	0.406397	0.42988	0.366357	1.31(1.17,1.48)	7.24388e-06	--
SNP	rs2844796	6	30180490	A	G	0.0331493	0.0235224	0.0488277	0.47(0.34,0.64)	2.4945e-06	--
SNP	rs2248289	6	30180700	C	T	0.0331405	0.0236147	0.0486543	0.48(0.35,0.65)	3.584e-06	--
SNP	rs928822	6	30383225	G	T	0.264188	0.242262	0.299897	0.75(0.66,0.85)	7.11563e-06	--
SNP	rs9357105	6	31111902	A	G	0.191021	0.212569	0.155927	1.45(1.25,1.69)	1.3846e-06	--
SNP	rs2517534	6	31125313	A	G	0.44445	0.406442	0.506349	0.68(0.6,0.76)	1.86153e-11	--
SNP	rs2517532	6	31126386	A	G	0.444423	0.406191	0.506687	0.67(0.6,0.76)	1.43938e-11	--
SNP	rs2523862	6	31126821	A	C	0.445279	0.403032	0.506211	0.68(0.6,0.76)	3.89169e-11	--
SNP	rs4713429	6	31128996	G	C	0.342672	0.373841	0.29191	1.46(1.29,1.65)	4.33346e-09	--
SNP	rs2523857	6	31129483	T	C	0.441921	0.406186	0.500117	0.69(0.61,0.77)	1.93749e-10	--
SNP	rs2517527	6	31129526	A	G	0.334534	0.308595	0.37678	0.74(0.65,0.83)	8.18358e-07	--
SNP	rs2517523	6	31134413	G	A	0.541453	0.579616	0.479301	1.48(1.32,1.66)	1.86201e-11	--
SNP	rs2517516	6	31136899	C	T	0.541655	0.579638	0.479794	1.48(1.32,1.66)	2.19687e-11	--
SNP	rs2517511	6	31137897	A	C	0.459248	0.420088	0.521605	0.68(0.6,0.76)	1.84485e-11	--
SNP	rs2256436	6	31139360	G	A	0.540117	0.578648	0.477366	1.48(1.32,1.67)	1.38023e-11	--
SNP	rs2517504	6	31140349	A	C	0.459788	0.420088	0.522142	0.67(0.6,0.76)	1.56686e-11	--
SNP	rs2517502	6	31140916	T	C	0.541999	0.579905	0.480265	1.48(1.32,1.66)	2.43467e-11	--
SNP	rs2517500	6	31141488	T	C	0.541243	0.579429	0.479053	1.48(1.32,1.66)	1.86471e-11	--
SNP	rs2517497	6	31144762	G	A	0.540509	0.578648	0.478395	1.48(1.32,1.66)	2.26784e-11	--
SNP	rs2844641	6	31145773	C	T	0.541773	0.579724	0.479966	1.48(1.32,1.66)	2.31974e-11	--
SNP	rs2523891	6	31146955	T	C	0.541589	0.579672	0.479568	1.48(1.32,1.66)	2.05473e-11	--
SNP	rs2523889	6	31148277	G	C	0.460449	0.419457	0.522188	0.68(0.6,0.76)	3.18621e-11	--
SNP	rs2523884	6	31149134	T	C	0.540117	0.578648	0.477366	1.48(1.32,1.67)	1.38023e-11	--
SNP	rs2246330	6	31149472	A	G	0.541509	0.579616	0.479448	1.48(1.32,1.66)	2.00757e-11	--
SNP	rs2523883	6	31150049	G	A	0.459337	0.416298	0.521717	0.67(0.6,0.76)	1.78099e-11	--
SNP	rs2523882	6	31150196	T	C	0.538474	0.575923	0.477484	1.47(1.31,1.65)	4.29412e-11	--
SNP	rs2517489	6	31150285	A	G	0.540117	0.578648	0.477366	1.48(1.32,1.67)	1.38023e-11	--
SNP	rs2523881	6	31150587	G	T	0.540117	0.578648	0.477366	1.48(1.32,1.67)	1.38023e-11	--
SNP	rs2523880	6	31150748	G	C	0.542505	0.580341	0.480885	1.48(1.32,1.66)	2.61087e-11	--
SNP	rs2249231	6	31151211	A	G	0.541352	0.579462	0.479286	1.48(1.32,1.67)	1.87193e-11	--
SNP	rs2905759	6	31152447	T	C	0.541178	0.579346	0.479019	1.48(1.32,1.67)	1.76833e-11	--
SNP	rs2517478	6	31152781	C	A	0.46048	0.419457	0.52322	0.67(0.6,0.75)	1.45712e-11	--
SNP	rs2517477	6	31152842	A	G	0.539726	0.578332	0.476852	1.49(1.33,1.67)	1.19816e-11	--
SNP	rs2523843	6	31154507	G	A	0.540704	0.579062	0.478234	1.49(1.33,1.67)	1.4073e-11	--
SNP	rs2523836	6	31155124	G	A	0.460439	0.421352	0.523148	0.67(0.6,0.75)	1.34311e-11	--
SNP	rs2523895	6	31155450	A	C	0.459428	0.42072	0.521649	0.68(0.6,0.76)	2.32858e-11	--
SNP	rs2106067	6	31156242	C	T	0.53953	0.578332	0.476337	1.49(1.33,1.67)	9.56327e-12	--
SNP	rs2249876	6	31156366	A	G	0.540839	0.579248	0.478286	1.49(1.33,1.67)	1.33619e-11	--
SNP	rs6941772	6	31156895	C	G	0.460205	0.418193	0.522727	0.68(0.6,0.76)	1.94275e-11	--
SNP	rs9263473	6	31158158	G	A	0.539922	0.578332	0.477366	1.48(1.32,1.66)	1.57772e-11	--
SNP	rs9263474	6	31158223	C	A	0.541652	0.579838	0.479462	1.49(1.32,1.67)	1.64926e-11	--
SNP	rs2535318	6	31159367	T	C	0.539922	0.578332	0.477366	1.48(1.32,1.66)	1.57772e-11	--
SNP	rs2517471	6	31160077	G	C	0.541751	0.579939	0.479559	1.49(1.32,1.67)	1.65792e-11	--
SNP	rs2535315	6	31160106	T	C	0.53953	0.578332	0.476337	1.49(1.33,1.67)	9.56327e-12	--
SNP	rs2535311	6	31160663	G	A	0.53953	0.578332	0.476337	1.49(1.33,1.67)	9.56327e-12	--
SNP	rs2535310	6	31161236	C	A	0.539335	0.578332	0.475824	1.49(1.33,1.68)	7.30569e-12	--
SNP	rs2535306	6	31161846	G	A	0.541242	0.578882	0.479941	1.48(1.32,1.66)	3.04398e-11	--
SNP	rs2535304	6	31162666	C	T	0.540508	0.579279	0.477366	1.49(1.33,1.67)	1.02145e-11	--
SNP	rs2535303	6	31163402	G	A	0.464188	0.42451	0.528807	0.67(0.59,0.75)	3.29266e-12	--
SNP	rs2517455	6	31167879	T	C	0.464224	0.424579	0.528791	0.67(0.59,0.75)	3.42655e-12	--
SNP	rs2517453	6	31168094	T	C	0.536678	0.576454	0.471898	1.51(1.34,1.69)	2.74973e-12	--
SNP	rs2517452	6	31168141	C	T	0.535812	0.57549	0.471193	1.5(1.34,1.69)	3.29266e-12	--
SNP	rs2517450	6	31169418	G	A	0.463948	0.42072	0.528409	0.67(0.59,0.75)	4.08289e-12	--
SNP	rs2535294	6	31170112	G	A	0.490294	0.522545	0.437769	1.39(1.24,1.56)	1.4734e-08	--
SNP	rs2535293	6	31170342	G	A	0.535828	0.575515	0.471193	1.5(1.34,1.69)	3.2501e-12	--
SNP	rs2517448	6	31170646	T	C	0.343249	0.315224	0.388889	0.73(0.65,0.82)	2.22063e-07	--
SNP	rs9263509	6	31174398	T	C	0.368466	0.396359	0.32304	1.37(1.21,1.54)	3.58444e-07	--
SNP	rs4713433	6	31176005	A	C	0.416516	0.452742	0.357518	1.46(1.3,1.65)	1.26679e-10	--
SNP	rs2535283	6	31176399	G	A	0.536057	0.575604	0.471651	1.5(1.34,1.68)	3.80518e-12	--
SNP	rs9263597	6	31179526	G	A	0.535598	0.575152	0.471182	1.5(1.34,1.68)	3.92286e-12	--
SNP	rs9263600	6	31179624	T	C	0.146759	0.168457	0.11142	1.61(1.36,1.92)	5.03527e-08	--
SNP	rs9263607	6	31180136	A	G	0.146298	0.16772	0.111226	1.6(1.35,1.91)	6.50844e-08	--
SNP	rs7381897	6	31181882	G	A	0.535422	0.574859	0.471193	1.5(1.34,1.68)	4.53326e-12	--
SNP	rs6457327	6	31182009	A	C	0.34364	0.315856	0.388889	0.73(0.65,0.83)	2.87962e-07	--
SNP	rs1064191	6	31183354	C	T	0.535616	0.575174	0.471193	1.5(1.34,1.68)	3.92584e-12	--
SNP	rs1265063	6	31185917	G	A	0.535618	0.575174	0.471197	1.5(1.34,1.68)	3.93049e-12	--
SNP	rs2233977	6	31187873	G	A	0.414087	0.449369	0.356627	1.46(1.3,1.64)	3.07431e-10	--
SNP	rs2233969	6	31188411	G	A	0.413502	0.448615	0.356316	1.46(1.3,1.64)	3.06555e-10	--
SNP	rs1265052	6	31188450	T	C	0.45774	0.418725	0.521279	0.66(0.58,0.74)	2.06027e-12	--
SNP	rs2233966	6	31188838	G	A	0.538045	0.576851	0.474845	1.5(1.33,1.68)	8.15025e-12	--
SNP	rs3130977	6	31189968	C	T	0.196478	0.21952	0.158953	1.48(1.28,1.72)	2.62038e-07	--
SNP	rs3094220	6	31190966	G	A	0.156115	0.179091	0.118697	1.62(1.37,1.91)	1.87856e-08	--
SNP	rs1042147	6	31191135	A	G	0.256871	0.279645	0.219781	1.38(1.21,1.59)	2.36659e-06	--
SNP	rs3094217	6	31191635	G	A	0.256538	0.279273	0.219511	1.38(1.21,1.58)	2.47854e-06	--
SNP	rs1042134	6	31191643	G	A	0.256514	0.279259	0.219471	1.38(1.21,1.58)	2.44302e-06	--
SNP	rs3130982	6	31192054	G	C	0.257981	0.280954	0.220568	1.39(1.21,1.59)	1.93656e-06	--
SNP	rs3132554	6	31192142	A	G	0.242613	0.26335	0.208841	1.38(1.2,1.6)	6.40308e-06	--
SNP	rs1042126	6	31192267	T	C	0.256703	0.279373	0.219783	1.38(1.21,1.58)	2.66624e-06	--
SNP	rs3130983	6	31192771	C	T	0.256784	0.279427	0.219907	1.38(1.21,1.58)	2.74895e-06	--
SNP	rs3094214	6	31193361	C	A	0.256643	0.279283	0.219773	1.38(1.21,1.58)	2.74266e-06	--
SNP	rs3094212	6	31193749	G	A	0.258121	0.28048	0.221708	1.37(1.2,1.57)	3.99689e-06	--
SNP	rs3132550	6	31194027	A	G	0.114954	0.13128	0.0883652	1.56(1.29,1.9)	4.80583e-06	--
SNP	rs2233950	6	31214044	T	C	0.102536	0.115908	0.0807587	1.86(1.45,2.4)	1.35039e-06	--
SNP	rs1265098	6	31214156	C	T	0.199807	0.220153	0.166672	1.4(1.21,1.62)	6.96607e-06	--
SNP	rs1063646	6	31215627	T	C	0.10849	0.124532	0.0823652	1.58(1.3,1.93)	4.29596e-06	--
SNP	rs7757012	6	31216541	C	T	0.108608	0.124659	0.0824666	1.58(1.3,1.93)	4.23295e-06	--
SNP	rs12364	6	31218765	A	T	0.108415	0.124447	0.0823045	1.58(1.3,1.93)	4.36354e-06	--
SNP	rs9263739	6	31219335	T	C	0.108415	0.124447	0.0823045	1.58(1.3,1.93)	4.36354e-06	--
SNP	rs9263749	6	31222494	A	G	0.10814	0.1235	0.0820433	1.58(1.3,1.93)	4.35758e-06	--
SNP	rs6903261	6	31223286	G	A	0.108415	0.124447	0.0823045	1.58(1.3,1.93)	4.36354e-06	--
SNP	rs9263794	6	31237998	G	A	0.112025	0.127922	0.0859053	1.56(1.29,1.89)	6.74266e-06	--
SNP	rs3887152	6	31284314	T	C	0.220744	0.197094	0.259259	0.7(0.61,0.8)	3.21927e-07	--
SNP	rs4084090	6	31326814	G	A	0.108773	0.123816	0.0829897	1.57(1.29,1.91)	6.87375e-06	--
SNP	rs9378228	6	31354350	T	G	0.192335	0.213768	0.15743	1.45(1.25,1.68)	1.43815e-06	--
SNP	rs2844603	6	31358833	A	G	0.282383	0.253632	0.320794	0.74(0.65,0.84)	3.73456e-06	--
SNP	rs3873375	6	31359339	T	C	0.261144	0.284757	0.222688	1.38(1.21,1.58)	1.39646e-06	--
SNP	rs2394963	6	31359441	A	G	0.262343	0.284902	0.225026	1.37(1.2,1.56)	2.97555e-06	--
SNP	rs2853935	6	31361857	C	T	0.285386	0.261431	0.324397	0.74(0.65,0.84)	2.09124e-06	--
SNP	rs2853933	6	31362067	T	C	0.285519	0.261529	0.324588	0.74(0.65,0.84)	2.04798e-06	--
SNP	rs7754443	6	31362242	A	G	0.262061	0.285247	0.2243	1.37(1.21,1.57)	2.22135e-06	--
SNP	rs9468920	6	31362915	A	G	0.262234	0.285223	0.224794	1.37(1.2,1.56)	2.72828e-06	--
SNP	rs9468924	6	31364927	A	G	0.0752056	0.0603285	0.0992798	0.59(0.48,0.72)	5.32954e-07	--
SNP	rs3900938	6	31365601	G	A	0.21821	0.241314	0.179197	1.45(1.26,1.68)	2.21698e-07	--
SNP	rs2524040	6	31365604	T	C	0.285323	0.261529	0.324074	0.74(0.65,0.84)	2.455e-06	--
SNP	rs2524163	6	31367558	C	T	0.285323	0.261529	0.324074	0.74(0.65,0.84)	2.455e-06	--
SNP	rs9468926	6	31368197	T	C	0.266531	0.290267	0.227873	1.38(1.21,1.58)	1.36142e-06	--
SNP	rs2524156	6	31368376	A	G	0.285323	0.261529	0.324074	0.74(0.65,0.84)	2.455e-06	--
SNP	rs2243868	6	31369255	A	G	0.285323	0.261529	0.324074	0.74(0.65,0.84)	2.455e-06	--
SNP	rs3873379	6	31370148	C	T	0.262231	0.285218	0.224794	1.37(1.2,1.56)	2.73323e-06	--
SNP	rs2853926	6	31371030	G	A	0.239337	0.215083	0.278837	0.71(0.62,0.81)	2.71092e-07	--
SNP	rs2894207	6	31371730	G	A	0.131399	0.0975995	0.181098	0.52(0.44,0.62)	1.72646e-14	--
SNP	rs9468932	6	31372802	A	G	0.135803	0.108654	0.180017	0.57(0.48,0.66)	4.84187e-12	--
SNP	rs2246954	6	31373241	A	G	0.312916	0.282375	0.362654	0.7(0.62,0.79)	5.84087e-09	--
SNP	rs2524095	6	31374096	A	C	0.269802	0.245784	0.308917	0.73(0.64,0.83)	1.2597e-06	--
SNP	rs2853922	6	31374169	A	G	0.269921	0.245929	0.308994	0.73(0.64,0.83)	1.28836e-06	--
SNP	rs2524089	6	31374501	G	T	0.269863	0.245736	0.309156	0.73(0.64,0.83)	1.14867e-06	--
SNP	rs2524066	6	31377133	T	C	0.269911	0.245794	0.309188	0.73(0.64,0.83)	1.15817e-06	--
SNP	rs9366778	6	31377152	G	A	0.413699	0.386608	0.457819	0.74(0.66,0.83)	4.80257e-07	--
SNP	rs9295970	6	31377501	T	A	0.0631573	0.0498219	0.0848755	0.56(0.45,0.71)	8.31117e-07	--
SNP	rs9461688	6	31379695	G	A	0.233319	0.259716	0.190329	1.47(1.28,1.68)	4.01682e-08	--
SNP	rs6931332	6	31382224	A	G	0.348532	0.31933	0.396091	0.72(0.64,0.81)	5.53179e-08	--
SNP	rs9468942	6	31382420	A	G	0.0630006	0.0495692	0.084875	0.56(0.45,0.7)	6.82566e-07	--
SNP	rs9500887	6	31410570	C	A	0.0666928	0.0524321	0.0897833	0.56(0.45,0.7)	3.34036e-07	--
SNP	rs28380796	6	31418001	A	G	0.196372	0.174668	0.228586	0.72(0.63,0.83)	7.04471e-06	--
SNP	rs2523619	6	31426123	C	T	0.195499	0.175616	0.227881	0.72(0.62,0.83)	6.08534e-06	--
SNP	rs3819284	6	31430746	A	G	0.0503403	0.0377827	0.0707917	0.52(0.4,0.67)	4.00906e-07	--
SNP	rs2523589	6	31435313	G	T	0.296673	0.263108	0.351338	0.66(0.58,0.74)	3.95983e-11	--
SNP	rs2523557	6	31439236	G	A	0.100135	0.0833474	0.127475	0.63(0.52,0.75)	6.59251e-07	--
SNP	rs9295986	6	31446507	T	C	0.593071	0.62811	0.536008	1.43(1.27,1.6)	9.18779e-10	--
SNP	rs9501587	6	31454916	A	G	0.152838	0.171826	0.121914	1.51(1.28,1.79)	1.76143e-06	--
SNP	rs9266638	6	31455036	T	C	0.516243	0.551169	0.459362	1.45(1.29,1.63)	3.27533e-10	--
SNP	rs2244020	6	31455430	G	A	0.596869	0.633607	0.537037	1.49(1.33,1.68)	2.66143e-11	--
SNP	rs4143334	6	31456179	G	A	0.115473	0.090969	0.155381	0.55(0.46,0.65)	1.18641e-11	--
SNP	rs3763288	6	31478346	A	G	0.253275	0.278484	0.21222	1.42(1.25,1.63)	2.52098e-07	--
SNP	rs12174396	6	31482558	G	A	0.266534	0.289322	0.229422	1.36(1.19,1.55)	5.32118e-06	--
SNP	rs17206680	6	31487731	A	G	0.0613412	0.0495894	0.0800416	0.58(0.46,0.74)	7.57872e-06	--
SNP	rs4418214	6	31499380	G	A	0.0697766	0.0555907	0.092688	0.59(0.47,0.73)	1.17851e-06	--
SNP	rs2524279	6	31500885	G	A	0.25097	0.275498	0.211024	1.42(1.24,1.62)	4.54297e-07	--
SNP	rs6935045	6	31510389	T	A	0.119488	0.0982312	0.152893	0.63(0.54,0.75)	6.41475e-08	--
SNP	rs2596466	6	31513596	G	A	0.256783	0.279848	0.216942	1.39(1.22,1.58)	1.12793e-06	--
SNP	rs3093971	6	31532586	A	G	0.263593	0.287113	0.221362	1.42(1.25,1.62)	2.04905e-07	--
SNP	rs9366784	6	31543333	A	C	0.255261	0.277527	0.219001	1.37(1.2,1.57)	4.34655e-06	--
SNP	rs9267444	6	31591437	A	G	0.395695	0.420404	0.355453	1.31(1.16,1.48)	8.23145e-06	--
SNP	rs28421666	6	32700715	G	A	0.11666	0.0979154	0.145295	0.66(0.56,0.78)	2.21549e-06	--
SNP	rs3130609	6	33097499	T	C	0.0593229	0.0728051	0.0373657	2(1.54,2.65)	5.30776e-07	--
SNP	rs3129300	6	33099755	G	T	0.0588892	0.0724697	0.0367721	2.02(1.55,2.67)	4.33321e-07	--
SNP	rs2395319	6	33175189	G	A	0.435338	0.457675	0.395253	1.31(1.17,1.47)	5.5586e-06	--
SNP	rs2064479	6	33180218	G	A	0.435395	0.459886	0.395062	1.31(1.17,1.47)	5.03495e-06	--
SNP	rs3130215	6	33182941	A	G	0.0727984	0.0871762	0.0493827	1.82(1.44,2.33)	9.65452e-07	--
SNP	200519	6	33274012	A	G	0.375637	0.399874	0.335736	1.33(1.18,1.49)	3.22995e-06	--
SNP	rs439205	6	33281820	G	A	0.37593	0.40019	0.33642	1.32(1.17,1.49)	4.10445e-06	--
SNP	rs421446	6	33282761	A	G	0.373581	0.397663	0.334362	1.32(1.17,1.49)	4.64058e-06	--
SNP	rs213209	6	33284936	C	T	0.371306	0.395369	0.332117	1.32(1.17,1.49)	4.56524e-06	--
SNP	rs9277937	6	33292872	C	T	0.074365	0.087808	0.0524717	1.74(1.38,2.21)	4.51266e-06	--
SNP	rs386084	6	33300640	G	A	0.374683	0.398493	0.335905	1.31(1.17,1.48)	6.13495e-06	--
SNP	rs1736892	6	28294957	C	T	0.117004	0.124941	0.104077	1.47(1.14,1.9)	0.002858	--
SNP	rs3757183	6	28299838	C	T	0.116434	0.124398	0.103465	1.47(1.15,1.9)	0.00279264	--
SNP	rs1679723	6	28307579	T	G	0.11646	0.124421	0.103494	1.47(1.15,1.9)	0.00279973	--
SNP	rs6918043	6	28309447	A	C	0.116444	0.124407	0.103475	1.47(1.15,1.9)	0.00279474	--
SNP	rs2799076	6	28340257	T	C	0.114789	0.122754	0.101818	1.47(1.14,1.9)	0.00284423	--
SNP	rs1150725	6	28351679	C	G	0.114711	0.122681	0.101731	1.47(1.14,1.9)	0.00282893	--
SNP	rs7767897	6	28378279	C	T	0.113573	0.121556	0.100572	1.47(1.14,1.9)	0.00281119	--
SNP	rs7759855	6	28390842	G	A	0.113471	0.121468	0.100447	1.47(1.15,1.9)	0.00276443	--
SNP	rs6922161	6	28403316	G	A	0.118291	0.126192	0.105424	1.47(1.14,1.9)	0.00299251	--
SNP	rs6902583	6	28403512	C	T	0.118429	0.126333	0.105557	1.47(1.14,1.9)	0.00297643	--
SNP	rs6456812	6	28407861	C	A	0.117358	0.125311	0.104405	1.47(1.14,1.9)	0.00283033	--
SNP	rs6910120	6	28408295	A	G	0.117304	0.12526	0.104347	1.47(1.14,1.9)	0.00282531	--
SNP	rs7752721	6	28409146	T	C	0.111114	0.119171	0.0979918	1.47(1.15,1.9)	0.00264253	--
SNP	rs9295769	6	28412548	G	A	0.117129	0.125075	0.104186	1.47(1.14,1.9)	0.00286209	--
SNP	rs6908459	6	28413472	A	C	0.117059	0.125004	0.104118	1.47(1.14,1.9)	0.00287269	--
SNP	rs6901001	6	28419098	G	A	0.117021	0.124969	0.104076	1.47(1.14,1.9)	0.00286191	--
SNP	rs6918631	6	28420435	T	C	0.11098	0.119037	0.097858	1.47(1.15,1.9)	0.00264308	--
SNP	rs6929449	6	28421781	C	A	0.116973	0.124915	0.104039	1.47(1.14,1.9)	0.00288898	--
SNP	rs2108924	6	28534357	C	G	0.117193	0.125131	0.104264	1.47(1.14,1.9)	0.00287259	--
SNP	rs6927023	6	28562200	A	G	0.106783	0.114951	0.0934794	1.48(1.15,1.9)	0.00240431	--
SNP	rs9366720	6	28595070	T	C	0.110982	0.116933	0.101291	1.31(1.03,1.66)	0.0260685	--
SNP	rs422089	6	28635385	C	T	0.104515	0.112706	0.091177	1.47(1.15,1.9)	0.00238802	--
SNP	rs454746	6	28645230	G	A	0.104192	0.112388	0.0908431	1.47(1.15,1.9)	0.00238027	--
SNP	rs449074	6	28647287	C	T	0.109939	0.118011	0.0967922	1.47(1.15,1.9)	0.00263245	--
SNP	rs411538	6	28663429	T	C	0.103419	0.111628	0.0900504	1.47(1.15,1.9)	0.00237091	--
SNP	rs420436	6	28663977	G	A	0.1092	0.117278	0.0960448	1.47(1.15,1.9)	0.00263912	--
SNP	rs420463	6	28664033	C	A	0.103341	0.111545	0.0899789	1.47(1.15,1.9)	0.00238596	--
SNP	rs911178	6	28682394	T	C	0.110725	0.118865	0.0974691	1.47(1.15,1.9)	0.00245443	--
SNP	rs4711176	6	28707007	G	A	0.102597	0.110815	0.089214	1.47(1.15,1.9)	0.00236266	--
SNP	rs6925972	6	28709913	A	T	0.102595	0.110813	0.0892109	1.47(1.15,1.9)	0.00236054	--
SNP	rs10807036	6	28714376	G	A	0.106056	0.114249	0.092714	1.48(1.15,1.9)	0.00237403	--
SNP	rs4713172	6	28714930	T	C	0.102402	0.110616	0.0890237	1.47(1.15,1.9)	0.00237847	--
SNP	rs7773193	6	28719313	C	T	0.102402	0.110616	0.0890237	1.47(1.15,1.9)	0.00237847	--
SNP	rs7382309	6	28728176	A	G	0.102412	0.110628	0.0890314	1.47(1.15,1.9)	0.00237208	--
SNP	rs2394119	6	28735496	T	A	0.10227	0.110605	0.0886965	1.46(1.15,1.88)	0.00238853	--
SNP	rs7761914	6	28750488	G	A	0.102375	0.110711	0.0887978	1.46(1.15,1.88)	0.0023846	--
SNP	rs1539584	6	28787924	C	A	0.455971	0.458391	0.45203	1.04(0.9,1.2)	0.581822	--
SNP	rs880638	6	28814891	A	G	0.538253	0.534974	0.543592	0.95(0.83,1.09)	0.494827	--
SNP	rs1233591	6	28828961	T	C	0.379718	0.382133	0.375784	1.04(0.9,1.19)	0.610831	--
SNP	rs1233596	6	28835652	T	C	0.379708	0.382132	0.375762	1.04(0.9,1.19)	0.609721	--
SNP	rs1233602	6	28841382	G	A	0.378964	0.381374	0.37504	1.04(0.9,1.19)	0.612336	--
SNP	rs1233603	6	28842010	A	G	0.383581	0.385592	0.380306	1.03(0.9,1.19)	0.672708	--
SNP	rs1233615	6	28847563	C	A	0.386045	0.387808	0.383173	1.03(0.89,1.18)	0.714105	--
SNP	rs1233627	6	28859706	T	C	0.37711	0.379588	0.373073	1.04(0.9,1.19)	0.603513	--
SNP	rs9257181	6	28862499	T	C	0.551299	0.555353	0.544698	1.07(0.93,1.23)	0.373822	--
SNP	rs9380090	6	28866807	G	C	0.415518	0.415255	0.415947	1(0.87,1.14)	0.955405	--
SNP	rs2765219	6	28878328	G	A	0.37383	0.376339	0.369744	1.04(0.9,1.19)	0.608191	--
SNP	rs2754767	6	28883220	A	G	0.373659	0.376172	0.369566	1.04(0.9,1.19)	0.60771	--
SNP	rs16897420	6	28890977	T	C	0.408491	0.412396	0.402131	1.06(0.92,1.23)	0.392118	--
SNP	rs386628	6	28892375	C	T	0.416867	0.416864	0.41687	1(0.87,1.14)	0.977943	--
SNP	rs377392	6	28892720	A	C	0.417245	0.41728	0.417189	1(0.87,1.14)	0.983812	--
SNP	rs209184	6	28899268	T	C	0.41362	0.413654	0.413565	1(0.87,1.14)	0.983827	--
SNP	rs209176	6	28912165	A	G	0.369983	0.372534	0.365828	1.04(0.91,1.18)	0.609215	--
SNP	rs6904278	6	28914297	G	A	0.116343	0.117883	0.113834	1.08(0.84,1.38)	0.558592	--
SNP	rs422331	6	28918796	T	C	0.530933	0.527219	0.536981	0.95(0.83,1.09)	0.452875	--
SNP	rs209165	6	28937465	C	A	0.530586	0.526846	0.536675	0.95(0.83,1.09)	0.450016	--
SNP	rs4713182	6	28941204	A	G	0.103624	0.10498	0.101416	1.07(0.83,1.37)	0.607559	--
SNP	rs9257280	6	28941486	T	C	0.552542	0.551897	0.553593	0.99(0.86,1.14)	0.890905	--
SNP	rs209164	6	28944435	T	C	0.376111	0.377935	0.37314	1.02(0.9,1.17)	0.72413	--
SNP	rs209163	6	28944796	T	C	0.371683	0.374209	0.367568	1.03(0.91,1.18)	0.620403	--
SNP	rs209160	6	28947858	A	G	0.378421	0.380977	0.374259	1.04(0.91,1.18)	0.609131	--
SNP	rs7763661	6	28951411	A	G	0.116469	0.118007	0.113965	1.07(0.84,1.37)	0.562897	--
SNP	rs209153	6	28954228	C	T	0.371664	0.374194	0.367544	1.03(0.91,1.18)	0.620406	--
SNP	rs209152	6	28954441	A	G	0.376911	0.378726	0.373956	1.02(0.9,1.17)	0.727248	--
SNP	rs172326	6	28957769	A	G	0.524575	0.521129	0.530187	0.96(0.84,1.09)	0.496778	--
SNP	rs2006758	6	28958361	G	A	0.505603	0.503949	0.508297	0.98(0.86,1.11)	0.737958	--
SNP	rs9257319	6	28959616	G	T	0.454588	0.455726	0.452735	1.02(0.89,1.16)	0.82213	--
SNP	rs429369	6	28959887	C	T	0.524647	0.521198	0.530264	0.96(0.84,1.09)	0.496615	--
SNP	rs6930087	6	28960404	C	T	0.151769	0.148358	0.157323	0.89(0.73,1.09)	0.252233	--
SNP	rs7750338	6	28961136	T	C	0.52469	0.521242	0.530305	0.96(0.84,1.09)	0.496943	--
SNP	rs2032500	6	28962248	A	G	0.335372	0.342975	0.322989	1.12(0.98,1.28)	0.11034	--
SNP	rs209148	6	28965248	A	G	0.335363	0.342961	0.322987	1.12(0.98,1.28)	0.110566	--
SNP	rs209146	6	28966829	A	G	0.5222	0.518648	0.527984	0.95(0.84,1.09)	0.482176	--
SNP	rs209131	6	28975734	G	A	0.504398	0.501045	0.509859	0.95(0.83,1.09)	0.495871	--
SNP	rs209128	6	28977152	A	C	0.334877	0.342498	0.322464	1.11(0.98,1.27)	0.110071	--
SNP	rs1056032	6	28978954	T	C	0.139648	0.136029	0.145541	0.89(0.73,1.08)	0.235389	--
SNP	rs209126	6	28980425	T	C	0.334409	0.342018	0.322017	1.11(0.98,1.27)	0.110881	--
SNP	rs209123	6	28981039	T	C	0.335251	0.34284	0.322893	1.11(0.98,1.27)	0.111491	--
SNP	rs209122	6	28983481	C	T	0.334456	0.342067	0.322061	1.11(0.98,1.27)	0.110852	--
SNP	rs2269553	6	28984488	A	G	0.508859	0.507525	0.511031	0.98(0.87,1.12)	0.795215	--
SNP	rs209121	6	28989639	C	T	0.533474	0.53032	0.538609	0.96(0.85,1.09)	0.549915	--
SNP	rs3132377	6	28993953	C	T	0.532675	0.529574	0.537724	0.96(0.85,1.09)	0.557098	--
SNP	rs9295782	6	28998198	A	G	0.140812	0.137187	0.146716	0.89(0.73,1.08)	0.23441	--
SNP	rs2765229	6	29000898	A	T	0.339938	0.346823	0.328723	1.1(0.97,1.26)	0.147403	--
SNP	rs2894066	6	29001906	A	G	0.535915	0.532568	0.541366	0.96(0.84,1.09)	0.525033	--
SNP	rs3763338	6	29002290	A	G	0.139551	0.135961	0.145398	0.89(0.73,1.08)	0.238848	--
SNP	rs2015436	6	29004893	C	T	0.532812	0.529703	0.537876	0.96(0.85,1.09)	0.556462	--
SNP	rs1233508	6	29005612	G	T	0.386142	0.392886	0.37516	1.11(0.97,1.27)	0.146388	--
SNP	rs932776	6	29009013	T	C	0.334416	0.34205	0.321984	1.11(0.98,1.27)	0.110221	--
SNP	rs2032502	6	29009544	T	C	0.139686	0.136074	0.14557	0.89(0.73,1.08)	0.236557	--
SNP	rs1004062	6	29010112	G	T	0.334379	0.34201	0.321951	1.11(0.98,1.27)	0.110362	--
SNP	rs6912843	6	29012141	C	T	0.535788	0.532457	0.541215	0.96(0.84,1.09)	0.527427	--
SNP	rs4713186	6	29017444	T	C	0.339337	0.346362	0.327896	1.1(0.97,1.26)	0.145045	--
SNP	rs7762289	6	29018214	C	A	0.145102	0.140815	0.152084	0.87(0.72,1.06)	0.171886	--
SNP	rs6931968	6	29018855	T	A	0.092882	0.101925	0.0781553	1.42(1.14,1.79)	0.00239182	--
SNP	rs2071790	6	29019781	G	A	0.333668	0.341329	0.32119	1.11(0.98,1.27)	0.114641	--
SNP	rs2071789	6	29020055	T	C	0.458853	0.461404	0.4547	1.03(0.91,1.18)	0.615287	--
SNP	rs2071788	6	29020286	T	C	0.135476	0.132071	0.141021	0.9(0.74,1.09)	0.274154	--
SNP	rs763009	6	29023087	T	C	0.330223	0.337881	0.317749	1.11(0.98,1.27)	0.111141	--
SNP	rs4947339	6	29024231	C	T	0.333621	0.341282	0.321144	1.11(0.97,1.27)	0.114741	--
SNP	rs9257403	6	29024951	G	A	0.345219	0.346178	0.342945	1.02(0.9,1.14)	0.794972	--
SNP	rs6456876	6	29026915	T	C	0.332491	0.339843	0.320518	1.11(0.97,1.27)	0.127911	--
SNP	rs4947256	6	29029919	A	C	0.139909	0.136575	0.14534	0.91(0.75,1.09)	0.298794	--
SNP	rs1476016	6	29030698	G	A	0.332522	0.340225	0.319977	1.11(0.98,1.27)	0.113419	--
SNP	rs9380100	6	29031959	T	C	0.141671	0.138429	0.14695	0.91(0.76,1.09)	0.321559	--
SNP	rs3131074	6	29032509	T	C	0.328892	0.336527	0.316458	1.11(0.97,1.27)	0.116894	--
SNP	rs12386522	6	29036146	C	T	0.0223438	0.0203557	0.0255818	0.7(0.44,1.14)	0.153963	--
SNP	rs9257425	6	29044535	G	A	0.521598	0.518671	0.526366	0.97(0.85,1.1)	0.586494	--
SNP	rs6933672	6	29049667	A	G	0.0442178	0.0415846	0.0485062	0.82(0.6,1.13)	0.229169	--
SNP	rs4713191	6	29051848	C	T	0.108097	0.110277	0.104546	1.07(0.88,1.3)	0.506196	--
SNP	rs3135322	6	29054899	A	G	0.320869	0.328174	0.308642	1.09(0.97,1.23)	0.155884	--
SNP	rs968722	6	29057883	A	G	0.134562	0.133989	0.135496	0.99(0.83,1.18)	0.907991	--
SNP	rs9380102	6	29058993	A	C	0.102016	0.104075	0.0986626	1.07(0.87,1.33)	0.505522	--
SNP	rs6904975	6	29060014	G	A	0.332386	0.339506	0.320789	1.09(0.97,1.24)	0.16056	--
SNP	rs10946966	6	29065562	A	G	0.110611	0.112129	0.108136	1.04(0.87,1.25)	0.67269	--
SNP	rs16894540	6	29069798	C	T	0.468758	0.466105	0.473079	0.97(0.86,1.09)	0.621633	--
SNP	rs6456880	6	29071227	T	G	0.326153	0.334002	0.313371	1.11(0.98,1.26)	0.11652	--
SNP	rs2269555	6	29072826	T	C	0.326131	0.334072	0.313198	1.11(0.98,1.26)	0.114107	--
SNP	rs9468459	6	29073670	A	G	0.0224092	0.0201658	0.0260628	0.74(0.48,1.13)	0.158605	--
SNP	rs6920392	6	29075017	A	G	0.326817	0.334806	0.313807	1.11(0.98,1.26)	0.113093	--
SNP	rs6906909	6	29076125	T	C	0.327419	0.335412	0.314401	1.11(0.98,1.26)	0.11355	--
SNP	rs9257453	6	29076909	G	A	0.0881791	0.0834311	0.0959115	0.83(0.67,1.03)	0.0928469	--
SNP	rs9295784	6	29077127	C	A	0.021662	0.0194128	0.0253251	0.74(0.48,1.13)	0.158769	--
SNP	rs6933976	6	29077501	A	G	0.219024	0.213721	0.227659	0.92(0.8,1.06)	0.235113	--
SNP	rs6456881	6	29078079	T	C	0.135331	0.13467	0.136408	0.99(0.84,1.17)	0.895558	--
SNP	rs3129793	6	29078155	G	A	0.325728	0.333661	0.312807	1.1(0.97,1.25)	0.118945	--
SNP	rs6456883	6	29078348	T	C	0.325631	0.333568	0.312703	1.1(0.97,1.25)	0.119043	--
SNP	rs9257456	6	29080068	G	A	0.0864789	0.0817075	0.0942495	0.83(0.67,1.03)	0.0903497	--
SNP	rs6925178	6	29081194	A	C	0.218139	0.21283	0.226784	0.92(0.8,1.06)	0.235738	--
SNP	rs4565335	6	29083766	T	C	0.21819	0.212877	0.226841	0.92(0.8,1.06)	0.23544	--
SNP	rs6923005	6	29084050	C	T	0.218109	0.212799	0.226756	0.92(0.8,1.06)	0.235726	--
SNP	rs9257461	6	29085904	C	T	0.325753	0.333767	0.312701	1.11(0.98,1.25)	0.115587	--
SNP	rs6930903	6	29089223	G	A	0.219025	0.213672	0.227743	0.92(0.8,1.06)	0.233579	--
SNP	rs9357075	6	29090266	A	G	0.135585	0.13494	0.136635	0.99(0.84,1.17)	0.899291	--
SNP	rs6916161	6	29091825	A	G	0.322942	0.330919	0.309951	1.1(0.98,1.25)	0.119141	--
SNP	rs6916923	6	29092142	T	C	0.0851978	0.0803642	0.09307	0.83(0.67,1.03)	0.0908072	--
SNP	rs9468464	6	29092491	C	T	0.02322	0.0197293	0.0289048	0.67(0.46,0.99)	0.0421446	--
SNP	rs9380103	6	29093184	G	A	0.109119	0.111648	0.105002	1.07(0.89,1.3)	0.46247	--
SNP	rs9366734	6	29095037	G	A	0.135079	0.134485	0.136046	0.99(0.84,1.17)	0.910676	--
SNP	rs6941946	6	29096562	A	G	0.316325	0.324692	0.302699	1.11(0.98,1.25)	0.104804	--
SNP	rs7768299	6	29098174	T	C	0.317097	0.325491	0.303427	1.11(0.98,1.25)	0.103506	--
SNP	rs1543796	6	29098597	G	A	0.318901	0.327151	0.305465	1.11(0.98,1.25)	0.109411	--
SNP	rs2394512	6	29100163	A	G	0.316285	0.324674	0.302622	1.11(0.98,1.25)	0.104151	--
SNP	rs7741520	6	29102549	G	A	0.221305	0.215806	0.230259	0.92(0.8,1.06)	0.236253	--
SNP	rs2269554	6	29102968	A	G	0.45972	0.457728	0.462963	0.98(0.87,1.1)	0.723755	--
SNP	rs10484544	6	29103698	C	T	0.45972	0.457728	0.462963	0.98(0.87,1.1)	0.723755	--
SNP	rs6914501	6	29104156	G	A	0.0872233	0.0822906	0.0952567	0.85(0.7,1.04)	0.106097	--
SNP	rs4713197	6	29105564	C	A	0.11614	0.117817	0.113408	1.04(0.87,1.25)	0.637666	--
SNP	rs16894557	6	29107805	A	G	0.405242	0.406415	0.403332	1.01(0.9,1.14)	0.834785	--
SNP	rs7755402	6	29110041	G	A	0.459219	0.457247	0.462432	0.98(0.87,1.1)	0.726699	--
SNP	rs9468471	6	29112070	T	C	0.220765	0.215257	0.229734	0.92(0.8,1.06)	0.235956	--
SNP	rs9468473	6	29114229	T	C	0.221694	0.216212	0.230622	0.92(0.8,1.06)	0.240158	--
SNP	rs7743837	6	29114823	G	A	0.225927	0.219519	0.236363	0.91(0.79,1.04)	0.167063	--
SNP	rs7749435	6	29115826	G	C	0.223142	0.217672	0.23205	0.92(0.8,1.06)	0.240515	--
SNP	rs12333226	6	29117922	T	A	0.0180632	0.015897	0.021591	0.75(0.5,1.15)	0.184542	--
SNP	rs6924824	6	29118132	T	G	0.221673	0.216192	0.230599	0.92(0.8,1.06)	0.240276	--
SNP	rs6456886	6	29118566	G	A	0.221729	0.216249	0.230655	0.92(0.8,1.06)	0.240246	--
SNP	rs6456889	6	29118803	C	T	0.221526	0.216045	0.230453	0.92(0.8,1.06)	0.240326	--
SNP	rs2050230	6	29119906	A	G	0.314514	0.322899	0.300858	1.11(0.98,1.25)	0.104831	--
SNP	rs9391651	6	29119939	C	T	0.1345	0.134006	0.135305	0.99(0.84,1.17)	0.933683	--
SNP	rs7341218	6	29120095	A	G	0.458708	0.456728	0.461934	0.98(0.87,1.1)	0.726432	--
SNP	rs9468474	6	29121112	C	T	0.0175076	0.015433	0.0208863	0.74(0.48,1.15)	0.177688	--
SNP	rs2143574	6	29122005	C	T	0.314873	0.323437	0.300925	1.11(0.98,1.26)	0.0982667	--
SNP	rs9348819	6	29127211	T	C	0.109002	0.111813	0.104424	1.08(0.9,1.3)	0.423078	--
SNP	rs9501294	6	29128996	A	G	0.134495	0.133923	0.135288	0.99(0.84,1.17)	0.93445	--
SNP	rs2394514	6	29131193	C	T	0.11649	0.118161	0.11377	1.04(0.87,1.25)	0.64238	--
SNP	rs7747023	6	29133659	G	A	0.134442	0.133923	0.135288	0.99(0.84,1.17)	0.92787	--
SNP	rs6904527	6	29141032	G	T	0.0874243	0.0825606	0.0953452	0.85(0.7,1.04)	0.112166	--
SNP	rs6456895	6	29147874	G	A	0.314917	0.323214	0.301405	1.11(0.98,1.25)	0.108916	--
SNP	rs3131083	6	29147956	G	A	0.314835	0.323131	0.301324	1.11(0.98,1.25)	0.109031	--
SNP	rs3131084	6	29150651	G	A	0.313409	0.319962	0.299794	1.11(0.98,1.25)	0.104715	--
SNP	rs9393941	6	29153611	G	A	0.314617	0.322926	0.301084	1.11(0.98,1.25)	0.10839	--
SNP	rs9348821	6	29155182	G	A	0.134442	0.133923	0.135288	0.99(0.84,1.17)	0.92787	--
SNP	rs11758255	6	29158693	G	A	0.222374	0.216993	0.231137	0.92(0.81,1.06)	0.249763	--
SNP	rs6903771	6	29160551	T	C	0.131723	0.130797	0.13323	0.98(0.83,1.16)	0.836558	--
SNP	rs7752270	6	29161977	A	G	0.0872798	0.0824384	0.0951646	0.85(0.7,1.04)	0.11387	--
SNP	rs6456901	6	29163421	G	T	0.315039	0.32337	0.301471	1.11(0.98,1.25)	0.107511	--
SNP	rs9380109	6	29165950	T	C	0.314757	0.32314	0.301104	1.11(0.98,1.25)	0.105501	--
SNP	rs2142905	6	29172751	C	T	0.46321	0.459886	0.468622	0.97(0.86,1.08)	0.542841	--
SNP	rs4713201	6	29175242	C	T	0.109002	0.111813	0.104424	1.08(0.9,1.3)	0.423078	--
SNP	rs3129111	6	29175751	T	C	0.0872867	0.0824501	0.0951636	0.85(0.7,1.04)	0.11413	--
SNP	rs3131091	6	29181073	G	A	0.314739	0.323121	0.301088	1.11(0.98,1.25)	0.105563	--
SNP	rs6456908	6	29183051	A	G	0.222315	0.216983	0.230997	0.92(0.81,1.06)	0.254141	--
SNP	rs3129097	6	29185332	C	T	0.313618	0.321991	0.299982	1.11(0.98,1.25)	0.1046	--
SNP	rs3116838	6	29186130	C	T	0.458792	0.456667	0.462252	0.98(0.87,1.1)	0.70608	--
SNP	rs3130763	6	29187135	T	C	0.312241	0.320496	0.298796	1.11(0.98,1.25)	0.106804	--
SNP	rs3749977	6	29188323	A	G	0.222519	0.217176	0.23122	0.92(0.81,1.06)	0.252917	--
SNP	rs3130764	6	29188328	A	G	0.458205	0.456198	0.461474	0.98(0.87,1.1)	0.719769	--
SNP	rs3129108	6	29192066	C	A	0.315679	0.323968	0.30218	1.11(0.98,1.25)	0.109096	--
SNP	rs3129109	6	29192211	C	T	0.324836	0.333374	0.310932	1.11(0.98,1.26)	0.0944722	--
SNP	rs3129110	6	29193207	A	G	0.31546	0.323752	0.301955	1.11(0.98,1.25)	0.109071	--
SNP	rs3130766	6	29194808	C	T	0.315494	0.323796	0.301974	1.11(0.98,1.25)	0.108654	--
SNP	rs3130774	6	29204393	T	C	0.312799	0.322882	0.296378	1.13(1,1.28)	0.0484816	--
SNP	rs3130775	6	29206348	A	G	0.315276	0.324943	0.299532	1.13(1,1.28)	0.0584075	--
SNP	rs3130778	6	29207558	C	T	0.312329	0.322489	0.295782	1.13(1,1.28)	0.047287	--
SNP	rs3129119	6	29210840	G	A	0.137185	0.13677	0.13786	0.99(0.84,1.17)	0.942863	--
SNP	rs2223363	6	29212651	T	C	0.0884624	0.0843553	0.0951512	0.87(0.72,1.07)	0.180923	--
SNP	rs9295794	6	29212914	A	G	0.111742	0.114656	0.106996	1.08(0.9,1.29)	0.418341	--
SNP	rs2267632	6	29214447	A	G	0.0841603	0.0809501	0.0893884	0.89(0.73,1.1)	0.274217	--
SNP	rs9468487	6	29215031	G	A	0.0227106	0.0189675	0.0288066	0.67(0.47,0.97)	0.0352569	--
SNP	rs9393945	6	29216270	G	C	0.110155	0.113216	0.105169	1.09(0.9,1.31)	0.385079	--
SNP	rs9368592	6	29221576	T	G	0.114696	0.118117	0.109125	1.1(0.91,1.32)	0.328219	--
SNP	rs3116846	6	29222595	T	C	0.311186	0.320298	0.296345	1.12(0.99,1.27)	0.0757402	--
SNP	rs3130718	6	29222600	A	G	0.311155	0.320278	0.296296	1.12(0.99,1.27)	0.0754392	--
SNP	rs3130724	6	29226509	A	C	0.114717	0.118091	0.109222	1.09(0.91,1.31)	0.348322	--
SNP	rs3116847	6	29226792	G	A	0.457002	0.449147	0.463251	0.96(0.85,1.08)	0.470127	--
SNP	rs3129126	6	29229610	A	G	0.313093	0.3222	0.298262	1.12(0.99,1.27)	0.0751173	--
SNP	rs3129131	6	29233381	A	G	0.329159	0.336071	0.317901	1.09(0.96,1.23)	0.174819	--
SNP	rs3130729	6	29233726	T	G	0.311155	0.320278	0.296296	1.12(0.99,1.27)	0.0754392	--
SNP	rs2142906	6	29237962	A	G	0.329159	0.336071	0.317901	1.09(0.96,1.23)	0.174819	--
SNP	rs2394520	6	29245199	G	A	0.551194	0.542499	0.565354	0.91(0.81,1.02)	0.101417	--
SNP	rs3129151	6	29246294	T	C	0.114551	0.117927	0.109053	1.09(0.91,1.31)	0.348148	--
SNP	rs3129152	6	29246756	C	A	0.120679	0.122454	0.117789	1.04(0.88,1.25)	0.631756	--
SNP	rs2206042	6	29250455	A	C	0.329159	0.336071	0.317901	1.09(0.96,1.23)	0.174819	--
SNP	rs3116857	6	29252106	C	T	0.328752	0.335671	0.317484	1.09(0.96,1.23)	0.173924	--
SNP	rs3130745	6	29256598	C	A	0.333977	0.339346	0.325232	1.07(0.95,1.2)	0.28754	--
SNP	rs3116816	6	29257421	A	G	0.477564	0.473548	0.484104	0.96(0.85,1.08)	0.466988	--
SNP	rs3116817	6	29257540	A	G	0.329165	0.336081	0.317901	1.09(0.96,1.23)	0.174603	--
SNP	rs3116820	6	29259650	T	C	0.333969	0.339335	0.325229	1.07(0.95,1.2)	0.287733	--
SNP	rs9257593	6	29260773	C	T	0.339106	0.343287	0.332298	1.05(0.93,1.18)	0.415448	--
SNP	rs3129171	6	29263728	A	G	0.123687	0.124738	0.121976	1.02(0.86,1.22)	0.802369	--
SNP	rs3116826	6	29269414	G	A	0.334362	0.339373	0.326201	1.06(0.94,1.2)	0.325694	--
SNP	rs3129093	6	29278240	T	C	0.114568	0.117949	0.10906	1.09(0.91,1.31)	0.347298	--
SNP	rs760804	6	29279018	T	C	0.114551	0.117927	0.109053	1.09(0.91,1.31)	0.348165	--
SNP	rs736466	6	29284275	T	C	0.338001	0.341819	0.331784	1.05(0.93,1.18)	0.463409	--
SNP	rs1883329	6	29285081	T	C	0.547358	0.540114	0.559156	0.92(0.82,1.04)	0.181502	--
SNP	rs3116831	6	29286117	C	G	0.546916	0.539668	0.55872	0.92(0.82,1.04)	0.180884	--
SNP	rs2206040	6	29286493	C	T	0.310371	0.31933	0.295781	1.11(0.99,1.26)	0.0847117	--
SNP	rs2206041	6	29286585	C	T	0.310568	0.31933	0.296296	1.11(0.98,1.26)	0.0910552	--
SNP	rs3130817	6	29287216	G	T	0.114677	0.11813	0.109053	1.09(0.91,1.31)	0.336352	--
SNP	rs9257616	6	29288700	A	G	0.307749	0.316472	0.293543	1.11(0.98,1.26)	0.0894485	--
SNP	rs3130826	6	29289293	G	A	0.547358	0.540114	0.559156	0.92(0.82,1.04)	0.181502	--
SNP	rs2894083	6	29290287	A	G	0.337965	0.341756	0.33179	1.05(0.93,1.18)	0.467089	--
SNP	rs3116837	6	29292639	T	C	0.547358	0.540114	0.559156	0.92(0.82,1.04)	0.181502	--
SNP	rs3130803	6	29297134	G	A	0.333268	0.338281	0.325103	1.06(0.94,1.2)	0.327339	--
SNP	rs3130812	6	29301764	G	A	0.337957	0.341747	0.331783	1.05(0.93,1.18)	0.467181	--
SNP	rs3130813	6	29302990	T	C	0.338552	0.342272	0.332494	1.04(0.93,1.18)	0.472293	--
SNP	rs3130814	6	29304160	G	T	0.569003	0.572551	0.563224	1.04(0.93,1.17)	0.5071	--
SNP	rs2207338	6	29307803	G	T	0.589802	0.589352	0.590535	1(0.89,1.12)	0.944174	--
SNP	rs3130816	6	29311890	A	G	0.313766	0.322817	0.299026	1.12(0.99,1.26)	0.0796694	--
SNP	rs3129105	6	29321049	C	A	0.312524	0.321541	0.29784	1.12(0.99,1.26)	0.0814276	--
SNP	rs3117330	6	29333774	T	C	0.589798	0.589345	0.590535	1(0.89,1.12)	0.943812	--
SNP	rs2024679	6	29335096	A	G	0.318982	0.325963	0.307613	1.09(0.96,1.23)	0.179042	--
SNP	rs3117329	6	29335622	T	C	0.323708	0.329468	0.314327	1.07(0.95,1.21)	0.277829	--
SNP	rs3117328	6	29338556	A	C	0.323679	0.329438	0.3143	1.07(0.95,1.21)	0.278021	--
SNP	rs3130827	6	29338662	T	C	0.589824	0.589387	0.590535	1(0.89,1.12)	0.946347	--
SNP	rs9257657	6	29339151	G	A	0.476281	0.472262	0.482827	0.96(0.85,1.08)	0.473928	--
SNP	rs16894681	6	29340051	G	T	0.0638174	0.0584242	0.0726008	0.79(0.63,1)	0.0469704	--
SNP	rs6904130	6	29343172	C	T	0.0692759	0.0653822	0.0756173	0.85(0.68,1.06)	0.153718	--
SNP	rs3130829	6	29343879	A	G	0.312095	0.321089	0.297448	1.12(0.99,1.26)	0.0813697	--
SNP	rs7766902	6	29344624	T	G	0.114286	0.117814	0.108539	1.09(0.92,1.31)	0.326192	--
SNP	rs3130830	6	29344701	A	G	0.323679	0.329438	0.3143	1.07(0.95,1.21)	0.278021	--
SNP	rs6942318	6	29345994	T	C	0.0695344	0.0657985	0.0756188	0.86(0.69,1.07)	0.169042	--
SNP	rs3117327	6	29347129	T	C	0.323743	0.329506	0.314359	1.07(0.95,1.21)	0.277422	--
SNP	rs2394550	6	29356440	C	T	0.328442	0.333837	0.319655	1.07(0.94,1.2)	0.30397	--
SNP	rs9468508	6	29361735	T	C	0.0175656	0.0160445	0.0200427	0.82(0.54,1.26)	0.362533	--
SNP	rs1884123	6	29364399	A	G	0.589432	0.58844	0.591049	0.99(0.88,1.11)	0.858985	--
SNP	rs1033569	6	29365751	T	C	0.390411	0.391977	0.38786	1.02(0.91,1.14)	0.784905	--
SNP	rs1033568	6	29365946	A	G	0.390217	0.391979	0.387347	1.02(0.91,1.14)	0.755754	--
SNP	rs4446587	6	29367602	G	A	0.303485	0.313133	0.287772	1.13(1,1.28)	0.0524693	--
SNP	rs1884294	6	29370935	A	G	0.0738677	0.0698228	0.0804552	0.85(0.69,1.06)	0.14082	--
SNP	rs4713207	6	29372634	G	A	0.390391	0.392152	0.387523	1.02(0.91,1.14)	0.755826	--
SNP	rs16867628	6	29374476	A	G	0.402741	0.403033	0.402264	1(0.89,1.13)	0.998663	--
SNP	rs7754926	6	29377045	G	A	0.0738611	0.0698133	0.0804532	0.85(0.69,1.06)	0.140557	--
SNP	rs4594993	6	29378477	G	A	0.0739726	0.0698042	0.0807613	0.85(0.68,1.05)	0.130696	--
SNP	rs3117426	6	29379991	T	C	0.104085	0.108615	0.0967078	1.13(0.94,1.36)	0.205218	--
SNP	rs16894709	6	29380280	T	C	0.0741068	0.0699867	0.0808169	0.85(0.68,1.05)	0.133636	--
SNP	rs7774255	6	29382335	A	T	0.338801	0.344794	0.329041	1.1(0.96,1.27)	0.174169	--
SNP	rs9257694	6	29382465	C	T	0.306842	0.312685	0.297325	1.08(0.95,1.22)	0.242346	--
SNP	rs9257696	6	29383486	C	T	0.136595	0.132975	0.14249	0.92(0.78,1.09)	0.35367	--
SNP	rs9257697	6	29384159	C	T	0.0137164	0.0107571	0.018536	0.59(0.37,0.94)	0.0265856	--
SNP	rs10456370	6	29388715	C	A	0.201762	0.203412	0.199074	1.03(0.89,1.18)	0.706105	--
SNP	rs9393954	6	29390330	A	T	0.121781	0.121341	0.122496	0.99(0.83,1.18)	0.921844	--
SNP	rs9257711	6	29391422	A	G	0.0143789	0.0112941	0.0194028	0.58(0.37,0.92)	0.0214937	--
SNP	rs4713208	6	29391558	A	G	0.365543	0.364182	0.366255	1(0.89,1.13)	0.985364	--
SNP	rs720831	6	29392497	A	G	0.365949	0.365761	0.366255	1(0.89,1.13)	0.94705	--
SNP	rs4713209	6	29395268	T	A	0.122606	0.122078	0.123465	0.99(0.83,1.18)	0.900558	--
SNP	rs9257718	6	29399706	T	C	0.0137168	0.0107581	0.0185355	0.59(0.37,0.94)	0.0266179	--
SNP	rs16894722	6	29400009	G	A	0.210958	0.211897	0.20943	1.02(0.89,1.17)	0.790771	--
SNP	rs9257721	6	29401606	T	C	0.0137057	0.010747	0.0185242	0.59(0.37,0.94)	0.0266272	--
SNP	rs9257725	6	29403873	T	C	0.135262	0.131738	0.141002	0.93(0.78,1.09)	0.360366	--
SNP	rs12660111	6	29404127	T	C	0.430723	0.429879	0.432099	0.98(0.88,1.11)	0.783725	--
SNP	rs9357078	6	29405645	T	C	0.11272	0.115287	0.108539	1.07(0.89,1.28)	0.465231	--
SNP	rs6930435	6	29409201	A	G	0.230028	0.232786	0.223602	1.07(0.93,1.23)	0.331454	--
SNP	rs6903989	6	29410009	A	C	0.231115	0.234049	0.226337	1.05(0.92,1.21)	0.460932	--
SNP	rs9257745	6	29414635	T	C	0.135225	0.131712	0.140947	0.93(0.78,1.09)	0.362005	--
SNP	rs9348827	6	29416372	T	G	0.121542	0.120988	0.122443	0.99(0.83,1.18)	0.896108	--
SNP	rs9257748	6	29417748	C	T	0.0138943	0.011055	0.0185185	0.61(0.38,0.96)	0.0342731	--
SNP	rs1014258	6	29418660	T	C	0.231115	0.234049	0.226337	1.05(0.92,1.21)	0.461735	--
SNP	rs10447393	6	29424831	T	C	0.365948	0.365154	0.36724	1(0.89,1.12)	0.963451	--
SNP	rs9257768	6	29430065	T	C	0.0105068	0.00856601	0.0136677	0.61(0.34,1.08)	0.0861594	--
SNP	rs9257769	6	29431055	C	T	0.0137219	0.0107442	0.0185715	0.59(0.37,0.94)	0.0257093	--
SNP	rs9257770	6	29431817	C	A	0.0137012	0.0107404	0.0185231	0.59(0.37,0.94)	0.0265129	--
SNP	rs6930033	6	29431884	C	A	0.431311	0.430828	0.432099	0.99(0.88,1.11)	0.841113	--
SNP	rs10484546	6	29432578	C	A	0.431311	0.430828	0.432099	0.99(0.88,1.11)	0.842231	--
SNP	rs7357041	6	29433078	G	A	0.0141932	0.0109015	0.019554	0.57(0.36,0.9)	0.0152527	--
SNP	rs4713210	6	29433412	T	C	0.113005	0.115334	0.109213	1.06(0.89,1.27)	0.513703	--
SNP	rs9257792	6	29442418	G	A	0.023298	0.0168588	0.033785	0.51(0.35,0.73)	0.000251734	--
SNP	rs16894773	6	29443461	T	C	0.224988	0.226005	0.223331	1.02(0.89,1.18)	0.770866	--
SNP	rs9380120	6	29443516	C	T	0.113307	0.115287	0.110082	1.05(0.88,1.26)	0.580968	--
SNP	rs9257794	6	29443640	T	C	0.330333	0.33765	0.318416	1.09(0.96,1.23)	0.169277	--
SNP	rs4713211	6	29444033	G	A	0.560157	0.568309	0.546881	1.09(0.97,1.22)	0.142216	--
SNP	rs9295804	6	29444126	A	G	0.226691	0.225615	0.228443	0.99(0.86,1.13)	0.86999	--
SNP	rs3930883	6	29445054	G	T	0.560626	0.568682	0.547506	1.09(0.97,1.22)	0.146735	--
SNP	rs6934993	6	29445479	G	A	0.32818	0.335439	0.316358	1.09(0.96,1.23)	0.177795	--
SNP	rs4713213	6	29446941	A	G	0.313633	0.306022	0.326028	0.92(0.81,1.03)	0.151121	--
SNP	rs9257799	6	29447250	C	T	0.126142	0.125739	0.126798	0.99(0.83,1.18)	0.903258	--
SNP	rs7772982	6	29448986	C	T	0.208454	0.201142	0.220361	0.89(0.77,1.02)	0.0935444	--
SNP	rs7753474	6	29449287	A	G	0.208806	0.2012	0.221193	0.88(0.77,1.02)	0.0817279	--
SNP	rs7773534	6	29449343	C	T	0.209077	0.201316	0.221717	0.88(0.77,1.01)	0.0756781	--
SNP	rs10456372	6	29449428	G	A	0.231265	0.231013	0.231677	1(0.88,1.14)	0.991964	--
SNP	rs7774029	6	29449602	C	T	0.0736841	0.0697972	0.0800144	0.86(0.69,1.06)	0.153555	--
SNP	rs9380122	6	29450215	G	A	0.227995	0.228066	0.22788	1.01(0.88,1.16)	0.935992	--
SNP	rs3749970	6	29450804	A	G	0.231305	0.231174	0.231518	1(0.88,1.15)	0.970359	--
SNP	rs10456373	6	29451312	C	T	0.232601	0.232367	0.232984	1(0.88,1.14)	0.987855	--
SNP	rs9257802	6	29451334	T	C	0.0955039	0.0856049	0.111626	0.75(0.62,0.9)	0.00227153	--
SNP	rs5003265	6	29452015	T	C	0.232931	0.233095	0.232663	1.01(0.88,1.15)	0.921849	--
SNP	rs4598109	6	29452683	T	C	0.220548	0.222047	0.218108	1.03(0.9,1.18)	0.698355	--
SNP	rs2144425	6	29452918	G	A	0.224476	0.224963	0.223682	1.01(0.88,1.16)	0.881222	--
SNP	rs238883	6	29454205	A	G	0.317345	0.309223	0.330247	0.91(0.81,1.03)	0.133942	--
SNP	rs9257805	6	29454308	G	A	0.0170387	0.0125313	0.0243796	0.52(0.33,0.8)	0.00283263	--
SNP	rs238882	6	29454342	A	G	0.224463	0.225207	0.223252	1.01(0.89,1.16)	0.840793	--
SNP	rs3117442	6	29457070	G	A	0.226175	0.226936	0.224935	1.01(0.89,1.16)	0.833493	--
SNP	rs1419640	6	29458833	T	G	0.461927	0.456865	0.47017	0.95(0.85,1.07)	0.414551	--
SNP	rs9378134	6	29459763	A	G	0.226885	0.222998	0.233214	0.95(0.83,1.09)	0.435505	--
SNP	rs238872	6	29459852	T	C	0.455773	0.451358	0.462963	0.96(0.86,1.08)	0.49103	--
SNP	rs3117444	6	29460922	G	A	0.458043	0.453704	0.46511	0.96(0.86,1.08)	0.500759	--
SNP	rs3094556	6	29461387	C	T	0.457926	0.453569	0.465021	0.96(0.86,1.08)	0.498841	--
SNP	rs3129681	6	29462362	T	C	0.458219	0.453984	0.465115	0.96(0.86,1.08)	0.51233	--
SNP	rs3094551	6	29462778	A	G	0.535812	0.540114	0.528807	1.04(0.93,1.16)	0.510832	--
SNP	rs3094550	6	29462788	C	A	0.536595	0.541061	0.529321	1.04(0.93,1.17)	0.493166	--
SNP	rs238869	6	29463092	C	T	0.318034	0.318067	0.317979	1(0.88,1.13)	0.987672	--
SNP	rs3094549	6	29463127	C	A	0.430331	0.425772	0.437755	0.95(0.84,1.06)	0.344573	--
SNP	rs1419638	6	29463498	T	C	0.282193	0.282692	0.281381	1.02(0.89,1.15)	0.816364	--
SNP	rs1419635	6	29463897	G	A	0.263949	0.263597	0.264522	1(0.87,1.13)	0.947123	--
SNP	rs4711185	6	29464025	A	G	0.368345	0.364182	0.375126	0.95(0.85,1.07)	0.435771	--
SNP	rs379157	6	29464566	A	G	0.428767	0.424826	0.435185	0.96(0.86,1.08)	0.516226	--
SNP	rs9257813	6	29465341	C	A	0.374433	0.37184	0.378656	0.97(0.86,1.09)	0.641635	--
SNP	rs9393956	6	29465624	G	A	0.0547945	0.0533797	0.0570988	0.91(0.71,1.18)	0.478618	--
SNP	rs4713214	6	29465975	A	T	0.366846	0.364804	0.370173	0.98(0.86,1.1)	0.70787	--
SNP	rs9257816	6	29467091	A	C	0.374262	0.371661	0.378498	0.97(0.86,1.09)	0.640594	--
SNP	rs9257819	6	29468162	C	A	0.374252	0.371648	0.378493	0.97(0.86,1.09)	0.64019	--
SNP	rs1362065	6	29468656	C	T	0.374375	0.37178	0.378601	0.97(0.86,1.09)	0.641521	--
SNP	rs1362064	6	29468755	C	A	0.37456	0.372079	0.378601	0.97(0.86,1.1)	0.658437	--
SNP	rs16894836	6	29469686	C	A	0.164118	0.159823	0.170795	0.93(0.8,1.09)	0.357122	--
SNP	rs9257823	6	29469714	T	C	0.37441	0.371814	0.378637	0.97(0.86,1.09)	0.641439	--
SNP	rs1362063	6	29470272	A	G	0.374681	0.372232	0.378671	0.97(0.87,1.1)	0.661177	--
SNP	rs9257827	6	29470882	T	C	0.374392	0.371807	0.378601	0.97(0.86,1.09)	0.643024	--
SNP	rs9257828	6	29471676	T	C	0.38193	0.376554	0.390685	0.94(0.84,1.06)	0.330102	--
SNP	rs4713216	6	29472126	G	A	0.374403	0.371825	0.378601	0.97(0.86,1.09)	0.644052	--
SNP	rs4713217	6	29472304	G	A	0.374403	0.371825	0.378601	0.97(0.86,1.09)	0.644052	--
SNP	rs9257834	6	29472594	T	G	0.374403	0.371825	0.378601	0.97(0.86,1.09)	0.644052	--
SNP	rs2073151	6	29472930	A	G	0.374403	0.371825	0.378601	0.97(0.86,1.09)	0.644052	--
SNP	rs2073150	6	29473220	C	T	0.375676	0.373136	0.379811	0.97(0.86,1.1)	0.6488	--
SNP	rs2073149	6	29473402	T	A	0.438069	0.42673	0.456538	0.89(0.79,0.99)	0.0379259	--
SNP	rs4713218	6	29473953	A	G	0.37418	0.371594	0.37839	0.97(0.86,1.09)	0.642933	--
SNP	rs2158279	6	29474244	T	G	0.374531	0.371964	0.37871	0.97(0.86,1.1)	0.645608	--
SNP	rs1024470	6	29474356	T	C	0.374502	0.371929	0.378691	0.97(0.86,1.09)	0.644672	--
SNP	rs1028411	6	29475378	G	T	0.374364	0.371762	0.378601	0.97(0.86,1.09)	0.640533	--
SNP	rs4711187	6	29475569	T	C	0.374499	0.371928	0.378686	0.97(0.86,1.09)	0.644875	--
SNP	rs9257837	6	29476000	T	C	0.108219	0.108023	0.108539	1(0.83,1.2)	0.966003	--
SNP	rs1819784	6	29476262	C	T	0.374472	0.371942	0.378592	0.97(0.86,1.1)	0.650991	--
SNP	rs9257843	6	29476644	C	T	0.437378	0.42609	0.455761	0.89(0.79,0.99)	0.0390764	--
SNP	rs9405124	6	29476792	G	A	0.255186	0.254264	0.256687	0.99(0.87,1.13)	0.846775	--
SNP	rs2394604	6	29477247	A	C	0.118982	0.117498	0.121399	0.97(0.81,1.15)	0.705089	--
SNP	rs1362060	6	29479394	A	G	0.374726	0.372663	0.378086	0.98(0.87,1.1)	0.717017	--
SNP	rs10946988	6	29479863	A	T	0.254886	0.254111	0.25615	0.99(0.87,1.13)	0.870195	--
SNP	rs1419633	6	29481192	T	C	0.437372	0.426396	0.455247	0.89(0.79,1)	0.0447202	--
SNP	rs1419632	6	29481228	C	A	0.437573	0.426721	0.455247	0.89(0.79,1)	0.0473525	--
SNP	rs12192194	6	29487870	G	A	0.32928	0.318579	0.346708	0.88(0.78,0.99)	0.038519	--
SNP	rs1544403	6	29489885	G	A	0.0548875	0.0533771	0.0573472	0.91(0.71,1.17)	0.456923	--
SNP	rs1362073	6	29491299	T	C	0.329294	0.318552	0.346788	0.88(0.78,0.99)	0.0377457	--
SNP	rs1419643	6	29499915	G	T	0.173029	0.170109	0.177785	0.95(0.82,1.11)	0.550869	--
SNP	rs1419642	6	29500214	A	G	0.173395	0.170483	0.178137	0.96(0.82,1.11)	0.553172	--
SNP	rs2074470	6	29502406	G	A	0.382439	0.387942	0.373476	1.06(0.94,1.19)	0.329386	--
SNP	rs9257857	6	29502905	T	C	0.108555	0.108407	0.108794	1(0.83,1.2)	0.976267	--
SNP	rs16894898	6	29503036	C	T	0.0108395	0.00928269	0.013375	0.71(0.42,1.21)	0.205696	--
SNP	rs16894900	6	29503478	G	C	0.0669638	0.0595395	0.079055	0.74(0.59,0.92)	0.00705619	--
SNP	rs7770592	6	29503726	A	C	0.32955	0.318383	0.347737	0.88(0.78,0.99)	0.0312297	--
SNP	rs10946990	6	29504625	C	T	0.254878	0.253841	0.256567	0.99(0.86,1.12)	0.825721	--
SNP	rs6904456	6	29505531	G	A	0.0115157	0.0098506	0.0142274	0.7(0.41,1.18)	0.175762	--
SNP	rs9295805	6	29505758	T	C	0.255382	0.254264	0.257202	0.98(0.86,1.12)	0.81451	--
SNP	rs2394609	6	29505979	T	G	0.329145	0.318072	0.34718	0.88(0.78,0.99)	0.0321886	--
SNP	rs3131025	6	29506794	A	G	0.3818	0.387555	0.372428	1.06(0.95,1.19)	0.307688	--
SNP	rs7349863	6	29506838	T	C	0.255079	0.254097	0.256679	0.99(0.87,1.12)	0.834907	--
SNP	rs16894908	6	29510414	T	C	0.0669331	0.059633	0.078822	0.74(0.6,0.93)	0.00817356	--
SNP	rs16894909	6	29510666	T	C	0.0669072	0.0596639	0.0787037	0.74(0.6,0.93)	0.00879369	--
SNP	rs3094561	6	29512136	T	G	0.346946	0.339206	0.359551	0.92(0.81,1.03)	0.143635	--
SNP	rs6933601	6	29515581	A	G	0.0107632	0.00915982	0.0133745	0.7(0.42,1.2)	0.191845	--
SNP	rs2074469	6	29515949	C	T	0.303719	0.317436	0.281379	1.2(1.05,1.36)	0.00626876	--
SNP	rs2074466	6	29516292	A	C	0.296869	0.309855	0.27572	1.19(1.04,1.35)	0.00961656	--
SNP	rs2074465	6	29516455	G	A	0.0108476	0.0092451	0.0134573	0.7(0.42,1.2)	0.192097	--
SNP	rs2074464	6	29516507	A	G	0.35773	0.348389	0.372942	0.9(0.8,1.01)	0.0827514	--
SNP	rs7765791	6	29518072	C	T	0.053816	0.048326	0.0627572	0.76(0.6,0.97)	0.0269355	--
SNP	rs16894919	6	29520201	A	C	0.172866	0.173089	0.172325	1(0.86,1.17)	0.990346	--
SNP	rs9368601	6	29520402	T	C	0.129168	0.137946	0.114872	1.24(1.04,1.48)	0.0186285	--
SNP	rs7738722	6	29522265	G	A	0.0694892	0.0625341	0.0808164	0.76(0.61,0.94)	0.0132088	--
SNP	rs7738742	6	29522325	G	A	0.0139429	0.0127612	0.0158673	0.82(0.51,1.33)	0.414295	--
SNP	rs7739243	6	29522592	G	A	0.0695205	0.0625471	0.0808776	0.76(0.61,0.94)	0.0128392	--
SNP	rs16894932	6	29523054	G	A	0.0693928	0.0623898	0.0807978	0.76(0.61,0.94)	0.0125102	--
SNP	rs6906897	6	29523615	T	C	0.0674004	0.0605995	0.0784763	0.75(0.6,0.94)	0.012681	--
SNP	rs6935708	6	29524631	C	T	0.0131303	0.0116822	0.0154887	0.76(0.47,1.25)	0.279706	--
SNP	rs2523442	6	29525796	G	A	0.157792	0.153822	0.164264	0.93(0.8,1.09)	0.372304	--
SNP	rs7738548	6	29529188	A	G	0.0668523	0.059891	0.0781893	0.75(0.6,0.94)	0.0118478	--
SNP	rs3094574	6	29530071	A	G	0.350685	0.342388	0.364199	0.91(0.81,1.02)	0.11963	--
SNP	rs9257863	6	29533563	G	T	0.296869	0.309855	0.27572	1.19(1.04,1.35)	0.00961656	--
SNP	rs3117194	6	29533987	T	C	0.355212	0.346047	0.370138	0.9(0.8,1.01)	0.0843356	--
SNP	rs6456951	6	29534182	A	T	0.0669143	0.0599877	0.078195	0.75(0.61,0.94)	0.0123449	--
SNP	rs7768854	6	29536810	G	T	0.0106926	0.00929406	0.0129702	0.73(0.43,1.26)	0.251143	--
SNP	rs2073148	6	29538149	C	T	0.173478	0.174114	0.172441	1.01(0.86,1.17)	0.944645	--
SNP	rs1345228	6	29540369	G	A	0.296642	0.309634	0.275485	1.19(1.04,1.35)	0.00950825	--
SNP	rs2107192	6	29541921	A	G	0.162819	0.159191	0.168727	0.94(0.8,1.1)	0.419107	--
SNP	rs2107191	6	29542274	C	T	0.362454	0.352506	0.378655	0.9(0.8,1.01)	0.0723236	--
SNP	rs4713226	6	29542393	A	G	0.29209	0.304561	0.27178	1.18(1.04,1.35)	0.0122058	--
SNP	rs16894948	6	29548236	A	G	0.173345	0.17397	0.172327	1.01(0.86,1.17)	0.946793	--
SNP	rs1362076	6	29549148	T	G	0.154207	0.156033	0.151235	1.03(0.88,1.21)	0.700519	--
SNP	rs7751705	6	29549597	T	C	0.0589043	0.0518004	0.0704738	0.73(0.58,0.92)	0.0078696	--
SNP	rs1233495	6	29552100	A	G	0.302586	0.315393	0.281727	1.18(1.04,1.34)	0.0110315	--
SNP	rs6925408	6	29554549	G	A	0.164896	0.165318	0.16421	1(0.86,1.17)	0.965474	--
SNP	rs3094573	6	29554611	G	T	0.344853	0.336744	0.35806	0.91(0.81,1.03)	0.128306	--
SNP	rs7771335	6	29556017	G	A	0.165205	0.165636	0.164504	1(0.86,1.17)	0.963004	--
SNP	rs2107189	6	29559147	A	G	0.165343	0.166017	0.164245	1.01(0.86,1.18)	0.917855	--
SNP	rs10484547	6	29560753	C	G	0.162084	0.16222	0.161862	1(0.85,1.17)	0.980348	--
SNP	rs2066951	6	29562468	G	T	0.164898	0.165329	0.164198	1(0.86,1.17)	0.963738	--
SNP	rs9348832	6	29564000	A	G	0.0470166	0.0457593	0.0490643	0.91(0.7,1.2)	0.504313	--
SNP	rs1233492	6	29566456	G	A	0.163601	0.159507	0.170267	0.93(0.8,1.09)	0.362533	--
SNP	rs1233490	6	29569893	G	A	0.163054	0.158941	0.169753	0.93(0.8,1.09)	0.356088	--
SNP	rs11961131	6	29571259	A	T	0.0583166	0.0511684	0.0699583	0.73(0.57,0.92)	0.00699477	--
SNP	rs6906307	6	29571871	G	T	0.0587084	0.0514845	0.0704733	0.72(0.57,0.91)	0.00663965	--
SNP	rs6926506	6	29571947	A	C	0.0243867	0.02106	0.0298045	0.7(0.48,1.01)	0.0538765	--
SNP	rs1345227	6	29574935	C	T	0.296086	0.28964	0.306584	0.93(0.82,1.05)	0.231976	--
SNP	rs1233487	6	29576788	G	A	0.302544	0.31554	0.281379	1.18(1.04,1.35)	0.0100351	--
SNP	rs9393967	6	29577468	T	C	0.126697	0.135499	0.112364	1.24(1.04,1.48)	0.0185654	--
SNP	rs1233486	6	29577631	A	G	0.162938	0.15884	0.169611	0.93(0.8,1.09)	0.357669	--
SNP	rs3131019	6	29578964	C	A	0.296293	0.28997	0.306591	0.93(0.82,1.05)	0.241017	--
SNP	rs757256	6	29580895	A	G	0.346515	0.346178	0.346708	1(0.88,1.12)	0.964523	--
SNP	rs734959	6	29582641	G	A	0.297067	0.290904	0.307103	0.93(0.82,1.05)	0.255075	--
SNP	rs734961	6	29583018	T	G	0.303152	0.316208	0.281889	1.19(1.04,1.35)	0.00955546	--
SNP	rs734960	6	29583121	T	C	0.303451	0.317166	0.281115	1.2(1.05,1.36)	0.00637413	--
SNP	rs1002187	6	29583446	G	C	0.354628	0.340201	0.378123	0.85(0.76,0.96)	0.00798001	--
SNP	rs1233482	6	29583661	A	C	0.163081	0.159335	0.169182	0.94(0.8,1.09)	0.409679	--
SNP	rs3131020	6	29583881	A	G	0.378378	0.374921	0.383625	0.96(0.86,1.08)	0.518564	--
SNP	rs3131021	6	29584121	A	G	0.318982	0.308591	0.335905	0.89(0.79,1)	0.0545391	--
SNP	rs3128847	6	29584304	T	C	0.178607	0.183191	0.171141	1.09(0.94,1.28)	0.250074	--
SNP	rs9257877	6	29584487	T	G	0.168044	0.171065	0.163124	1.07(0.91,1.26)	0.441122	--
SNP	rs1233478	6	29585800	T	G	0.0744583	0.0712729	0.0796461	0.88(0.71,1.09)	0.232961	--
SNP	rs2285791	6	29586280	T	C	0.321335	0.332619	0.302958	1.15(1.01,1.31)	0.0288446	--
SNP	rs3094572	6	29588972	T	C	0.29002	0.282375	0.302469	0.91(0.8,1.03)	0.146867	--
SNP	rs1362075	6	29590107	A	G	0.294325	0.286166	0.307613	0.91(0.8,1.03)	0.124945	--
SNP	rs9257879	6	29590998	G	C	0.317475	0.329291	0.298233	1.16(1.02,1.31)	0.0223953	--
SNP	rs1592411	6	29591890	A	G	0.241176	0.233418	0.253354	0.9(0.79,1.03)	0.116378	--
SNP	rs9257887	6	29593268	A	G	0.46939	0.483516	0.446384	1.16(1.03,1.3)	0.0125013	--
SNP	rs3094564	6	29594324	C	T	0.290411	0.283007	0.302469	0.91(0.81,1.04)	0.160829	--
SNP	rs9257890	6	29594887	T	C	0.305234	0.319298	0.28233	1.2(1.06,1.37)	0.00534674	--
SNP	rs2745400	6	29596228	G	A	0.468563	0.460938	0.480981	0.92(0.82,1.03)	0.162991	--
SNP	rs3130855	6	29596555	A	C	0.317214	0.331298	0.294275	1.2(1.05,1.36)	0.00562636	--
SNP	rs969931	6	29602876	G	T	0.472295	0.462729	0.487875	0.9(0.8,1.01)	0.0784354	--
SNP	rs6933331	6	29603259	A	G	0.123679	0.13108	0.111626	1.2(1.01,1.44)	0.0426476	--
SNP	rs6913746	6	29603794	C	T	0.188467	0.188674	0.188128	1(0.87,1.16)	0.967486	--
SNP	rs1233427	6	29604643	T	C	0.293053	0.285069	0.306054	0.91(0.8,1.03)	0.123168	--
SNP	rs9501677	6	29604981	A	G	0.143053	0.145294	0.139403	1.05(0.89,1.24)	0.564671	--
SNP	rs1233426	6	29606081	T	C	0.292745	0.284879	0.305556	0.91(0.8,1.03)	0.128232	--
SNP	rs1233425	6	29606476	C	G	0.472258	0.462827	0.487617	0.9(0.8,1.01)	0.0819633	--
SNP	rs362546	6	29607395	C	T	0.292874	0.285027	0.305654	0.91(0.8,1.03)	0.129081	--
SNP	rs909968	6	29607484	T	C	0.283953	0.274479	0.299383	0.89(0.78,1.01)	0.0602228	--
SNP	rs909967	6	29607516	C	T	0.47204	0.462635	0.487357	0.9(0.8,1.01)	0.0829732	--
SNP	rs886381	6	29608204	T	C	0.162445	0.158016	0.169657	0.92(0.79,1.08)	0.290057	--
SNP	rs1233422	6	29608391	C	T	0.304834	0.295099	0.320689	0.89(0.78,1.01)	0.0604994	--
SNP	rs9461533	6	29609401	G	A	0.0560125	0.0470625	0.0704733	0.66(0.52,0.84)	0.000638114	--
SNP	rs1233421	6	29609493	A	C	0.29151	0.279124	0.311682	0.86(0.75,0.97)	0.0149868	--
SNP	rs9391895	6	29610015	A	G	0.135047	0.145955	0.117282	1.28(1.08,1.53)	0.00451659	--
SNP	rs1233420	6	29611302	G	A	0.453718	0.446232	0.46591	0.92(0.82,1.04)	0.176559	--
SNP	rs446198	6	29615405	T	C	0.267772	0.260581	0.279483	0.91(0.8,1.04)	0.163838	--
SNP	rs2534796	6	29617677	T	C	0.0119117	0.0139138	0.00865123	1.82(1,3.54)	0.0600654	--
SNP	rs362540	6	29618304	A	G	0.412681	0.410924	0.415542	0.98(0.87,1.11)	0.775649	--
SNP	rs3025657	6	29619195	C	A	0.124006	0.131282	0.112156	1.2(1,1.43)	0.0461227	--
SNP	rs2534795	6	29619320	A	G	0.166275	0.162034	0.173018	0.93(0.79,1.08)	0.328465	--
SNP	rs1233417	6	29619829	C	T	0.497089	0.516293	0.465813	1.22(1.09,1.37)	0.000620619	--
SNP	rs407161	6	29621786	G	A	0.450799	0.441725	0.465578	0.9(0.8,1.02)	0.0883576	--
SNP	rs3094575	6	29623781	T	C	0.494716	0.513898	0.463477	1.22(1.09,1.37)	0.000683636	--
SNP	rs3094576	6	29624221	A	C	0.305283	0.320593	0.28035	1.22(1.07,1.39)	0.00229728	--
SNP	rs376681	6	29625072	G	A	0.207436	0.211939	0.200103	1.08(0.94,1.25)	0.271753	--
SNP	rs365488	6	29625937	G	A	0.347583	0.357908	0.330767	1.14(1.01,1.29)	0.0356242	--
SNP	rs2745411	6	29626421	A	G	0.338783	0.347495	0.324594	1.12(0.99,1.27)	0.0746373	--
SNP	rs417374	6	29626451	T	C	0.347628	0.35796	0.330801	1.14(1.01,1.29)	0.0354802	--
SNP	rs9368606	6	29626644	C	A	0.364974	0.376144	0.346782	1.14(1.01,1.29)	0.0374872	--
SNP	rs453658	6	29627827	G	A	0.205324	0.210141	0.197479	1.09(0.94,1.26)	0.240517	--
SNP	rs9461536	6	29628443	T	G	0.131323	0.135525	0.12448	1.1(0.93,1.31)	0.2573	--
SNP	rs16895058	6	29629104	T	C	0.11299	0.121514	0.099107	1.26(1.05,1.52)	0.0157008	--
SNP	rs2294745	6	29630131	A	G	0.117272	0.101189	0.143465	0.68(0.57,0.81)	9.11003e-06	--
SNP	rs6915177	6	29630567	T	C	0.140362	0.146079	0.131052	1.14(0.96,1.35)	0.127186	--
SNP	rs2534791	6	29630691	G	A	0.162042	0.156672	0.170788	0.9(0.77,1.05)	0.194295	--
SNP	rs2076486	6	29631851	G	A	0.140492	0.146394	0.130881	1.14(0.97,1.36)	0.115652	--
SNP	rs2076485	6	29631931	G	A	0.162034	0.156664	0.170781	0.9(0.77,1.05)	0.194223	--
SNP	rs2076484	6	29631982	G	A	0.140554	0.146374	0.131077	1.14(0.97,1.35)	0.120939	--
SNP	rs2534790	6	29632147	T	G	0.162035	0.156665	0.170782	0.9(0.77,1.05)	0.194242	--
SNP	rs362536	6	29634919	T	C	0.346513	0.357034	0.329377	1.15(1.01,1.3)	0.0318783	--
SNP	rs64036	6	29635246	A	C	0.131757	0.135961	0.124912	1.1(0.93,1.31)	0.257195	--
SNP	rs2272991	6	29635578	C	T	0.140509	0.146241	0.131173	1.14(0.96,1.35)	0.126588	--
SNP	rs362513	6	29636297	G	A	0.205318	0.209967	0.197745	1.09(0.94,1.26)	0.255247	--
SNP	rs1233405	6	29637733	A	G	0.205746	0.210698	0.197682	1.09(0.95,1.26)	0.22897	--
SNP	rs362532	6	29638392	G	A	0.132625	0.141108	0.118809	1.22(1.03,1.46)	0.0222291	--
SNP	rs362531	6	29638434	A	G	0.132632	0.141115	0.118817	1.22(1.03,1.46)	0.022232	--
SNP	rs362512	6	29638607	A	G	0.444144	0.438053	0.454063	0.94(0.83,1.05)	0.273008	--
SNP	rs362511	6	29638829	G	A	0.310368	0.325336	0.28599	1.2(1.06,1.36)	0.00377193	--
SNP	rs459970	6	29639232	A	G	0.076693	0.0666456	0.0930561	0.7(0.57,0.86)	0.000798328	--
SNP	rs388234	6	29641274	T	C	0.451664	0.469362	0.422842	1.21(1.08,1.36)	0.000997242	--
SNP	rs3094577	6	29641849	A	G	0.114873	0.111813	0.119856	0.93(0.78,1.11)	0.415981	--
SNP	rs12525160	6	29643196	A	G	0.205267	0.201029	0.212168	0.92(0.8,1.07)	0.283287	--
SNP	rs1233400	6	29645954	A	G	0.205479	0.209413	0.199074	1.06(0.92,1.22)	0.414018	--
SNP	rs1003582	6	29646382	C	G	0.112163	0.109166	0.117044	0.93(0.77,1.11)	0.415499	--
SNP	rs1233399	6	29647461	A	G	0.205675	0.209728	0.199074	1.06(0.92,1.22)	0.399449	--
SNP	rs3025652	6	29647744	A	G	0.202348	0.198989	0.207819	0.94(0.81,1.08)	0.38489	--
SNP	rs1003581	6	29648183	A	G	0.342404	0.320278	0.378086	0.77(0.68,0.87)	1.84608e-05	--
SNP	rs362510	6	29648724	T	C	0.205675	0.209728	0.199074	1.06(0.92,1.22)	0.399449	--
SNP	rs3025650	6	29650926	C	T	0.116441	0.125283	0.10204	1.26(1.05,1.52)	0.0131213	--
SNP	rs362525	6	29651625	G	T	0.20409	0.199542	0.211497	0.92(0.8,1.06)	0.253658	--
SNP	rs3117073	6	29652804	G	A	0.0808098	0.0780164	0.0853591	0.91(0.74,1.13)	0.392025	--
SNP	rs362522	6	29653187	T	C	0.340073	0.361554	0.30509	1.29(1.15,1.46)	3.44457e-05	--
SNP	rs1233394	6	29657240	A	C	0.203735	0.204023	0.203266	1(0.87,1.15)	0.981595	--
SNP	rs12530421	6	29657422	C	A	0.0792564	0.0713834	0.0920782	0.75(0.61,0.93)	0.00785109	--
SNP	rs1233390	6	29659840	A	G	0.344579	0.325328	0.375931	0.8(0.71,0.9)	0.000211815	--
SNP	rs362521	6	29664738	T	C	0.0745597	0.0653822	0.0895062	0.71(0.57,0.87)	0.0013427	--
SNP	rs1233386	6	29666169	T	C	0.204303	0.204043	0.204726	0.99(0.86,1.14)	0.880641	--
SNP	rs1233384	6	29667274	T	C	0.204501	0.204043	0.205247	0.99(0.86,1.14)	0.84761	--
SNP	rs3095273	6	29674348	A	G	0.080209	0.0777176	0.0842665	0.92(0.75,1.14)	0.450832	--
SNP	rs3025646	6	29674821	C	T	0.0751468	0.0660139	0.0900206	0.71(0.57,0.88)	0.00147719	--
SNP	rs3025645	6	29675600	A	T	0.0751546	0.0660227	0.0900267	0.71(0.57,0.88)	0.00147858	--
SNP	rs3025643	6	29677934	A	G	0.11409	0.114024	0.114198	1(0.84,1.2)	0.967552	--
SNP	rs10946999	6	29679588	T	G	0.334638	0.357549	0.297325	1.31(1.16,1.48)	1.15949e-05	--
SNP	rs740884	6	29682610	T	C	0.0191703	0.0222202	0.0142032	1.62(1.04,2.58)	0.0368267	--
SNP	rs29255	6	29687523	C	A	0.074364	0.0650663	0.0895062	0.7(0.57,0.87)	0.00113946	--
SNP	rs29221	6	29697103	G	C	0.33904	0.361026	0.303234	1.3(1.15,1.47)	2.44507e-05	--
SNP	rs2267635	6	29700410	C	T	0.074364	0.0650663	0.0895062	0.7(0.57,0.87)	0.00113946	--
SNP	rs715044	6	29701767	T	G	0.074035	0.0647397	0.0891734	0.7(0.57,0.87)	0.00110241	--
SNP	rs29243	6	29707081	A	G	0.114633	0.124327	0.0988467	1.3(1.08,1.57)	0.00618726	--
SNP	rs3117289	6	29717900	G	A	0.338052	0.358459	0.304818	1.27(1.13,1.43)	9.33982e-05	--
SNP	rs29273	6	29718968	C	G	0.0279337	0.0314937	0.0221358	1.48(1.03,2.16)	0.0377805	--
SNP	rs3131854	6	29719864	T	C	0.137182	0.147505	0.12037	1.27(1.07,1.51)	0.00643243	--
SNP	rs3129073	6	29723801	G	A	0.33816	0.358497	0.305039	1.27(1.13,1.43)	0.000100122	--
SNP	rs439812	6	29724586	C	T	0.287269	0.283913	0.292736	0.95(0.84,1.08)	0.431308	--
SNP	rs29269	6	29725726	T	C	0.0276407	0.0311687	0.0218951	1.47(1.03,2.15)	0.0393843	--
SNP	rs29228	6	29731718	A	G	0.337402	0.357763	0.304242	1.27(1.13,1.43)	9.38439e-05	--
SNP	rs3130250	6	29732980	A	G	0.0101542	0.0067729	0.015661	0.36(0.19,0.67)	0.001618	--
SNP	rs3135050	6	29736416	T	C	0.0152613	0.010543	0.0229455	0.47(0.3,0.74)	0.00106086	--
SNP	rs2535260	6	29736862	G	C	0.0269753	0.0304286	0.0213513	1.47(1.02,2.16)	0.042391	--
SNP	rs2256266	6	29740297	T	C	0.288482	0.285912	0.292668	0.96(0.85,1.09)	0.516289	--
SNP	rs1318631	6	29743487	A	G	0.289628	0.286797	0.294238	0.96(0.84,1.08)	0.486278	--
SNP	rs2071653	6	29743907	T	C	0.136986	0.147189	0.12037	1.27(1.07,1.5)	0.00707139	--
SNP	rs2535246	6	29744388	G	T	0.0267679	0.0301734	0.0212217	1.47(1.02,2.15)	0.0453324	--
SNP	rs9257936	6	29747755	T	C	0.0169207	0.0193497	0.012965	1.64(1.01,2.76)	0.0527743	--
SNP	rs9257940	6	29750488	G	A	0.113894	0.126974	0.0925926	1.43(1.18,1.73)	0.000221966	--
SNP	rs375984	6	29752481	T	C	0.338164	0.358603	0.304878	1.27(1.13,1.43)	8.84687e-05	--
SNP	rs2535238	6	29753017	A	C	0.338943	0.359128	0.30607	1.26(1.12,1.43)	0.000106475	--
SNP	rs3129063	6	29753592	A	C	0.338516	0.358781	0.305513	1.27(1.12,1.43)	0.000101029	--
SNP	rs387642	6	29753613	T	C	0.338712	0.358924	0.305795	1.27(1.12,1.43)	0.000105686	--
SNP	rs396660	6	29754144	C	T	0.465888	0.472768	0.454685	1.07(0.96,1.19)	0.25044	--
SNP	rs445150	6	29754858	T	C	0.465853	0.472716	0.454676	1.07(0.95,1.19)	0.251715	--
SNP	rs2747429	6	29756356	C	T	0.339099	0.359383	0.306065	1.27(1.13,1.43)	9.8516e-05	--
SNP	rs2747430	6	29756485	G	A	0.465949	0.472836	0.454733	1.07(0.96,1.19)	0.24986	--
SNP	rs2747453	6	29762922	C	T	0.0246575	0.0277953	0.0195473	1.46(1,2.18)	0.0557392	--
SNP	rs2747454	6	29763092	A	G	0.0439446	0.0461153	0.0404095	1.17(0.89,1.54)	0.276819	--
SNP	rs2747457	6	29764396	G	T	0.346967	0.36734	0.313786	1.26(1.12,1.42)	0.000102558	--
SNP	rs2747460	6	29765106	T	C	0.347553	0.367929	0.314369	1.27(1.12,1.43)	0.000100794	--
SNP	rs3129090	6	29772110	T	C	0.0250139	0.0281687	0.019876	1.46(1,2.18)	0.0544135	--
SNP	rs3131875	6	29774090	T	C	0.369472	0.351232	0.399177	0.81(0.72,0.92)	0.000635095	--
SNP	rs3129070	6	29776055	T	C	0.347971	0.368595	0.314383	1.27(1.13,1.43)	8.63312e-05	--
SNP	rs3129066	6	29776516	G	A	0.347945	0.368604	0.3143	1.27(1.13,1.43)	8.42342e-05	--
SNP	rs9258102	6	29776892	C	T	0.0251791	0.0284501	0.0198519	1.48(1.01,2.22)	0.0465545	--
SNP	rs6911622	6	29777730	T	C	0.0189824	0.0180038	0.0205761	0.9(0.6,1.36)	0.612418	--
SNP	rs2107203	6	29777809	A	G	0.349625	0.370056	0.316351	1.27(1.13,1.43)	9.64596e-05	--
SNP	rs3129055	6	29778240	G	A	0.347945	0.368604	0.3143	1.27(1.13,1.43)	8.42342e-05	--
SNP	rs6456993	6	29778515	A	G	0.0246575	0.0277953	0.0195473	1.46(1,2.18)	0.0557392	--
SNP	rs9258122	6	29779719	A	G	0.347945	0.368604	0.3143	1.27(1.13,1.43)	8.42342e-05	--
SNP	rs3131863	6	29781462	G	A	0.325959	0.30638	0.35751	0.79(0.7,0.89)	0.000135766	--
SNP	rs11962017	6	29781979	A	G	0.0189869	0.0180111	0.0205761	0.9(0.6,1.36)	0.613745	--
SNP	rs9258126	6	29783770	C	T	0.0245432	0.0276109	0.0195473	1.46(0.99,2.17)	0.0592752	--
SNP	rs6457009	6	29784516	A	G	0.32631	0.325179	0.32815	0.98(0.87,1.11)	0.795868	--
SNP	rs7762253	6	29784802	T	C	0.327633	0.326361	0.329705	0.98(0.87,1.11)	0.778316	--
SNP	rs3871467	6	29785228	A	G	0.326472	0.325338	0.328319	0.98(0.87,1.11)	0.795254	--
SNP	rs3871468	6	29785620	G	A	0.281519	0.278901	0.285788	0.96(0.85,1.09)	0.512576	--
SNP	rs1610742	6	29785931	C	T	0.346532	0.367246	0.312798	1.27(1.13,1.43)	7.87523e-05	--
SNP	rs1610594	6	29787026	G	A	0.325499	0.306064	0.356849	0.79(0.7,0.89)	0.000149592	--
SNP	rs1611364	6	29787581	T	C	0.130091	0.138051	0.117126	1.21(1.02,1.44)	0.0322395	--
SNP	rs1611371	6	29788000	C	T	0.129746	0.137713	0.11677	1.21(1.02,1.44)	0.0322748	--
SNP	rs7741807	6	29788636	C	G	0.112389	0.125336	0.091303	1.43(1.18,1.73)	0.000234172	--
SNP	rs1632962	6	29791787	A	G	0.346754	0.367226	0.313414	1.27(1.13,1.43)	9.48528e-05	--
SNP	rs2517912	6	29791923	T	C	0.326419	0.325332	0.328189	0.98(0.87,1.11)	0.803084	--
SNP	rs2517911	6	29792613	C	T	0.194176	0.19665	0.190147	1.06(0.91,1.22)	0.454621	--
SNP	rs9258170	6	29797569	C	A	0.319499	0.301642	0.34861	0.8(0.71,0.91)	0.000399533	--
SNP	rs1362126	6	29798998	A	G	0.468586	0.483363	0.444521	1.17(1.04,1.32)	0.00839476	--
SNP	rs9258186	6	29800313	G	A	0.319003	0.301327	0.346949	0.81(0.72,0.91)	0.000705466	--
SNP	rs2235383	6	29801478	G	A	0.319145	0.301011	0.347781	0.81(0.71,0.91)	0.000513315	--
SNP	rs1628578	6	29803481	C	A	0.193237	0.19535	0.189796	1.05(0.91,1.21)	0.508847	--
SNP	rs2523404	6	29803692	T	C	0.478369	0.495726	0.450103	1.21(1.07,1.36)	0.0016676	--
SNP	rs2272874	6	29804224	G	A	0.319374	0.301642	0.348251	0.8(0.71,0.91)	0.000443461	--
SNP	rs2735058	6	29805672	A	G	0.0137348	0.0157713	0.0104182	1.77(1,3.26)	0.0576344	--
SNP	rs2743925	6	29806029	G	A	0.0277429	0.0310278	0.022393	1.51(1.02,2.26)	0.0427731	--
SNP	rs1611350	6	29806800	C	T	0.167309	0.164561	0.171785	0.96(0.83,1.12)	0.616437	--
SNP	rs2523402	6	29807135	C	T	0.494573	0.515985	0.459702	1.26(1.12,1.42)	0.00011264	--
SNP	rs2743922	6	29807692	T	G	0.531419	0.547621	0.505031	1.21(1.07,1.37)	0.00216085	--
SNP	rs2523399	6	29808058	G	A	0.185395	0.181301	0.191872	0.95(0.82,1.1)	0.47257	--
SNP	rs1610601	6	29808162	A	C	0.175998	0.174037	0.179012	0.98(0.85,1.14)	0.795745	--
SNP	rs2735052	6	29809543	A	G	0.494362	0.516141	0.458894	1.26(1.12,1.42)	8.79795e-05	--
SNP	rs7773358	6	29809779	A	G	0.319859	0.300695	0.349125	0.8(0.71,0.91)	0.000388034	--
SNP	rs1610602	6	29810040	A	C	0.177116	0.174668	0.180928	0.97(0.84,1.13)	0.715395	--
SNP	rs2844833	6	29810185	G	C	0.02461	0.027349	0.0201492	1.39(0.95,2.07)	0.0934255	--
SNP	rs2523395	6	29810489	A	G	0.494325	0.516109	0.458848	1.26(1.12,1.42)	8.77307e-05	--
SNP	rs2394159	6	29810658	G	A	0.49396	0.515922	0.458194	1.27(1.13,1.42)	7.58597e-05	--
SNP	rs2394160	6	29811241	G	A	0.494325	0.516109	0.458848	1.26(1.12,1.42)	8.77307e-05	--
SNP	rs9258209	6	29813381	A	G	0.119216	0.128553	0.103502	1.28(1.07,1.54)	0.00753844	--
SNP	rs2735051	6	29813667	A	G	0.49483	0.51663	0.459327	1.27(1.13,1.42)	8.41054e-05	--
SNP	rs2844831	6	29814256	C	T	0.494299	0.516075	0.458833	1.26(1.12,1.42)	8.81047e-05	--
SNP	rs9258213	6	29814670	C	T	0.121351	0.130798	0.105967	1.27(1.06,1.52)	0.00955034	--
SNP	rs1633096	6	29815246	T	G	0.17691	0.174737	0.180448	0.98(0.84,1.13)	0.747419	--
SNP	rs9258215	6	29815286	G	A	0.320781	0.300695	0.349379	0.81(0.71,0.91)	0.000558575	--
SNP	rs9258218	6	29816007	A	G	0.320157	0.302274	0.34928	0.8(0.71,0.91)	0.000409989	--
SNP	rs2743951	6	29817213	T	C	0.494494	0.516382	0.458848	1.27(1.13,1.42)	8.06226e-05	--
SNP	rs4713240	6	29818705	G	A	0.469472	0.488629	0.438272	1.23(1.09,1.38)	0.000600806	--
SNP	rs9258220	6	29819020	T	C	0.121883	0.131541	0.106152	1.28(1.07,1.53)	0.00812119	--
SNP	rs9258225	6	29820683	G	A	0.318574	0.301011	0.347265	0.81(0.71,0.91)	0.000532903	--
SNP	rs2844845	6	29820738	A	T	0.0247746	0.0276573	0.0200797	1.41(0.97,2.1)	0.0781542	--
SNP	rs1633090	6	29821252	A	C	0.201381	0.199621	0.201138	1.02(0.88,1.17)	0.81513	--
SNP	rs34260811	6	29823311	A	C	0.45928	0.476311	0.43107	1.2(1.07,1.35)	0.00221659	--
SNP	rs1633085	6	29823976	A	G	0.478065	0.495262	0.449074	1.21(1.08,1.36)	0.00144324	--
SNP	rs9258244	6	29825796	T	A	0.31343	0.286166	0.343684	0.8(0.71,0.9)	0.000327228	--
SNP	rs1610621	6	29826769	A	G	0.182443	0.176879	0.19001	0.93(0.81,1.08)	0.364642	--
SNP	rs909728	6	29827540	T	C	0.477886	0.495578	0.449074	1.21(1.08,1.36)	0.0015354	--
SNP	rs4713244	6	29829125	A	G	0.458888	0.476311	0.430041	1.21(1.07,1.36)	0.00169342	--
SNP	rs9391630	6	29830494	G	A	0.434293	0.448533	0.411103	1.17(1.03,1.31)	0.0117275	--
SNP	rs9258260	6	29831140	A	G	0.311742	0.296905	0.335905	0.83(0.73,0.94)	0.00302344	--
SNP	rs1633070	6	29832126	T	C	0.0175932	0.0178857	0.0171168	1.07(0.69,1.67)	0.772535	--
SNP	rs1737078	6	29832918	A	C	0.209671	0.206886	0.213992	0.97(0.85,1.12)	0.698736	--
SNP	rs1737076	6	29833300	G	A	0.209526	0.20657	0.213918	0.97(0.84,1.12)	0.69098	--
SNP	rs9258266	6	29833431	T	C	0.11396	0.126915	0.0928627	1.42(1.18,1.72)	0.000236785	--
SNP	rs9258275	6	29838483	A	G	0.224902	0.220467	0.231443	0.96(0.83,1.09)	0.508953	--
SNP	rs1737069	6	29838709	A	G	0.320407	0.303222	0.347737	0.81(0.72,0.92)	0.000895356	--
SNP	rs7759474	6	29839614	T	C	0.464853	0.483661	0.434223	1.23(1.09,1.39)	0.000641846	--
SNP	rs1611285	6	29839766	C	T	0.0248458	0.0276462	0.020285	1.4(0.96,2.09)	0.0866415	--
SNP	rs1626392	6	29840223	T	C	0.126576	0.137804	0.108292	1.34(1.12,1.61)	0.00173943	--
SNP	rs1737062	6	29840574	A	G	0.376035	0.355654	0.406023	0.81(0.72,0.91)	0.000580067	--
SNP	rs1737060	6	29840948	G	C	0.116625	0.126648	0.100303	1.3(1.08,1.57)	0.00499317	--
SNP	rs1633041	6	29841202	A	G	0.0501084	0.0461317	0.0565849	0.82(0.64,1.06)	0.131913	--
SNP	rs2735046	6	29842077	A	G	0.445994	0.46337	0.417696	1.2(1.07,1.35)	0.00194379	--
SNP	rs1737049	6	29843083	G	A	0.159513	0.167745	0.146106	1.18(1.01,1.39)	0.0383831	--
SNP	rs1737041	6	29844208	A	C	0.0501104	0.0461292	0.0565941	0.82(0.64,1.06)	0.131413	--
SNP	rs1737040	6	29844580	G	A	0.0501175	0.046115	0.0565844	0.82(0.64,1.06)	0.132241	--
SNP	rs1737038	6	29844670	G	A	0.159216	0.166772	0.146392	1.17(1,1.38)	0.0486004	--
SNP	rs11753872	6	29844921	A	C	0.109393	0.121605	0.0895062	1.41(1.17,1.71)	0.000457949	--
SNP	rs1737031	6	29845460	T	C	0.159491	0.16772	0.146091	1.18(1.01,1.39)	0.0384825	--
SNP	rs1737030	6	29845542	G	A	0.595848	0.619346	0.55758	1.29(1.15,1.45)	2.1598e-05	--
SNP	rs6932033	6	29845825	G	A	0.109148	0.120973	0.0891753	1.41(1.17,1.72)	0.00043335	--
SNP	rs885940	6	29847036	T	C	0.0501211	0.0461421	0.0566013	0.82(0.64,1.06)	0.131647	--
SNP	rs1610637	6	29847885	G	T	0.051445	0.0476153	0.0576821	0.83(0.64,1.07)	0.147042	--
SNP	rs9258302	6	29849317	C	T	0.176908	0.187934	0.158951	1.24(1.07,1.45)	0.00562404	--
SNP	rs1362068	6	29850087	C	T	0.160287	0.168683	0.146615	1.19(1.01,1.39)	0.035001	--
SNP	rs1362070	6	29850278	C	T	0.160274	0.168667	0.146605	1.19(1.01,1.39)	0.0350542	--
SNP	rs9258303	6	29850909	T	C	0.176908	0.187934	0.158951	1.24(1.07,1.45)	0.00562404	--
SNP	rs35276574	6	29852795	G	A	0.399922	0.376184	0.437049	0.78(0.7,0.88)	4.2472e-05	--
SNP	rs2517930	6	29853054	T	G	0.429316	0.447647	0.399462	1.22(1.08,1.37)	0.00107067	--
SNP	rs4122198	6	29853572	C	T	0.176933	0.18789	0.159088	1.24(1.06,1.44)	0.00592698	--
SNP	rs1615962	6	29853705	A	G	0.0554669	0.0521541	0.0608621	0.85(0.66,1.1)	0.206538	--
SNP	rs1633030	6	29853773	C	T	0.15979	0.168038	0.146356	1.18(1.01,1.39)	0.0379705	--
SNP	rs1633028	6	29854346	G	T	0.159816	0.168068	0.146377	1.18(1.01,1.39)	0.0378837	--
SNP	rs1633024	6	29854636	G	C	0.159804	0.168035	0.145726	1.19(1.02,1.4)	0.0295513	--
SNP	rs1633021	6	29854848	C	T	0.026492	0.019988	0.0370844	0.54(0.38,0.76)	0.000488972	--
SNP	rs2735042	6	29855352	G	A	0.159491	0.16772	0.146091	1.18(1.01,1.39)	0.0384825	--
SNP	rs17185076	6	29855368	A	G	0.119066	0.132975	0.0958763	1.45(1.21,1.75)	7.67616e-05	--
SNP	rs1002044	6	29861708	A	T	0.0516693	0.0477003	0.0581332	0.83(0.64,1.06)	0.137147	--
SNP	rs1002046	6	29861995	A	G	0.0501175	0.046115	0.0565844	0.82(0.64,1.06)	0.133336	--
SNP	rs7758742	6	29863635	G	A	0.107016	0.118762	0.0867082	1.43(1.18,1.74)	0.000317544	--
SNP	rs2735035	6	29865694	T	C	0.429508	0.447862	0.399617	1.22(1.08,1.37)	0.00105898	--
SNP	rs1610642	6	29867057	A	G	0.160644	0.168035	0.147271	1.18(1.01,1.39)	0.0397371	--
SNP	rs1610718	6	29868167	A	G	0.159945	0.168667	0.145726	1.19(1.02,1.4)	0.0283418	--
SNP	rs1610723	6	29869452	C	A	0.160193	0.168582	0.14653	1.19(1.01,1.39)	0.0351143	--
SNP	rs1610724	6	29869495	C	T	0.154389	0.164043	0.138667	1.24(1.05,1.46)	0.0122061	--
SNP	rs35728173	6	29869631	A	G	0.108866	0.120341	0.0895984	1.39(1.15,1.69)	0.000688865	--
SNP	rs1633011	6	29870672	A	G	0.0500589	0.0457991	0.056701	0.82(0.64,1.06)	0.119958	--
SNP	rs11758087	6	29872422	A	G	0.109393	0.121605	0.0895062	1.41(1.17,1.71)	0.000457949	--
SNP	rs1633005	6	29872451	T	C	0.0239914	0.0176216	0.0343652	0.52(0.36,0.74)	0.000333672	--
SNP	rs11751282	6	29872686	G	T	0.109868	0.122126	0.0899053	1.41(1.17,1.71)	0.000432559	--
SNP	rs1633003	6	29872738	G	A	0.160204	0.168351	0.146605	1.19(1.01,1.39)	0.0359372	--
SNP	rs1630969	6	29872980	A	G	0.0510521	0.0471797	0.0573585	0.83(0.64,1.07)	0.141724	--
SNP	rs1633002	6	29873026	T	A	0.0498652	0.0460385	0.0560972	0.83(0.64,1.07)	0.14814	--
SNP	rs1629068	6	29873270	G	A	0.0498845	0.0460613	0.0561111	0.83(0.64,1.07)	0.148514	--
SNP	rs9461556	6	29873431	A	C	0.108584	0.119394	0.0886929	1.41(1.17,1.72)	0.000467246	--
SNP	rs11752553	6	29874371	G	A	0.109541	0.121289	0.0897833	1.41(1.16,1.71)	0.000510259	--
SNP	rs1736991	6	29874905	C	G	0.1591	0.167404	0.145576	1.18(1.01,1.39)	0.036653	--
SNP	rs3873243	6	29875604	A	C	0.171949	0.180983	0.157237	1.2(1.03,1.4)	0.0200627	--
SNP	rs7741100	6	29876102	A	C	0.0237544	0.0262704	0.0196569	1.37(0.93,2.05)	0.115062	--
SNP	rs11751333	6	29876116	T	C	0.109326	0.121537	0.0894388	1.41(1.17,1.71)	0.000454311	--
SNP	rs1611185	6	29876323	A	G	0.345912	0.361655	0.317994	1.24(1.09,1.4)	0.00065103	--
SNP	rs2017525	6	29876482	T	C	0.164971	0.172457	0.152778	1.17(1,1.36)	0.0507007	--
SNP	rs1610649	6	29876896	G	A	0.384784	0.353127	0.42356	0.76(0.68,0.86)	9.26463e-06	--
SNP	rs1736982	6	29877500	A	G	0.403731	0.379987	0.4424	0.77(0.69,0.87)	1.72867e-05	--
SNP	rs1736981	6	29878301	A	G	0.403337	0.379671	0.44188	0.77(0.69,0.87)	1.86201e-05	--
SNP	rs1610657	6	29879045	C	T	0.160274	0.168668	0.146605	1.19(1.01,1.39)	0.0350487	--
SNP	rs1611190	6	29879277	A	T	0.432661	0.435565	0.40411	1.2(1.07,1.35)	0.00223779	--
SNP	rs1611192	6	29879858	G	A	0.0268785	0.0197846	0.0384316	0.52(0.37,0.73)	0.00016719	--
SNP	rs1632988	6	29880374	A	G	0.0500061	0.0456371	0.0571214	0.8(0.62,1.04)	0.0932402	--
SNP	rs2394173	6	29881137	T	C	0.430104	0.447873	0.401165	1.21(1.08,1.36)	0.00153	--
SNP	rs1632983	6	29881488	T	C	0.159491	0.16772	0.146091	1.18(1.01,1.39)	0.0384825	--
SNP	rs17178826	6	29881516	G	A	0.108764	0.119709	0.0891192	1.4(1.16,1.71)	0.000554112	--
SNP	rs9258447	6	29881831	T	C	0.177299	0.187934	0.159979	1.23(1.06,1.43)	0.00767509	--
SNP	rs11757182	6	29883504	C	A	0.108815	0.120341	0.0889349	1.41(1.17,1.71)	0.000464284	--
SNP	rs2523409	6	29883641	G	A	0.439922	0.45578	0.414095	1.18(1.05,1.33)	0.00508293	--
SNP	rs4098859	6	29885178	G	A	0.109153	0.121282	0.0894012	1.41(1.16,1.71)	0.00048779	--
SNP	rs1736963	6	29885962	A	G	0.0501673	0.046186	0.0566512	0.82(0.64,1.06)	0.131524	--
SNP	rs2523408	6	29886088	C	A	0.0524294	0.0486819	0.0585324	0.83(0.65,1.08)	0.158863	--
SNP	rs1610663	6	29886605	T	C	0.0509061	0.0470629	0.0571651	0.83(0.65,1.07)	0.148674	--
SNP	rs1610699	6	29886966	C	A	0.0509843	0.0467467	0.057394	0.83(0.64,1.07)	0.138446	--
SNP	rs11753629	6	29890310	A	G	0.275147	0.295009	0.242798	1.31(1.15,1.5)	4.40876e-05	--
SNP	rs1736959	6	29890449	T	C	0.0505452	0.0467037	0.0568014	0.83(0.64,1.07)	0.147223	--
SNP	rs11753654	6	29890600	A	G	0.274794	0.294062	0.243034	1.3(1.15,1.49)	6.28898e-05	--
SNP	rs1736957	6	29890612	C	T	0.0662476	0.0612669	0.0743591	0.83(0.66,1.04)	0.0975006	--
SNP	rs1736956	6	29890669	A	G	0.325847	0.338913	0.300414	1.22(1.08,1.38)	0.00167952	--
SNP	rs1077432	6	29890847	C	T	0.0500978	0.046115	0.0565844	0.82(0.64,1.06)	0.131247	--
SNP	rs1077433	6	29891043	A	G	0.0497528	0.0458702	0.0560761	0.82(0.64,1.07)	0.138569	--
SNP	rs2735028	6	29893517	T	C	0.0541712	0.0513844	0.0587099	0.89(0.69,1.13)	0.331894	--
SNP	rs1736951	6	29893755	T	C	0.0541358	0.0513345	0.058698	0.89(0.69,1.13)	0.328906	--
SNP	rs1633053	6	29894466	A	G	0.453242	0.466203	0.428793	1.17(1.04,1.32)	0.00764903	--
SNP	rs2394177	6	29895348	G	A	0.274364	0.294062	0.242284	1.31(1.15,1.49)	5.00547e-05	--
SNP	rs1155143	6	29896371	G	A	0.052879	0.0495894	0.0581276	0.86(0.67,1.11)	0.242972	--
SNP	rs1610675	6	29896585	A	G	0.0540221	0.0514845	0.057513	0.91(0.72,1.17)	0.476952	--
SNP	rs1610677	6	29897150	T	C	0.451065	0.466032	0.426688	1.17(1.04,1.32)	0.00726585	--
SNP	rs1610678	6	29897169	T	C	0.453204	0.468414	0.428432	1.18(1.05,1.32)	0.00663634	--
SNP	rs1611149	6	29897978	C	T	0.453229	0.468414	0.428498	1.18(1.05,1.32)	0.00673031	--
SNP	rs1632948	6	29902028	A	G	0.453762	0.468099	0.429454	1.17(1.04,1.32)	0.00774189	--
SNP	rs1736936	6	29902296	G	A	0.455181	0.470623	0.430031	1.18(1.05,1.33)	0.00582248	--
SNP	rs1631950	6	29903400	G	A	0.45337	0.468414	0.427469	1.18(1.05,1.33)	0.00452827	--
SNP	rs1233330	6	29907082	A	G	0.0164511	0.0170704	0.0154424	1.13(0.72,1.8)	0.59226	--
SNP	rs1611139	6	29907095	A	C	0.0534875	0.0502211	0.0587024	0.87(0.68,1.11)	0.261431	--
SNP	rs1610682	6	29909303	C	T	0.0477141	0.0434485	0.054661	0.8(0.62,1.04)	0.0968074	--
SNP	rs2743944	6	29909937	G	A	0.496623	0.475679	0.513961	0.89(0.8,1)	0.0593148	--
SNP	rs2523790	6	29911629	T	G	0.504892	0.515793	0.48714	1.12(1,1.26)	0.0531015	--
SNP	rs2254071	6	29914041	T	C	0.504893	0.515793	0.48714	1.12(1,1.26)	0.0531062	--
SNP	rs2735005	6	29916443	G	A	0.504879	0.515778	0.487128	1.12(1,1.26)	0.0531143	--
SNP	rs1611133	6	29917361	T	C	0.0475659	0.0432862	0.054536	0.8(0.62,1.04)	0.095678	--
SNP	rs2523769	6	29919001	A	C	0.505284	0.516109	0.487654	1.12(1,1.26)	0.0545658	--
SNP	rs2844827	6	29919216	C	T	0.386477	0.363742	0.423504	0.78(0.69,0.87)	3.14622e-05	--
SNP	rs5013310	6	29920383	A	G	0.379222	0.353443	0.417695	0.77(0.68,0.86)	1.29714e-05	--
SNP	rs2734990	6	29920484	T	A	0.38643	0.363672	0.423495	0.78(0.69,0.87)	3.07839e-05	--
SNP	rs2523767	6	29920786	G	A	0.386105	0.363549	0.42284	0.78(0.69,0.88)	3.61721e-05	--
SNP	rs2517879	6	29920953	A	G	0.386301	0.36355	0.423354	0.78(0.69,0.87)	3.12045e-05	--
SNP	rs3873260	6	29921661	G	A	0.386105	0.363233	0.423354	0.78(0.69,0.87)	2.82576e-05	--
SNP	rs2394185	6	29924350	C	A	0.160274	0.170246	0.144033	1.23(1.05,1.45)	0.00903905	--
SNP	rs2394186	6	29924400	G	A	0.161995	0.17175	0.146107	1.23(1.05,1.44)	0.0107746	--
SNP	rs2523765	6	29925085	T	A	0.172843	0.180727	0.160003	1.17(1,1.36)	0.0500973	--
SNP	rs9380146	6	29925223	A	G	0.404529	0.417899	0.382756	1.15(1.02,1.3)	0.0201886	--
SNP	rs3115628	6	29926000	C	T	0.16499	0.176727	0.145876	1.27(1.08,1.48)	0.00345825	--
SNP	rs2247504	6	29927056	A	G	0.395367	0.372078	0.431373	0.79(0.7,0.89)	6.98933e-05	--
SNP	rs2508050	6	29928026	C	T	0.0305515	0.029693	0.0319496	0.95(0.68,1.32)	0.742989	--
SNP	rs9258631	6	29929272	C	A	0.0161738	0.013704	0.020196	0.7(0.45,1.08)	0.102067	--
SNP	rs3115626	6	29930040	C	T	0.0399217	0.0426396	0.0354954	1.24(0.92,1.68)	0.158363	--
SNP	rs2975033	6	29930240	A	G	0.433859	0.451808	0.404627	1.21(1.08,1.36)	0.00152861	--
SNP	rs2517855	6	29931143	A	G	0.0100554	0.0102467	0.00974383	1.09(0.61,2.02)	0.771517	--
SNP	rs2844826	6	29931298	G	A	0.410126	0.383765	0.450566	0.77(0.68,0.86)	9.28644e-06	--
SNP	rs3132726	6	29931585	A	G	0.153425	0.164245	0.135802	1.25(1.07,1.48)	0.00627441	--
SNP	rs1611704	6	29936446	T	C	0.421442	0.434361	0.400402	1.16(1.02,1.31)	0.0197456	--
SNP	rs2523822	6	29936639	G	A	0.433909	0.451878	0.404644	1.21(1.08,1.36)	0.00150668	--
SNP	rs9258750	6	29936951	G	A	0.178041	0.185024	0.166669	1.15(0.99,1.34)	0.0655207	--
SNP	rs2517830	6	29937545	G	T	0.0301994	0.0345679	0.0230849	1.71(1.16,2.58)	0.00853197	--
SNP	rs9468643	6	29937850	T	C	0.0116194	0.00811276	0.0173302	0.48(0.28,0.8)	0.00526934	--
SNP	rs7760172	6	29938053	C	T	0.113503	0.121605	0.100309	1.24(1.03,1.49)	0.0247623	--
SNP	rs2524035	6	29940311	A	G	0.129746	0.138345	0.115741	1.23(1.03,1.46)	0.0218624	--
SNP	rs3094165	6	29941520	A	G	0.176908	0.182249	0.16821	1.12(0.96,1.3)	0.142098	--
SNP	rs2734974	6	29941758	G	A	0.0219405	0.018451	0.0276235	0.67(0.46,0.99)	0.0419636	--
SNP	rs2734973	6	29941927	T	C	0.0355037	0.0356175	0.0353184	1.03(0.76,1.41)	0.839517	--
SNP	rs2517826	6	29942020	A	G	0.0211452	0.0177006	0.0267551	0.68(0.46,0.99)	0.0450893	--
SNP	rs2734971	6	29942428	A	G	0.553909	0.57845	0.51394	1.3(1.15,1.46)	1.46985e-05	--
SNP	rs1611631	6	29943633	T	C	0.0110082	0.00855812	0.0149985	0.59(0.35,1)	0.0479502	--
SNP	rs3094159	6	29943813	A	G	0.499773	0.516392	0.472708	1.19(1.06,1.34)	0.00270601	--
SNP	rs9258866	6	29944503	A	C	0.0330147	0.037482	0.0257392	1.51(1.08,2.14)	0.0171535	--
SNP	rs3132718	6	29944556	C	T	0.499804	0.516425	0.472737	1.19(1.06,1.34)	0.00270626	--
SNP	rs9258876	6	29945051	A	G	0.0331663	0.03765	0.0258642	1.51(1.08,2.14)	0.0167589	--
SNP	rs9258894	6	29945443	C	A	0.497235	0.510423	0.468328	1.21(1.08,1.36)	0.00141033	--
SNP	rs885928	6	29946078	G	A	0.49278	0.512467	0.460717	1.24(1.1,1.39)	0.000372635	--
SNP	rs3094654	6	29947795	C	T	0.499804	0.516425	0.472737	1.19(1.06,1.34)	0.00270626	--
SNP	rs9258966	6	29948361	T	C	0.499609	0.516109	0.472737	1.19(1.06,1.34)	0.00289486	--
SNP	rs3132714	6	29948627	C	T	0.499804	0.516425	0.472737	1.19(1.06,1.34)	0.00270626	--
SNP	rs3115619	6	29950858	G	A	0.495625	0.504422	0.468096	1.2(1.07,1.35)	0.00237244	--
SNP	rs2523809	6	29957598	T	G	0.035182	0.0352622	0.0350514	1.03(0.76,1.41)	0.852232	--
SNP	rs2734959	6	29957666	C	G	0.46737	0.474416	0.440687	1.19(1.06,1.33)	0.00409429	--
SNP	rs2523807	6	29958253	G	A	0.0310675	0.0305218	0.0319563	0.97(0.7,1.36)	0.87451	--
SNP	rs3901687	6	29992880	A	G	0.111574	0.119709	0.0956341	1.35(1.11,1.65)	0.00308366	--
SNP	rs2524005	6	30007656	A	G	0.131703	0.141819	0.115226	1.27(1.07,1.52)	0.0069349	--
SNP	rs7772638	6	30007735	G	A	0.111442	0.119709	0.0949896	1.36(1.12,1.67)	0.00231402	--
SNP	rs1632880	6	30025589	C	G	0.0168519	0.0120145	0.0247299	0.49(0.32,0.76)	0.00132527	--
SNP	rs3115637	6	30026432	G	A	0.0113254	0.00905496	0.0150231	0.62(0.37,1.04)	0.069749	--
SNP	rs892666	6	30032707	A	G	0.403854	0.417246	0.377446	1.2(1.07,1.35)	0.00229361	--
SNP	rs12665039	6	30032758	G	A	0.122993	0.132975	0.106701	1.28(1.07,1.54)	0.00688863	--
SNP	rs2523942	6	30033065	G	T	0.0112701	0.00898863	0.0149856	0.62(0.37,1.04)	0.0683542	--
SNP	rs441808	6	30036116	A	G	0.356191	0.369236	0.334192	1.18(1.05,1.33)	0.00743691	--
SNP	rs2428521	6	30036628	A	C	0.355856	0.369551	0.333162	1.18(1.05,1.34)	0.00578124	--
SNP	rs2517689	6	30037232	G	A	0.355573	0.36892	0.332645	1.19(1.05,1.34)	0.00544282	--
SNP	rs7739434	6	30038598	G	A	0.129046	0.13728	0.115635	1.22(1.02,1.45)	0.0278926	--
SNP	rs6457109	6	30041240	C	T	0.0585127	0.0606443	0.0550412	1.12(0.88,1.43)	0.366586	--
SNP	rs6935053	6	30042142	C	A	0.389129	0.410929	0.350823	1.31(1.16,1.47)	1.37001e-05	--
SNP	rs4713270	6	30042676	A	G	0.391667	0.414494	0.354491	1.3(1.15,1.46)	2.36122e-05	--
SNP	rs9260759	6	30043351	T	C	0.0258875	0.028204	0.0221147	1.32(0.91,1.94)	0.144366	--
SNP	rs4959037	6	30044286	T	A	0.389192	0.412693	0.350918	1.3(1.16,1.47)	1.42881e-05	--
SNP	rs12193110	6	30045083	T	C	0.389307	0.412821	0.351014	1.3(1.16,1.47)	1.41325e-05	--
SNP	rs2517673	6	30045221	A	G	0.133464	0.140872	0.121399	1.19(1,1.41)	0.0522218	--
SNP	rs2256543	6	30045812	T	C	0.210372	0.212255	0.207305	1.04(0.91,1.2)	0.564497	--
SNP	rs1061535	6	30045903	T	C	0.0299362	0.0304308	0.0291307	1.07(0.77,1.52)	0.683993	--
SNP	rs2523971	6	30046237	A	C	0.201957	0.205622	0.195988	1.07(0.93,1.24)	0.332905	--
SNP	rs2523969	6	30046756	T	A	0.134968	0.141644	0.124095	1.16(0.98,1.38)	0.0821477	--
SNP	rs2523966	6	30047219	G	A	0.210258	0.212255	0.207003	1.04(0.91,1.2)	0.544168	--
SNP	rs2523962	6	30047523	A	G	0.204132	0.207854	0.198072	1.07(0.93,1.24)	0.323152	--
SNP	rs2523960	6	30047931	C	T	0.204034	0.207905	0.197729	1.08(0.93,1.24)	0.306522	--
SNP	rs2256820	6	30048085	A	G	0.135082	0.142135	0.123457	1.18(0.99,1.4)	0.0625996	--
SNP	rs2256902	6	30048351	A	G	0.124658	0.134239	0.109053	1.27(1.06,1.51)	0.00974901	--
SNP	rs2844805	6	30048658	A	G	0.210302	0.213514	0.205071	1.07(0.92,1.24)	0.373286	--
SNP	rs3823355	6	30050062	T	C	0.389041	0.41156	0.352366	1.29(1.14,1.45)	3.38111e-05	--
SNP	rs35066870	6	30050618	G	A	0.38756	0.399242	0.351967	1.28(1.13,1.44)	6.68989e-05	--
SNP	rs2232238	6	30050836	C	T	0.137693	0.146593	0.123198	1.22(1.03,1.45)	0.0200829	--
SNP	rs2232239	6	30050845	C	T	0.0225049	0.0246368	0.0190329	1.34(0.9,2.01)	0.153442	--
SNP	rs400488	6	30051014	A	G	0.137378	0.146241	0.122942	1.22(1.03,1.45)	0.0207196	--
SNP	rs6904029	6	30051046	A	G	0.38841	0.410613	0.351852	1.29(1.14,1.45)	3.77877e-05	--
SNP	rs2735076	6	30051469	A	G	0.146575	0.148768	0.143004	1.05(0.89,1.23)	0.5822	--
SNP	rs2394250	6	30051635	C	A	0.36296	0.373342	0.346035	1.14(1.01,1.28)	0.035132	--
SNP	rs3823375	6	30052137	C	T	0.39168	0.415253	0.35329	1.31(1.16,1.47)	1.38249e-05	--
SNP	rs2571375	6	30053249	G	A	0.0107601	0.0084362	0.0145448	0.59(0.35,0.99)	0.0473644	--
SNP	rs3823384	6	30053347	G	A	0.0225049	0.0246368	0.0190329	1.34(0.9,2.01)	0.153442	--
SNP	rs9260860	6	30053487	T	C	0.0225049	0.0246368	0.0190329	1.34(0.9,2.01)	0.153442	--
SNP	rs2246199	6	30053599	T	C	0.138748	0.142135	0.13323	1.08(0.91,1.27)	0.392519	--
SNP	rs2108691	6	30056344	A	C	0.14182	0.14561	0.135052	1.09(0.93,1.29)	0.294144	--
SNP	rs2735069	6	30056461	A	C	0.141484	0.144978	0.134912	1.09(0.92,1.29)	0.308718	--
SNP	rs9260916	6	30056687	T	C	0.0228562	0.0249975	0.0193688	1.34(0.91,2.02)	0.149678	--
SNP	rs9260918	6	30056730	T	C	0.0239503	0.0256901	0.0211168	1.26(0.86,1.89)	0.241419	--
SNP	rs2246638	6	30057476	A	G	0.165182	0.171533	0.154838	1.13(0.97,1.33)	0.115713	--
SNP	rs2394255	6	30057800	A	G	0.594683	0.591451	0.599945	0.96(0.85,1.08)	0.452348	--
SNP	rs379221	6	30058119	G	A	0.145458	0.150663	0.136831	1.12(0.95,1.32)	0.180587	--
SNP	rs401618	6	30058189	G	A	0.236594	0.232469	0.243313	0.95(0.83,1.09)	0.452149	--
SNP	rs2735067	6	30059085	G	A	0.236702	0.23264	0.243319	0.95(0.83,1.09)	0.460404	--
SNP	rs11757750	6	30060141	C	T	0.138198	0.141564	0.132716	1.07(0.91,1.27)	0.398333	--
SNP	rs9380148	6	30060684	A	G	0.137911	0.138977	0.133161	1.06(0.9,1.26)	0.472433	--
SNP	rs17186937	6	30060793	G	A	0.138365	0.140872	0.13299	1.07(0.91,1.27)	0.410237	--
SNP	rs11755961	6	30061078	T	C	0.138988	0.142332	0.133542	1.08(0.91,1.27)	0.397669	--
SNP	rs17180570	6	30062763	G	A	0.138802	0.142135	0.13323	1.08(0.91,1.28)	0.383513	--
SNP	rs3901554	6	30063004	C	T	0.0223648	0.024699	0.0185633	1.38(0.93,2.08)	0.119614	--
SNP	rs12665186	6	30064821	G	A	0.138033	0.14024	0.132124	1.08(0.91,1.28)	0.359987	--
SNP	rs9260930	6	30064932	C	T	0.0224849	0.0248225	0.018678	1.38(0.93,2.08)	0.119177	--
SNP	rs4959039	6	30065048	G	A	0.385249	0.408402	0.345876	1.31(1.16,1.48)	9.14312e-06	--
SNP	rs12662611	6	30065056	A	G	0.138758	0.141819	0.132474	1.09(0.92,1.29)	0.328097	--
SNP	rs9260954	6	30067914	G	C	0.0199372	0.0216665	0.0171209	1.32(0.87,2.04)	0.207634	--
SNP	rs9260967	6	30069346	A	G	0.158235	0.162666	0.15036	1.1(0.94,1.29)	0.22352	--
SNP	rs9260968	6	30069418	A	C	0.157917	0.162942	0.149733	1.11(0.95,1.3)	0.208727	--
SNP	rs9260984	6	30070247	A	G	0.0201055	0.0218519	0.0172613	1.32(0.87,2.04)	0.203656	--
SNP	rs9260988	6	30070494	C	T	0.159363	0.164478	0.151033	1.11(0.95,1.3)	0.197415	--
SNP	rs6457121	6	30071044	A	G	0.585573	0.583685	0.588649	0.97(0.86,1.09)	0.615283	--
SNP	rs6910898	6	30071158	C	T	0.158708	0.163929	0.150206	1.11(0.95,1.3)	0.18833	--
SNP	rs9260998	6	30071601	G	A	0.0199609	0.0217941	0.0169753	1.33(0.88,2.06)	0.187084	--
SNP	rs6911279	6	30073323	G	A	0.158121	0.163298	0.149691	1.11(0.95,1.3)	0.195311	--
SNP	rs6911737	6	30073480	A	C	0.154473	0.161069	0.143731	1.15(0.98,1.35)	0.0922159	--
SNP	rs6941318	6	30074829	C	T	0.158121	0.163298	0.149691	1.11(0.95,1.3)	0.195311	--
SNP	rs6923856	6	30075508	T	C	0.0199609	0.0217941	0.0169753	1.33(0.88,2.06)	0.187084	--
SNP	rs6904120	6	30075721	C	T	0.0205877	0.0224646	0.0175309	1.34(0.89,2.06)	0.174972	--
SNP	rs9261081	6	30077019	C	T	0.0199609	0.0217941	0.0169753	1.33(0.88,2.06)	0.187084	--
SNP	rs9261091	6	30077952	T	G	0.019974	0.0218092	0.0169851	1.33(0.88,2.06)	0.18663	--
SNP	rs11760176	6	30078406	T	C	0.132094	0.138661	0.121399	1.16(0.98,1.38)	0.0846215	--
SNP	rs7758512	6	30078568	G	T	0.158708	0.163929	0.150206	1.11(0.95,1.3)	0.18833	--
SNP	rs9261093	6	30078664	C	T	0.0199609	0.0217941	0.0169753	1.33(0.88,2.06)	0.187084	--
SNP	rs6905157	6	30079527	G	A	0.158721	0.163944	0.150216	1.11(0.95,1.3)	0.188154	--
SNP	rs11965524	6	30081166	A	T	0.158512	0.163931	0.149687	1.11(0.95,1.31)	0.177039	--
SNP	rs2286405	6	30081371	G	A	0.158708	0.163929	0.150206	1.11(0.95,1.3)	0.18833	--
SNP	rs9261105	6	30082479	G	A	0.158121	0.163298	0.149691	1.11(0.95,1.3)	0.195311	--
SNP	rs356968	6	30083026	T	G	0.244126	0.238897	0.252642	0.94(0.82,1.07)	0.328916	--
SNP	rs6940082	6	30083074	C	G	0.0201429	0.0219049	0.0172731	1.32(0.87,2.05)	0.200313	--
SNP	rs9261115	6	30085952	C	G	0.157905	0.16235	0.149846	1.11(0.94,1.3)	0.211969	--
SNP	rs9261129	6	30087558	C	T	0.158709	0.16393	0.150206	1.11(0.95,1.3)	0.18832	--
SNP	rs11753431	6	30087622	A	G	0.138255	0.141656	0.132717	1.08(0.91,1.27)	0.393036	--
SNP	rs3734836	6	30088052	C	T	0.0231292	0.0249627	0.020143	1.33(0.88,2.06)	0.185013	--
SNP	rs6457126	6	30091018	C	T	0.588391	0.58655	0.591388	0.97(0.86,1.09)	0.622577	--
SNP	rs356954	6	30091517	C	T	0.24364	0.238471	0.252058	0.94(0.82,1.07)	0.335381	--
SNP	rs9261145	6	30092844	T	C	0.158403	0.163509	0.150088	1.11(0.95,1.3)	0.20078	--
SNP	rs6926792	6	30093828	A	G	0.158135	0.163231	0.149835	1.11(0.95,1.3)	0.201856	--
SNP	rs6931776	6	30094406	G	A	0.15871	0.163931	0.150206	1.11(0.95,1.3)	0.188258	--
SNP	rs165256	6	30094663	C	T	0.144619	0.148769	0.13786	1.09(0.93,1.29)	0.293725	--
SNP	rs9261151	6	30095717	A	G	0.0197783	0.0214934	0.0169851	1.31(0.86,2.03)	0.21094	--
SNP	rs3891157	6	30096418	G	T	0.0197783	0.0214934	0.0169851	1.31(0.86,2.03)	0.21094	--
SNP	rs3891156	6	30096719	A	G	0.019791	0.0215123	0.0169877	1.31(0.86,2.03)	0.209646	--
SNP	rs9261156	6	30099517	T	G	0.0199804	0.0216598	0.0172454	1.3(0.86,2.02)	0.221199	--
SNP	rs6919617	6	30099678	G	A	0.158925	0.164172	0.150382	1.11(0.95,1.3)	0.186184	--
SNP	rs1150743	6	30100240	T	C	0.233268	0.228048	0.241769	0.93(0.81,1.07)	0.310073	--
SNP	rs6925061	6	30100265	T	C	0.0199213	0.0216478	0.0171096	1.31(0.87,2.04)	0.208269	--
SNP	rs9261174	6	30104834	C	T	0.158121	0.163298	0.149691	1.11(0.95,1.3)	0.195311	--
SNP	rs4448133	6	30107513	G	A	0.158733	0.162982	0.15	1.12(0.95,1.31)	0.176461	--
SNP	rs9261189	6	30108259	T	C	0.159299	0.164567	0.15072	1.11(0.95,1.3)	0.194542	--
SNP	rs10947046	6	30108952	G	T	0.138357	0.14182	0.132717	1.08(0.91,1.28)	0.384691	--
SNP	rs9261193	6	30110152	C	T	0.0199155	0.0216415	0.0171044	1.31(0.87,2.04)	0.208177	--
SNP	rs166327	6	30110860	T	C	0.594325	0.593178	0.596193	0.98(0.87,1.1)	0.722007	--
SNP	rs3869067	6	30111776	G	A	0.158761	0.163613	0.150515	1.11(0.95,1.3)	0.202174	--
SNP	rs3869068	6	30112031	T	C	0.158708	0.163929	0.150206	1.11(0.95,1.3)	0.18833	--
SNP	rs9261203	6	30113022	G	A	0.0199172	0.0216431	0.0171065	1.31(0.87,2.04)	0.208226	--
SNP	rs9261207	6	30114461	C	T	0.019774	0.0214886	0.0169815	1.31(0.86,2.03)	0.210787	--
SNP	rs259934	6	30114855	T	C	0.242039	0.236877	0.250447	0.94(0.82,1.07)	0.333056	--
SNP	rs9261216	6	30118118	G	A	0.158709	0.16393	0.150206	1.11(0.95,1.3)	0.188321	--
SNP	rs9261217	6	30118487	C	T	0.157171	0.161965	0.149365	1.1(0.94,1.3)	0.224515	--
SNP	rs259939	6	30119560	C	T	0.246959	0.243101	0.253244	0.96(0.84,1.09)	0.501567	--
SNP	rs11965452	6	30119781	A	C	0.131828	0.138479	0.120997	1.17(0.98,1.39)	0.0765947	--
SNP	rs259940	6	30119913	G	A	0.243249	0.238155	0.251543	0.94(0.82,1.07)	0.343583	--
SNP	rs9261224	6	30121866	T	C	0.152055	0.160455	0.138374	1.2(1.02,1.41)	0.0307673	--
SNP	rs259942	6	30123146	T	C	0.148141	0.160455	0.128086	1.31(1.11,1.55)	0.0015141	--
SNP	rs259943	6	30123309	C	T	0.243404	0.238324	0.251677	0.94(0.82,1.07)	0.344891	--
SNP	rs3134879	6	30123884	C	T	0.2591	0.252685	0.269547	0.92(0.81,1.05)	0.231505	--
SNP	rs6457138	6	30124276	C	A	0.138732	0.142087	0.133267	1.07(0.91,1.27)	0.399705	--
SNP	rs28874064	6	30127807	G	A	0.172598	0.185723	0.147363	1.34(1.15,1.57)	0.000277997	--
SNP	rs28570682	6	30129719	G	A	0.131393	0.137081	0.120494	1.17(0.98,1.39)	0.076145	--
SNP	rs9261256	6	30129920	C	G	0.150709	0.15698	0.138002	1.18(1,1.39)	0.0464012	--
SNP	rs7761314	6	30130132	T	C	0.152055	0.160455	0.138375	1.2(1.02,1.41)	0.0307684	--
SNP	rs9261258	6	30130787	A	G	0.152055	0.160455	0.138374	1.2(1.02,1.41)	0.0307673	--
SNP	rs3869070	6	30131847	C	T	0.587831	0.586081	0.590681	0.97(0.86,1.09)	0.631812	--
SNP	rs9261263	6	30132728	G	C	0.019763	0.0214757	0.0169738	1.31(0.86,2.03)	0.211419	--
SNP	rs6911724	6	30133158	A	G	0.152097	0.160511	0.138396	1.2(1.02,1.41)	0.0304916	--
SNP	rs259919	6	30133482	A	G	0.243249	0.238155	0.251543	0.94(0.82,1.07)	0.343583	--
SNP	rs6917477	6	30133963	C	G	0.151793	0.160055	0.138337	1.19(1.01,1.4)	0.0343525	--
SNP	rs9261265	6	30134329	C	T	0.019763	0.0214757	0.0169738	1.31(0.86,2.03)	0.211419	--
SNP	rs3757327	6	30135392	A	G	0.152396	0.160828	0.138664	1.2(1.02,1.41)	0.0300995	--
SNP	rs3757328	6	30136331	A	G	0.131716	0.13836	0.120895	1.17(0.98,1.39)	0.0769244	--
SNP	rs3757329	6	30136403	C	A	0.152223	0.160632	0.138527	1.2(1.02,1.41)	0.03056	--
SNP	rs3757333	6	30136585	A	C	0.131703	0.138345	0.120885	1.17(0.98,1.39)	0.0770261	--
SNP	rs1150742	6	30136810	C	T	0.243254	0.23816	0.25155	0.94(0.82,1.07)	0.343476	--
SNP	rs7770092	6	30136850	T	C	0.151647	0.160014	0.138021	1.19(1.02,1.41)	0.0320601	--
SNP	rs7770505	6	30136892	A	G	0.0197609	0.0214732	0.0169722	1.31(0.86,2.03)	0.211398	--
SNP	rs10745	6	30138036	A	G	0.0197609	0.0214732	0.0169722	1.31(0.86,2.03)	0.211398	--
SNP	rs9261270	6	30138114	A	G	0.0197609	0.0214732	0.0169722	1.31(0.86,2.03)	0.211398	--
SNP	rs1150740	6	30138668	A	C	0.0128714	0.0102858	0.0170823	0.59(0.36,0.97)	0.0366084	--
SNP	rs9261277	6	30139070	C	T	0.152055	0.160455	0.138374	1.2(1.02,1.41)	0.0307673	--
SNP	rs1150739	6	30139324	T	C	0.601174	0.596652	0.608539	0.94(0.83,1.06)	0.309611	--
SNP	rs3188482	6	30140652	G	A	0.132318	0.138172	0.122783	1.14(0.96,1.36)	0.125734	--
SNP	rs3807030	6	30141669	T	G	0.0198278	0.0214949	0.0171127	1.3(0.86,2.02)	0.223258	--
SNP	rs3807031	6	30141863	A	C	0.333868	0.353223	0.302347	1.26(1.11,1.43)	0.000283917	--
SNP	rs1150738	6	30143068	A	C	0.0122425	0.00963329	0.0164918	0.59(0.36,0.96)	0.0349496	--
SNP	rs9261281	6	30143320	A	G	0.135225	0.143083	0.122428	1.2(1.01,1.42)	0.038176	--
SNP	rs9261282	6	30143436	G	T	0.151083	0.159099	0.138027	1.18(1.01,1.39)	0.0400253	--
SNP	rs9261285	6	30144062	A	C	0.019773	0.0214874	0.016981	1.31(0.86,2.03)	0.210854	--
SNP	rs2074482	6	30144450	A	C	0.158218	0.163023	0.150392	1.1(0.94,1.29)	0.225998	--
SNP	rs1245371	6	30146331	G	A	0.24364	0.238471	0.252058	0.94(0.82,1.07)	0.335362	--
SNP	rs2301753	6	30147219	A	C	0.158708	0.163929	0.150206	1.11(0.95,1.3)	0.18833	--
SNP	rs2301751	6	30147463	T	C	0.0187033	0.0205291	0.0157299	1.4(0.89,2.24)	0.154287	--
SNP	rs2074480	6	30148789	G	T	0.158121	0.163298	0.149691	1.11(0.95,1.3)	0.195311	--
SNP	rs2074479	6	30148988	G	A	0.158708	0.163929	0.150206	1.11(0.95,1.3)	0.18833	--
SNP	rs9261301	6	30149538	G	A	0.588034	0.586355	0.59077	0.97(0.86,1.09)	0.644236	--
SNP	rs9261302	6	30150328	A	G	0.159105	0.164244	0.150737	1.11(0.95,1.3)	0.194785	--
SNP	rs3807033	6	30151934	A	G	0.138992	0.142322	0.133568	1.07(0.91,1.27)	0.404439	--
SNP	rs3807034	6	30151971	G	A	0.158183	0.162666	0.15072	1.1(0.94,1.29)	0.246975	--
SNP	rs3132682	6	30152367	G	C	0.579462	0.581286	0.576491	1.01(0.9,1.14)	0.837344	--
SNP	rs3807035	6	30152806	T	C	0.157926	0.16235	0.15072	1.09(0.93,1.28)	0.265069	--
SNP	rs3807036	6	30152893	A	G	0.0185769	0.0195676	0.0169635	1.19(0.78,1.85)	0.430523	--
SNP	rs1150735	6	30153178	A	G	0.256164	0.248895	0.268004	0.91(0.8,1.04)	0.167464	--
SNP	rs2394734	6	30154225	A	G	0.163601	0.168667	0.15535	1.11(0.95,1.29)	0.206301	--
SNP	rs9261317	6	30156284	T	A	0.0187726	0.0198834	0.0169635	1.21(0.79,1.88)	0.389248	--
SNP	rs6904455	6	30163356	G	A	0.407312	0.42609	0.369295	1.29(1.15,1.46)	2.15963e-05	--
SNP	rs6909253	6	30163622	G	T	0.592673	0.595936	0.587358	1.03(0.92,1.16)	0.610339	--
SNP	rs1264708	6	30165133	G	A	0.235421	0.226153	0.250514	0.88(0.77,1)	0.0553602	--
SNP	rs11965797	6	30165742	T	C	0.0101247	0.00688282	0.0154043	0.45(0.25,0.79)	0.00593553	--
SNP	rs9261371	6	30166967	A	G	0.157854	0.162034	0.150875	1.09(0.93,1.28)	0.279524	--
SNP	rs7753935	6	30168762	A	C	0.148924	0.152558	0.143004	1.08(0.92,1.27)	0.358731	--
SNP	rs17187805	6	30169181	A	G	0.148882	0.151927	0.143299	1.08(0.91,1.27)	0.38285	--
SNP	rs9261389	6	30169534	G	C	0.168655	0.173303	0.161085	1.1(0.94,1.28)	0.241665	--
SNP	rs6923832	6	30170037	A	G	0.0185769	0.0195676	0.0169635	1.19(0.78,1.85)	0.430523	--
SNP	rs6457144	6	30171347	T	A	0.421321	0.408076	0.442893	0.86(0.77,0.97)	0.0127806	--
SNP	rs7765810	6	30171475	A	C	0.154403	0.15856	0.147634	1.09(0.93,1.28)	0.29795	--
SNP	rs9261394	6	30172541	A	G	0.422114	0.409033	0.443416	0.86(0.77,0.97)	0.0141054	--
SNP	rs1264704	6	30173298	A	G	0.424658	0.434302	0.408951	1.11(0.99,1.25)	0.0700286	--
SNP	rs1264703	6	30173395	G	C	0.149127	0.15257	0.143519	1.07(0.91,1.27)	0.386242	--
SNP	rs1264702	6	30173554	C	T	0.147945	0.151295	0.14249	1.07(0.91,1.26)	0.401996	--
SNP	rs916570	6	30174010	G	A	0.148924	0.152558	0.143004	1.08(0.92,1.27)	0.358731	--
SNP	rs1264701	6	30174337	T	G	0.401174	0.408718	0.388889	1.09(0.97,1.22)	0.161766	--
SNP	rs1264695	6	30175871	G	A	0.148141	0.151611	0.14249	1.08(0.91,1.27)	0.383211	--
SNP	rs9261403	6	30177504	T	G	0.0102337	0.0107536	0.00938683	1.21(0.68,2.23)	0.51744	--
SNP	rs1110446	6	30178916	T	C	0.139742	0.146358	0.128968	1.16(0.98,1.38)	0.0846592	--
SNP	rs2240070	6	30179089	T	C	0.186396	0.187935	0.18389	1.03(0.89,1.19)	0.721547	--
SNP	rs1116222	6	30179258	G	T	0.0400634	0.0314769	0.0540473	0.58(0.44,0.77)	0.000146081	--
SNP	rs1116221	6	30179309	T	C	0.039084	0.0303645	0.0532845	0.57(0.43,0.75)	9.57587e-05	--
SNP	rs11964542	6	30179739	C	T	0.0106209	0.00763361	0.0154861	0.49(0.28,0.85)	0.0119183	--
SNP	rs3132680	6	30181174	A	C	0.182583	0.183512	0.18107	1.02(0.88,1.18)	0.833944	--
SNP	rs2844795	6	30181826	C	T	0.356751	0.337334	0.388374	0.8(0.71,0.9)	0.000221357	--
SNP	rs2523992	6	30183082	G	T	0.016844	0.0156911	0.0187217	0.82(0.52,1.31)	0.407135	--
SNP	rs2023472	6	30183843	A	G	0.0518794	0.0448515	0.0632716	0.71(0.55,0.91)	0.00695857	--
SNP	rs2074483	6	30184734	A	G	0.17593	0.161087	0.200103	0.78(0.67,0.9)	0.000831317	--
SNP	rs9378220	6	30185114	A	C	0.462622	0.487366	0.422325	1.29(1.15,1.45)	1.27366e-05	--
SNP	rs2523990	6	30185208	G	A	0.422309	0.40019	0.458333	0.79(0.7,0.89)	5.8419e-05	--
SNP	rs4959041	6	30185946	C	T	0.269276	0.264056	0.277778	0.93(0.82,1.06)	0.262798	--
SNP	rs2523989	6	30186254	T	C	0.0162652	0.0144305	0.0192531	0.75(0.48,1.16)	0.192906	--
SNP	rs2239529	6	30186309	T	C	0.0162652	0.0144334	0.0192485	0.75(0.48,1.16)	0.193612	--
SNP	rs2523988	6	30187108	C	T	0.015562	0.0140114	0.0180874	0.78(0.5,1.22)	0.26681	--
SNP	rs2249099	6	30187286	A	C	0.0363632	0.0329302	0.0419542	0.79(0.59,1.07)	0.124685	--
SNP	rs2523987	6	30187972	C	A	0.015562	0.0140114	0.0180874	0.78(0.5,1.22)	0.26681	--
SNP	rs3734837	6	30188015	A	G	0.351451	0.364284	0.330552	1.16(1.03,1.31)	0.0161173	--
SNP	rs3734838	6	30188210	A	G	0.125636	0.113392	0.145576	0.76(0.64,0.9)	0.00118217	--
SNP	rs2517598	6	30188253	A	G	0.0363624	0.0329346	0.041945	0.79(0.59,1.07)	0.125104	--
SNP	rs2844793	6	30188475	A	G	0.0163382	0.0145335	0.0192773	0.75(0.49,1.17)	0.201573	--
SNP	rs2844792	6	30188935	A	G	0.015727	0.0141927	0.0182258	0.78(0.5,1.22)	0.272178	--
SNP	rs2517597	6	30189168	A	G	0.015562	0.0140114	0.0180874	0.78(0.5,1.22)	0.26681	--
SNP	rs2523986	6	30189225	T	C	0.0155622	0.0140177	0.0180777	0.78(0.5,1.22)	0.268703	--
SNP	rs2523985	6	30189313	C	T	0.0363231	0.0328936	0.0419084	0.79(0.59,1.07)	0.12482	--
SNP	rs2523984	6	30189982	T	C	0.0363329	0.0328961	0.04193	0.79(0.59,1.07)	0.123939	--
SNP	rs2245420	6	30190667	C	G	0.0363319	0.0326838	0.0422731	0.78(0.58,1.05)	0.10117	--
SNP	rs2523979	6	30191494	A	T	0.0154928	0.0139466	0.0180108	0.78(0.5,1.22)	0.267817	--
SNP	rs9261438	6	30197259	T	C	0.268556	0.262821	0.277897	0.92(0.81,1.05)	0.219105	--
SNP	rs9366753	6	30198315	A	G	0.346869	0.352179	0.321581	1.19(1.06,1.35)	0.0045873	--
SNP	rs9261440	6	30198799	C	T	0.26285	0.255688	0.274516	0.9(0.79,1.03)	0.119803	--
SNP	rs9261441	6	30199737	A	G	0.232472	0.231838	0.233265	0.99(0.87,1.14)	0.931002	--
SNP	rs1419675	6	30200686	C	A	0.052879	0.0445357	0.0664264	0.67(0.53,0.86)	0.00156961	--
SNP	rs2517592	6	30201116	T	C	0.322253	0.32091	0.324442	0.99(0.87,1.11)	0.823713	--
SNP	rs9261442	6	30201723	G	A	0.260078	0.253001	0.271605	0.9(0.79,1.03)	0.125982	--
SNP	rs9261444	6	30202590	T	C	0.258317	0.25079	0.270576	0.9(0.79,1.02)	0.104186	--
SNP	rs9261446	6	30202819	A	G	0.258339	0.250824	0.270579	0.9(0.79,1.02)	0.104721	--
SNP	rs9261447	6	30203181	C	T	0.281018	0.2729	0.294239	0.9(0.79,1.02)	0.0968802	--
SNP	rs9261448	6	30203308	C	T	0.258121	0.25079	0.270062	0.9(0.79,1.03)	0.112842	--
SNP	rs1419673	6	30204696	G	A	0.260032	0.253017	0.271458	0.9(0.79,1.03)	0.12982	--
SNP	rs9261450	6	30205797	G	A	0.258708	0.251105	0.271091	0.9(0.79,1.02)	0.100252	--
SNP	rs757263	6	30206302	T	C	0.258904	0.251421	0.271091	0.9(0.79,1.02)	0.100252	--
SNP	rs9261453	6	30207927	G	A	0.258425	0.250158	0.271091	0.89(0.79,1.02)	0.0928278	--
SNP	rs9261455	6	30207975	G	T	0.258514	0.250792	0.271091	0.9(0.79,1.02)	0.0950529	--
SNP	rs9261457	6	30208200	G	A	0.258326	0.250798	0.270585	0.9(0.79,1.02)	0.103614	--
SNP	rs1362104	6	30209635	G	A	0.339726	0.323752	0.365741	0.83(0.74,0.94)	0.00272406	--
SNP	rs2523995	6	30210163	T	C	0.0120595	0.0117997	0.0124825	0.98(0.59,1.65)	0.925958	--
SNP	rs4713293	6	30210394	G	A	0.261038	0.253603	0.273147	0.9(0.79,1.02)	0.102682	--
SNP	rs1541270	6	30211310	T	G	0.258754	0.250858	0.271614	0.89(0.78,1.02)	0.0880579	--
SNP	rs1541268	6	30211373	G	A	0.27847	0.269104	0.293724	0.88(0.78,1)	0.0545636	--
SNP	rs9261466	6	30211819	T	C	0.276191	0.266329	0.292253	0.88(0.77,1)	0.0419604	--
SNP	rs9261467	6	30211877	G	A	0.258708	0.251004	0.271254	0.9(0.79,1.02)	0.0952835	--
SNP	rs9261468	6	30212459	G	A	0.258513	0.25079	0.271091	0.9(0.79,1.02)	0.0945899	--
SNP	rs2857458	6	30212762	G	A	0.28136	0.272061	0.296505	0.88(0.78,1)	0.0562104	--
SNP	rs9261470	6	30212787	A	G	0.277143	0.26747	0.292896	0.88(0.77,1)	0.0465845	--
SNP	rs9261471	6	30213328	C	T	0.259001	0.251348	0.271464	0.9(0.79,1.02)	0.0973427	--
SNP	rs2107202	6	30213722	A	G	0.0526625	0.043904	0.0668724	0.66(0.52,0.84)	0.000899167	--
SNP	rs2857435	6	30214003	T	A	0.277095	0.267419	0.292853	0.88(0.77,1)	0.046524	--
SNP	rs2857438	6	30214181	A	G	0.277233	0.267571	0.292967	0.88(0.77,1)	0.0468186	--
SNP	rs2857439	6	30214275	A	G	0.258593	0.250874	0.271165	0.9(0.79,1.02)	0.0947108	--
SNP	rs2857440	6	30214472	C	T	0.278474	0.269109	0.293725	0.88(0.78,1)	0.0546228	--
SNP	rs9261484	6	30216662	A	G	0.279193	0.269741	0.29433	0.88(0.78,1)	0.0568159	--
SNP	rs9261485	6	30216730	A	G	0.277191	0.267562	0.292873	0.88(0.77,1)	0.0476043	--
SNP	rs9261488	6	30217391	T	C	0.258513	0.25079	0.271091	0.9(0.79,1.02)	0.0945818	--
SNP	rs9261489	6	30217461	G	A	0.259012	0.251425	0.271368	0.9(0.79,1.02)	0.100319	--
SNP	rs9261490	6	30217810	C	T	0.259851	0.25214	0.272409	0.9(0.79,1.02)	0.0948448	--
SNP	rs9261491	6	30217840	C	A	0.259856	0.25214	0.272423	0.9(0.79,1.02)	0.0946044	--
SNP	rs9261492	6	30218037	A	G	0.259492	0.251738	0.272119	0.89(0.79,1.02)	0.0932709	--
SNP	rs9261496	6	30218993	T	C	0.261433	0.254284	0.273076	0.9(0.79,1.03)	0.116303	--
SNP	rs9261498	6	30219330	A	G	0.281743	0.270057	0.296794	0.88(0.78,1)	0.0549731	--
SNP	rs9261505	6	30220387	G	A	0.258513	0.25079	0.271091	0.9(0.79,1.02)	0.0945899	--
SNP	rs9261508	6	30220683	C	T	0.259967	0.252094	0.272787	0.89(0.78,1.02)	0.0877424	--
SNP	rs9261511	6	30221224	A	C	0.258513	0.25079	0.271091	0.9(0.79,1.02)	0.0945899	--
SNP	rs3815086	6	30221323	T	C	0.259388	0.251445	0.272324	0.89(0.78,1.02)	0.0852756	--
SNP	rs3815082	6	30221934	G	A	0.259458	0.251545	0.272346	0.89(0.78,1.02)	0.0849508	--
SNP	rs3815081	6	30222053	G	A	0.36184	0.3765	0.337963	1.18(1.05,1.33)	0.00727291	--
SNP	rs4959044	6	30222645	T	C	0.257172	0.250287	0.268383	0.91(0.79,1.03)	0.133555	--
SNP	rs757262	6	30222934	T	C	0.25773	0.250474	0.269547	0.9(0.79,1.03)	0.114545	--
SNP	rs757261	6	30223042	A	G	0.256428	0.249134	0.268308	0.9(0.79,1.02)	0.11034	--
SNP	rs9261513	6	30223463	G	A	0.276819	0.267338	0.29226	0.88(0.78,1)	0.0505636	--
SNP	rs757259	6	30223521	A	G	0.25773	0.250474	0.269547	0.9(0.79,1.03)	0.114545	--
SNP	rs1573299	6	30223944	T	C	0.257731	0.250475	0.269547	0.9(0.79,1.03)	0.114551	--
SNP	rs9261518	6	30224964	A	G	0.258487	0.250975	0.270721	0.9(0.79,1.02)	0.102401	--
SNP	rs9261519	6	30225080	C	T	0.258708	0.251421	0.270576	0.9(0.79,1.03)	0.112998	--
SNP	rs1557611	6	30226339	T	C	0.25773	0.250474	0.269547	0.9(0.79,1.03)	0.114545	--
SNP	rs1557608	6	30226561	G	T	0.279061	0.270373	0.29321	0.89(0.79,1.01)	0.075011	--
SNP	rs1557607	6	30226616	G	A	0.257748	0.249526	0.269547	0.9(0.79,1.03)	0.114829	--
SNP	rs4392759	6	30226686	A	G	0.25773	0.250474	0.269547	0.9(0.79,1.03)	0.114545	--
SNP	rs9468692	6	30227869	T	G	0.0214213	0.0237694	0.0175972	1.45(0.94,2.3)	0.0974223	--
SNP	rs9261531	6	30228247	T	C	0.256164	0.247315	0.270576	0.88(0.77,1)	0.0540591	--
SNP	rs9468693	6	30228616	C	T	0.0116523	0.0145761	0.00689043	2.24(1.24,4.36)	0.0112838	--
SNP	rs9261532	6	30228924	G	T	0.256183	0.247337	0.27059	0.88(0.77,1)	0.0541236	--
SNP	rs2517655	6	30229027	T	C	0.255883	0.247328	0.269816	0.88(0.78,1.01)	0.0620986	--
SNP	rs2508031	6	30229045	T	C	0.256937	0.248341	0.270937	0.88(0.78,1.01)	0.0610282	--
SNP	rs2517653	6	30229164	A	G	0.257992	0.24883	0.272913	0.88(0.77,1)	0.0466726	--
SNP	rs2022065	6	30229439	T	C	0.383365	0.364497	0.414094	0.81(0.72,0.91)	0.000417187	--
SNP	rs3734840	6	30229584	C	T	0.422896	0.43367	0.40535	1.12(1,1.25)	0.0557059	--
SNP	rs2517646	6	30230554	G	A	0.0773297	0.0685407	0.0915638	0.75(0.61,0.92)	0.00545342	--
SNP	rs2517645	6	30230602	C	T	0.0733626	0.0755572	0.0697886	1.1(0.88,1.38)	0.392429	--
SNP	rs2523735	6	30230636	G	C	0.0203861	0.0186933	0.023143	0.83(0.56,1.24)	0.355267	--
SNP	rs9261535	6	30235302	A	G	0.244227	0.236892	0.256173	0.9(0.78,1.02)	0.0998153	--
SNP	rs2523734	6	30237655	C	A	0.0519033	0.0464994	0.0607042	0.77(0.6,0.99)	0.0388651	--
SNP	rs2523733	6	30239494	A	C	0.0580883	0.0530268	0.0663313	0.78(0.61,1)	0.0518457	--
SNP	rs2074477	6	30240014	A	G	0.358644	0.372012	0.336872	1.16(1.03,1.31)	0.0136497	--
SNP	rs1008403	6	30240806	C	T	0.379649	0.391241	0.360772	1.14(1.01,1.28)	0.0308867	--
SNP	rs9368624	6	30243956	A	G	0.379451	0.391028	0.360597	1.14(1.01,1.28)	0.0309707	--
SNP	rs2074475	6	30245869	C	T	0.0164969	0.0134163	0.0215139	0.6(0.38,0.93)	0.0213244	--
SNP	rs1029239	6	30246141	C	G	0.566873	0.561182	0.576142	0.94(0.84,1.05)	0.271515	--
SNP	rs1029238	6	30246624	A	G	0.245597	0.246052	0.244856	1.01(0.88,1.15)	0.894731	--
SNP	rs1029237	6	30246641	T	C	0.242247	0.235228	0.253677	0.9(0.79,1.03)	0.113315	--
SNP	rs929156	6	30247678	A	G	0.242661	0.235313	0.25463	0.89(0.78,1.02)	0.0979884	--
SNP	rs1063280	6	30248321	T	C	0.0256272	0.0208601	0.0333909	0.61(0.43,0.87)	0.00581169	--
SNP	rs6905949	6	30248504	C	T	0.255969	0.256159	0.255658	1.01(0.88,1.15)	0.914479	--
SNP	rs2844787	6	30248892	C	A	0.065047	0.0546431	0.0819588	0.66(0.53,0.83)	0.000294198	--
SNP	rs9380156	6	30249021	G	A	0.389824	0.398294	0.376029	1.09(0.97,1.23)	0.130665	--
SNP	rs757257	6	30250437	A	G	0.256283	0.24863	0.268745	0.9(0.79,1.02)	0.106732	--
SNP	rs957765	6	30250669	A	G	0.213699	0.210992	0.218107	0.95(0.83,1.09)	0.495274	--
SNP	rs2394737	6	30250978	G	A	0.275907	0.266428	0.291343	0.88(0.78,1)	0.0566853	--
SNP	rs2844786	6	30252399	A	C	0.255773	0.247947	0.268519	0.9(0.79,1.02)	0.0994959	--
SNP	rs9261539	6	30253062	A	G	0.275539	0.265952	0.291152	0.88(0.78,1)	0.0541473	--
SNP	rs7774730	6	30253719	A	C	0.275768	0.266106	0.291502	0.88(0.78,1)	0.0520927	--
SNP	rs9261543	6	30254629	G	A	0.27557	0.264056	0.291237	0.88(0.78,1)	0.0535394	--
SNP	rs7763162	6	30255335	A	C	0.25716	0.248579	0.270661	0.89(0.78,1.01)	0.081708	--
SNP	rs2107196	6	30257230	T	A	0.25268	0.240998	0.265902	0.89(0.79,1.02)	0.0902972	--
SNP	rs2844782	6	30258022	T	G	0.255382	0.247315	0.268519	0.89(0.79,1.02)	0.0878776	--
SNP	rs2428504	6	30259349	C	T	0.041683	0.0363234	0.0504115	0.73(0.56,0.96)	0.0223621	--
SNP	rs9366754	6	30260012	C	G	0.388848	0.397348	0.375005	1.09(0.97,1.23)	0.132572	--
SNP	rs7843	6	30260346	G	A	0.213885	0.211305	0.218085	0.96(0.83,1.1)	0.513764	--
SNP	rs1042338	6	30260768	T	C	0.214505	0.211658	0.219142	0.95(0.83,1.09)	0.475458	--
SNP	rs6457164	6	30263087	T	C	0.27593	0.265952	0.292181	0.88(0.78,1)	0.0449708	--
SNP	rs6457167	6	30263292	T	C	0.275734	0.265951	0.291667	0.88(0.78,1)	0.0492585	--
SNP	rs4711210	6	30264452	T	C	0.052199	0.0565152	0.0451698	1.27(0.97,1.67)	0.0798488	--
SNP	rs2074471	6	30264781	A	G	0.0183986	0.0168408	0.0209357	0.78(0.51,1.2)	0.255711	--
SNP	rs765977	6	30265633	A	G	0.275734	0.265951	0.291667	0.88(0.78,1)	0.0492585	--
SNP	rs718254	6	30267018	G	C	0.275734	0.266267	0.291152	0.89(0.78,1)	0.0576386	--
SNP	rs2284164	6	30267833	C	A	0.276144	0.266251	0.292255	0.88(0.78,1)	0.0464872	--
SNP	rs2284165	6	30268034	G	C	0.0794568	0.0808667	0.0771605	1.05(0.85,1.3)	0.65251	--
SNP	rs4711211	6	30270788	G	A	0.213894	0.211308	0.218107	0.95(0.83,1.1)	0.512257	--
SNP	rs2517614	6	30271934	A	G	0.0427061	0.0374687	0.0512356	0.74(0.57,0.97)	0.0285954	--
SNP	rs17188212	6	30272841	A	G	0.0537044	0.0578016	0.0468589	1.24(0.96,1.62)	0.107202	--
SNP	rs3778622	6	30273295	A	T	0.213724	0.209413	0.218557	0.95(0.83,1.09)	0.452984	--
SNP	rs2523721	6	30274245	T	C	0.061293	0.0543724	0.0725638	0.76(0.6,0.95)	0.0162765	--
SNP	rs2072107	6	30274914	A	G	0.148747	0.136757	0.168273	0.79(0.68,0.93)	0.00401081	--
SNP	rs2517611	6	30277306	G	A	0.0454368	0.0409327	0.0527721	0.79(0.61,1.02)	0.0708344	--
SNP	rs28730510	6	30278036	C	G	0.386669	0.388503	0.374871	1.08(0.96,1.21)	0.200823	--
SNP	rs2517610	6	30278259	G	A	0.063945	0.0577243	0.0740761	0.79(0.63,0.99)	0.036038	--
SNP	rs1117490	6	30278489	C	T	0.0639368	0.0576996	0.0740947	0.79(0.63,0.98)	0.0355025	--
SNP	rs2844776	6	30279806	C	T	0.0639922	0.0578016	0.0740741	0.79(0.63,0.99)	0.0371837	--
SNP	rs4476873	6	30279860	C	T	0.02848	0.0251535	0.0338976	0.73(0.52,1.03)	0.0699032	--
SNP	rs2284168	6	30280212	A	G	0.0425886	0.0375319	0.0508241	0.75(0.57,0.98)	0.0329847	--
SNP	rs2284169	6	30280364	C	A	0.252292	0.251507	0.25357	0.99(0.87,1.13)	0.914113	--
SNP	rs971570	6	30280492	C	A	0.0639924	0.0578016	0.0740746	0.79(0.63,0.99)	0.0371775	--
SNP	rs2021722	6	30282110	T	C	0.064129	0.0579324	0.0742207	0.79(0.63,0.99)	0.036818	--
SNP	rs9261564	6	30282569	T	C	0.135812	0.123184	0.156379	0.77(0.65,0.9)	0.00135087	--
SNP	rs885912	6	30282612	A	C	0.063926	0.0576292	0.0741811	0.78(0.63,0.98)	0.033445	--
SNP	rs3132672	6	30283826	C	A	0.278474	0.269425	0.29321	0.89(0.79,1.01)	0.0707484	--
SNP	rs3132671	6	30286266	T	C	0.278474	0.269425	0.29321	0.89(0.79,1.01)	0.0707484	--
SNP	rs3130383	6	30287005	C	A	0.278474	0.269425	0.29321	0.89(0.79,1.01)	0.0707484	--
SNP	rs11967808	6	30287167	C	G	0.0100102	0.00689577	0.0150823	0.47(0.26,0.82)	0.00806233	--
SNP	rs2844775	6	30287401	A	G	0.214481	0.211623	0.219136	0.95(0.83,1.09)	0.473583	--
SNP	rs3130386	6	30288225	C	T	0.278529	0.269467	0.293287	0.89(0.79,1.01)	0.0703185	--
SNP	rs3094614	6	30289254	G	A	0.277843	0.268943	0.292337	0.89(0.79,1.01)	0.0753711	--
SNP	rs1345229	6	30290374	A	G	0.242074	0.24163	0.242798	1(0.87,1.14)	0.951049	--
SNP	rs4713302	6	30292193	C	T	0.0483499	0.0533834	0.0401523	1.37(1.03,1.83)	0.0307652	--
SNP	rs9261567	6	30293223	G	A	0.145743	0.132975	0.165979	0.78(0.67,0.92)	0.00251587	--
SNP	rs2106070	6	30294842	G	A	0.276971	0.267214	0.291452	0.89(0.79,1.01)	0.0751232	--
SNP	rs3094132	6	30295413	C	G	0.277692	0.268796	0.292181	0.89(0.79,1.01)	0.0766078	--
SNP	rs35786038	6	30296178	A	G	0.257665	0.248263	0.270619	0.9(0.79,1.02)	0.0977428	--
SNP	rs3130391	6	30298619	T	C	0.277104	0.268162	0.291667	0.89(0.79,1.01)	0.0742195	--
SNP	rs3132667	6	30299566	G	A	0.277104	0.268162	0.291667	0.89(0.79,1.01)	0.0742128	--
SNP	rs9261578	6	30300446	G	C	0.252838	0.252685	0.253086	1(0.88,1.14)	0.980434	--
SNP	rs2040486	6	30302082	C	A	0.276908	0.267846	0.291667	0.89(0.79,1.01)	0.0701593	--
SNP	rs3094140	6	30304292	T	C	0.276505	0.267364	0.291393	0.89(0.78,1.01)	0.0672914	--
SNP	rs3129690	6	30304834	C	T	0.276908	0.268162	0.291152	0.89(0.79,1.01)	0.0804203	--
SNP	rs9261582	6	30304959	G	A	0.253621	0.253634	0.253601	1(0.88,1.15)	0.951654	--
SNP	rs3094138	6	30306995	C	T	0.0295301	0.0260366	0.0352197	0.73(0.52,1.02)	0.0626096	--
SNP	rs1573295	6	30307046	A	G	0.276793	0.266267	0.291192	0.89(0.79,1.01)	0.0798946	--
SNP	rs1013518	6	30307491	A	G	0.276555	0.267442	0.291398	0.89(0.79,1.01)	0.0681918	--
SNP	rs3094137	6	30308852	A	G	0.0294303	0.0258525	0.0352572	0.72(0.52,1.01)	0.0562748	--
SNP	rs916571	6	30309934	A	G	0.258085	0.250666	0.270168	0.9(0.8,1.03)	0.120074	--
SNP	rs3132674	6	30310408	T	C	0.258043	0.250664	0.270062	0.9(0.8,1.03)	0.12229	--
SNP	rs885915	6	30310694	T	C	0.255177	0.246928	0.268612	0.89(0.78,1.01)	0.0803436	--
SNP	rs885914	6	30310746	C	A	0.254795	0.246684	0.268004	0.89(0.79,1.02)	0.0859139	--
SNP	rs954037	6	30311581	A	G	0.27703	0.264687	0.289773	0.91(0.8,1.03)	0.124927	--
SNP	rs2844780	6	30312505	T	G	0.254007	0.246052	0.266964	0.9(0.79,1.02)	0.0911059	--
SNP	rs2844779	6	30313386	A	C	0.253033	0.245736	0.264918	0.9(0.79,1.03)	0.12184	--
SNP	rs2285801	6	30317472	G	A	0.25499	0.247315	0.26749	0.9(0.79,1.02)	0.108358	--
SNP	rs1362089	6	30317781	G	T	0.255186	0.247631	0.26749	0.9(0.79,1.03)	0.114182	--
SNP	rs1362088	6	30317815	C	T	0.025338	0.0236898	0.0280221	0.85(0.59,1.21)	0.358367	--
SNP	rs9261592	6	30319639	G	A	0.273618	0.262476	0.290638	0.87(0.77,0.99)	0.0323022	--
SNP	rs3094636	6	30319734	T	C	0.280925	0.271493	0.296287	0.89(0.78,1)	0.0571042	--
SNP	rs2523741	6	30319882	G	C	0.041956	0.0364975	0.0508457	0.72(0.55,0.95)	0.0189512	--
SNP	rs12176323	6	30320483	T	C	0.0252084	0.0235032	0.0279856	0.84(0.59,1.21)	0.339626	--
SNP	rs3132662	6	30323571	A	G	0.264579	0.258054	0.275206	0.92(0.81,1.04)	0.184521	--
SNP	rs2516723	6	30329421	G	A	0.264823	0.253316	0.274378	0.93(0.81,1.05)	0.234899	--
SNP	rs2844767	6	30330235	A	G	0.263847	0.25771	0.273841	0.92(0.81,1.05)	0.210576	--
SNP	rs7761890	6	30330983	C	G	0.0252759	0.0234548	0.0282418	0.83(0.58,1.19)	0.305936	--
SNP	rs1579219	6	30332284	T	C	0.46634	0.4741	0.453703	1.08(0.96,1.21)	0.193455	--
SNP	rs2516714	6	30334283	A	G	0.433464	0.422616	0.451132	0.89(0.8,1)	0.0543764	--
SNP	rs962899	6	30334790	C	G	0.484246	0.474732	0.49177	0.96(0.85,1.07)	0.430461	--
SNP	rs9391806	6	30335376	T	C	0.46711	0.474963	0.45432	1.08(0.96,1.21)	0.187202	--
SNP	rs2021107	6	30336117	A	G	0.0324978	0.030475	0.0357922	0.86(0.63,1.17)	0.328849	--
SNP	rs2516708	6	30336700	G	A	0.431466	0.420167	0.449869	0.89(0.79,1)	0.0438236	--
SNP	rs2428507	6	30337285	A	G	0.431324	0.420071	0.44965	0.89(0.79,1)	0.0450025	--
SNP	rs2516705	6	30337673	A	C	0.483562	0.479469	0.490226	0.96(0.86,1.08)	0.485164	--
SNP	rs2516703	6	30337901	G	A	0.516622	0.520548	0.510227	1.04(0.93,1.17)	0.504476	--
SNP	rs2516702	6	30337969	G	A	0.47981	0.475178	0.487354	0.95(0.85,1.07)	0.424694	--
SNP	rs2523746	6	30338064	C	T	0.516622	0.520548	0.510227	1.04(0.93,1.17)	0.504476	--
SNP	rs2523745	6	30338107	C	T	0.516622	0.520548	0.510227	1.04(0.93,1.17)	0.504476	--
SNP	rs2844766	6	30338640	T	C	0.431507	0.420089	0.450103	0.89(0.79,1)	0.0418235	--
SNP	rs2516699	6	30339087	T	G	0.516419	0.520325	0.510056	1.04(0.93,1.17)	0.50653	--
SNP	rs3094073	6	30339203	A	G	0.0520548	0.0593809	0.0401235	1.52(1.16,2.01)	0.00270669	--
SNP	rs3130401	6	30339252	G	A	0.0520548	0.0593809	0.0401235	1.52(1.16,2.01)	0.00270669	--
SNP	rs3132659	6	30339309	C	T	0.0520548	0.0593809	0.0401235	1.52(1.16,2.01)	0.00270669	--
SNP	rs3132658	6	30339645	C	T	0.0520548	0.0593809	0.0401235	1.52(1.16,2.01)	0.00270669	--
SNP	rs3094071	6	30339747	A	G	0.0520548	0.0593809	0.0401235	1.52(1.16,2.01)	0.00270669	--
SNP	rs3094070	6	30339808	C	G	0.0520618	0.0593895	0.0401281	1.52(1.16,2.01)	0.00270109	--
SNP	rs3130403	6	30339988	G	T	0.0529065	0.0601409	0.0411245	1.51(1.15,2)	0.00306439	--
SNP	rs2516698	6	30340353	A	G	0.0351213	0.0327663	0.0389568	0.85(0.62,1.15)	0.27967	--
SNP	rs3094630	6	30340415	A	G	0.0520618	0.0593863	0.0401332	1.52(1.16,2.01)	0.00271276	--
SNP	rs2516697	6	30340493	A	G	0.490569	0.494523	0.484129	1.04(0.92,1.16)	0.535369	--
SNP	rs3129701	6	30340651	T	C	0.0520548	0.0593809	0.0401235	1.52(1.16,2.01)	0.00270669	--
SNP	rs3129702	6	30340764	A	C	0.0520519	0.0593803	0.0401168	1.52(1.16,2.01)	0.0026964	--
SNP	rs3129703	6	30341537	A	C	0.0520548	0.0593809	0.0401235	1.52(1.16,2.01)	0.00270669	--
SNP	rs3130405	6	30342131	T	C	0.0520548	0.0593809	0.0401235	1.52(1.16,2.01)	0.00270669	--
SNP	rs3129831	6	30342606	T	A	0.0518591	0.0590651	0.0401235	1.51(1.15,2)	0.00312407	--
SNP	rs3129832	6	30342636	G	A	0.0507417	0.057753	0.039323	1.52(1.16,2.03)	0.00329607	--
SNP	rs2844764	6	30342647	T	A	0.433875	0.423226	0.451217	0.9(0.8,1)	0.0604031	--
SNP	rs3129705	6	30342700	A	G	0.0520239	0.0592461	0.0402618	1.51(1.16,2)	0.00305393	--
SNP	rs2844763	6	30343163	T	C	0.496686	0.501633	0.48863	1.05(0.93,1.17)	0.427428	--
SNP	rs9378145	6	30344310	C	G	0.464148	0.470979	0.453023	1.07(0.95,1.2)	0.263094	--
SNP	rs2844761	6	30345433	G	A	0.497619	0.49463	0.489097	1.05(0.94,1.18)	0.405478	--
SNP	rs9368628	6	30346538	G	A	0.464117	0.467151	0.451963	1.07(0.96,1.2)	0.216068	--
SNP	rs2844759	6	30346863	A	G	0.433477	0.422947	0.450626	0.9(0.8,1.01)	0.0635841	--
SNP	rs28360015	6	30348053	A	G	0.434081	0.419457	0.452577	0.89(0.79,1)	0.0440903	--
SNP	rs2097773	6	30348905	A	C	0.496673	0.501579	0.488683	1.05(0.93,1.17)	0.431881	--
SNP	rs9393999	6	30349093	G	A	0.463922	0.469678	0.453093	1.06(0.95,1.19)	0.279796	--
SNP	rs28780093	6	30350150	G	A	0.059802	0.0559065	0.0646329	0.9(0.71,1.14)	0.362777	--
SNP	rs968909	6	30352558	C	T	0.433464	0.422931	0.450617	0.9(0.8,1.01)	0.0635295	--
SNP	rs2844754	6	30354191	A	C	0.0323695	0.03044	0.0355118	0.86(0.63,1.18)	0.355795	--
SNP	rs3094080	6	30354795	A	G	0.0757695	0.0710676	0.082213	0.9(0.73,1.1)	0.298826	--
SNP	rs4713304	6	30360349	A	G	0.0517039	0.0587492	0.0401648	1.51(1.15,1.99)	0.00360727	--
SNP	rs2394779	6	30360585	C	A	0.464188	0.470941	0.453189	1.07(0.95,1.19)	0.269777	--
SNP	rs4713305	6	30360815	T	A	0.245216	0.228064	0.27315	0.78(0.69,0.89)	0.000260612	--
SNP	rs1264626	6	30360990	A	G	0.43319	0.421668	0.450617	0.9(0.8,1)	0.0593036	--
SNP	rs1264624	6	30363068	C	T	0.429294	0.418909	0.446208	0.9(0.8,1.01)	0.0661174	--
SNP	rs10484551	6	30364817	A	G	0.0520548	0.0593809	0.0401235	1.52(1.16,2.01)	0.00270669	--
SNP	rs17194767	6	30364864	A	G	0.0520752	0.0593809	0.0401235	1.52(1.16,2.01)	0.00266355	--
SNP	rs2285799	6	30365672	C	T	0.0520548	0.0593809	0.0401235	1.52(1.16,2.01)	0.00270669	--
SNP	rs4713309	6	30366687	T	C	0.052253	0.0596999	0.040125	1.52(1.16,2.01)	0.00270451	--
SNP	rs1045251	6	30367636	T	G	0.496673	0.501579	0.488683	1.05(0.93,1.17)	0.431859	--
SNP	rs11752362	6	30368961	T	C	0.166536	0.176563	0.150206	1.23(1.05,1.43)	0.0111671	--
SNP	rs1048664	6	30370491	G	A	0.0322943	0.0303256	0.0355005	0.86(0.63,1.18)	0.344742	--
SNP	rs1264616	6	30372286	T	C	0.496673	0.501579	0.488683	1.05(0.93,1.17)	0.431881	--
SNP	rs7758503	6	30375865	A	G	0.16634	0.175932	0.149846	1.23(1.05,1.44)	0.0103853	--
SNP	rs261950	6	30377540	A	T	0.43588	0.425376	0.452987	0.9(0.8,1.01)	0.0635636	--
SNP	rs261949	6	30378059	A	G	0.514481	0.517688	0.509259	1.03(0.92,1.16)	0.600166	--
SNP	rs7770049	6	30378249	A	G	0.0102618	0.00715603	0.01532	0.48(0.27,0.83)	0.00947398	--
SNP	rs261948	6	30378588	T	C	0.496708	0.501626	0.488699	1.05(0.93,1.17)	0.429347	--
SNP	rs261947	6	30379123	T	C	0.451122	0.438873	0.471071	0.89(0.79,0.99)	0.0349006	--
SNP	rs261946	6	30379313	G	A	0.24501	0.228048	0.272634	0.79(0.69,0.9)	0.000305789	--
SNP	rs4713310	6	30379771	A	G	0.0520552	0.0593812	0.040124	1.52(1.16,2.01)	0.00270693	--
SNP	rs4713311	6	30380200	C	T	0.0522654	0.0596055	0.0403112	1.52(1.16,2.01)	0.00265221	--
SNP	rs261943	6	30381350	A	G	0.496437	0.501326	0.488476	1.05(0.93,1.17)	0.4326	--
SNP	rs9380167	6	30382440	A	G	0.451272	0.43904	0.471193	0.89(0.79,0.99)	0.0353792	--
SNP	rs9295843	6	30389213	A	T	0.496215	0.501127	0.488216	1.05(0.93,1.17)	0.430958	--
SNP	rs6912771	6	30392354	C	A	0.451272	0.43904	0.471193	0.89(0.79,0.99)	0.0353792	--
SNP	rs9357097	6	30393100	T	C	0.482779	0.491788	0.468107	1.09(0.98,1.23)	0.122701	--
SNP	rs1473102	6	30393384	A	C	0.493987	0.499225	0.485458	1.05(0.94,1.18)	0.394498	--
SNP	rs6924282	6	30393862	G	A	0.451373	0.437776	0.471193	0.89(0.79,0.99)	0.0365777	--
SNP	rs6924453	6	30393934	G	A	0.451507	0.43939	0.471239	0.89(0.79,0.99)	0.0371926	--
SNP	rs9366755	6	30394708	T	C	0.464384	0.471257	0.453189	1.07(0.95,1.2)	0.260179	--
SNP	rs6900042	6	30397250	C	T	0.451272	0.43904	0.471193	0.89(0.79,0.99)	0.0353792	--
SNP	rs12174823	6	30400062	G	A	0.446913	0.454833	0.429825	1.11(0.99,1.24)	0.074254	--
SNP	rs1264582	6	30402569	A	G	0.0187928	0.018687	0.018965	1.02(0.68,1.57)	0.917116	--
SNP	rs1110464	6	30404050	C	T	0.258859	0.240688	0.288452	0.78(0.69,0.89)	0.000167991	--
SNP	rs1264581	6	30405484	T	C	0.0188386	0.0187205	0.0190309	1.02(0.67,1.56)	0.924865	--
SNP	rs2057727	6	30405508	C	T	0.497807	0.502482	0.490192	1.04(0.93,1.17)	0.452621	--
SNP	rs12663184	6	30409579	T	C	0.060274	0.0581175	0.063786	0.93(0.74,1.18)	0.55753	--
SNP	rs3778624	6	30410579	G	T	0.498239	0.503159	0.490226	1.05(0.93,1.17)	0.426567	--
SNP	rs7767653	6	30412795	A	G	0.0323896	0.030427	0.0355859	0.86(0.63,1.18)	0.346286	--
SNP	rs9380173	6	30417084	A	G	0.448532	0.458939	0.431584	1.11(0.99,1.24)	0.0750753	--
SNP	rs2074474	6	30417487	C	T	0.507711	0.512082	0.500593	1.04(0.93,1.17)	0.467602	--
SNP	rs2240058	6	30418479	C	T	0.448532	0.458939	0.431584	1.11(0.99,1.24)	0.0750753	--
SNP	rs6931763	6	30419911	C	A	0.172799	0.179722	0.161523	1.15(0.98,1.34)	0.0790488	--
SNP	rs2844750	6	30421247	A	G	0.243726	0.226248	0.272192	0.78(0.68,0.89)	0.00019232	--
SNP	rs974962	6	30422586	G	A	0.448904	0.459255	0.432029	1.11(0.99,1.24)	0.0760995	--
SNP	rs974961	6	30422990	A	T	0.244428	0.226791	0.273151	0.78(0.68,0.89)	0.000175831	--
SNP	rs9394003	6	30423189	G	A	0.498435	0.503475	0.490226	1.05(0.94,1.17)	0.413012	--
SNP	rs9380174	6	30424718	T	C	0.498043	0.502843	0.490226	1.05(0.93,1.17)	0.438766	--
SNP	rs6905389	6	30427909	A	C	0.121489	0.130738	0.106425	1.28(1.06,1.54)	0.00906137	--
SNP	rs3132649	6	30429036	A	G	0.010464	0.00740051	0.0154532	0.5(0.28,0.85)	0.0115216	--
SNP	rs3094061	6	30429168	C	A	0.0103481	0.00724037	0.0154095	0.49(0.28,0.84)	0.0103715	--
SNP	rs3130374	6	30429315	T	C	0.0103526	0.00724574	0.0154126	0.49(0.28,0.84)	0.0103917	--
SNP	rs984802	6	30429340	T	G	0.462035	0.469678	0.449588	1.08(0.96,1.21)	0.184825	--
SNP	rs3094627	6	30429461	C	T	0.0115587	0.00850442	0.0165329	0.52(0.31,0.88)	0.014847	--
SNP	rs3130375	6	30429711	A	C	0.010335	0.00722521	0.0153997	0.49(0.28,0.84)	0.0103224	--
SNP	rs3094626	6	30431602	C	T	0.586301	0.603917	0.557613	1.21(1.08,1.36)	0.00128202	--
SNP	rs3130379	6	30433510	T	C	0.0187108	0.0168604	0.0217243	0.8(0.53,1.21)	0.2782	--
SNP	rs2523726	6	30435732	A	G	0.0339186	0.0318857	0.0372294	0.85(0.62,1.17)	0.317657	--
SNP	rs3094622	6	30435931	G	A	0.0180086	0.0152217	0.0225473	0.66(0.43,1.01)	0.0558556	--
SNP	rs3094621	6	30436732	C	T	0.0193078	0.0168926	0.0232413	0.71(0.46,1.08)	0.102869	--
SNP	rs2251765	6	30438320	T	G	0.021416	0.0209198	0.0222243	0.93(0.62,1.41)	0.729842	--
SNP	rs2158285	6	30439006	G	A	0.0225204	0.02203	0.0233189	0.94(0.64,1.39)	0.746086	--
SNP	rs3094055	6	30440125	C	G	0.0185705	0.0167072	0.0216049	0.8(0.53,1.2)	0.274639	--
SNP	rs1012411	6	30440534	G	T	0.212524	0.204991	0.224794	0.89(0.78,1.03)	0.113157	--
SNP	rs2040450	6	30442318	T	C	0.0227411	0.0221175	0.0237567	0.92(0.63,1.36)	0.683981	--
SNP	rs886390	6	30442973	A	C	0.171725	0.166968	0.179474	0.91(0.78,1.06)	0.23458	--
SNP	rs3129808	6	30443533	G	T	0.018617	0.0167631	0.0216363	0.8(0.53,1.21)	0.277696	--
SNP	rs7773677	6	30444403	G	C	0.408699	0.3765	0.432432	0.85(0.76,0.96)	0.00917194	--
SNP	rs2022079	6	30445717	T	C	0.579648	0.596652	0.551955	1.2(1.07,1.35)	0.00203014	--
SNP	rs17839997	6	30447272	C	A	0.154795	0.14561	0.169753	0.84(0.72,0.98)	0.0257561	--
SNP	rs2523724	6	30447282	A	G	0.0575955	0.0591279	0.0550998	1.09(0.85,1.39)	0.511361	--
SNP	rs3130361	6	30447543	A	G	0.0186427	0.0168234	0.0216055	0.8(0.53,1.21)	0.288437	--
SNP	rs2844746	6	30447581	A	G	0.0765766	0.0761213	0.07724	1(0.81,1.24)	0.996265	--
SNP	rs3132643	6	30448124	C	T	0.248176	0.243241	0.256214	0.93(0.82,1.07)	0.319962	--
SNP	rs3130368	6	30450169	A	G	0.250434	0.244623	0.259898	0.92(0.81,1.05)	0.238637	--
SNP	rs3132636	6	30450491	T	G	0.2482	0.243165	0.2564	0.93(0.82,1.07)	0.309111	--
SNP	rs3129817	6	30450732	A	G	0.0178168	0.0149507	0.0224846	0.66(0.43,1)	0.0503064	--
SNP	rs3132635	6	30451162	C	T	0.249355	0.243787	0.258422	0.93(0.81,1.06)	0.258879	--
SNP	rs3129819	6	30451230	G	C	0.24818	0.243133	0.256398	0.93(0.82,1.07)	0.308217	--
SNP	rs2844745	6	30451682	C	T	0.190411	0.183828	0.201132	0.89(0.77,1.03)	0.131957	--
SNP	rs3130369	6	30451962	A	G	0.252317	0.247687	0.259858	0.94(0.82,1.07)	0.349148	--
SNP	rs3132633	6	30452145	C	A	0.248599	0.243605	0.256733	0.93(0.82,1.07)	0.312987	--
SNP	rs3094062	6	30452669	G	A	0.247946	0.242895	0.256173	0.93(0.82,1.07)	0.307624	--
SNP	rs1419653	6	30453118	C	T	0.247945	0.242893	0.256173	0.93(0.82,1.07)	0.307576	--
SNP	rs3132629	6	30454072	C	A	0.24845	0.243451	0.25659	0.93(0.82,1.07)	0.312784	--
SNP	rs3132628	6	30454597	C	T	0.247983	0.242939	0.256198	0.93(0.82,1.07)	0.308473	--
SNP	rs7759025	6	30454897	C	T	0.159009	0.148869	0.175523	0.83(0.71,0.96)	0.0143133	--
SNP	rs7738673	6	30454995	G	A	0.15943	0.148856	0.176651	0.82(0.71,0.96)	0.0108869	--
SNP	rs3132626	6	30455057	T	C	0.247515	0.242514	0.255658	0.93(0.82,1.07)	0.312386	--
SNP	rs970269	6	30455218	A	G	0.247515	0.242514	0.255658	0.93(0.82,1.07)	0.312386	--
SNP	rs970270	6	30455285	A	G	0.17139	0.166709	0.179012	0.91(0.78,1.06)	0.241777	--
SNP	rs9404964	6	30455812	C	T	0.577292	0.596009	0.546811	1.22(1.09,1.38)	0.000706409	--
SNP	rs1245218	6	30456021	G	A	0.0188055	0.0169959	0.0217526	0.8(0.53,1.21)	0.291004	--
SNP	rs2516683	6	30456069	G	A	0.022773	0.0221665	0.0237608	0.93(0.63,1.36)	0.691989	--
SNP	rs7744914	6	30456226	A	G	0.107477	0.120319	0.0865622	1.45(1.19,1.77)	0.000199262	--
SNP	rs3132622	6	30456653	C	T	0.24775	0.242893	0.255658	0.94(0.82,1.07)	0.329255	--
SNP	rs2844743	6	30456811	A	G	0.022773	0.0221665	0.0237608	0.93(0.63,1.36)	0.691989	--
SNP	rs3094623	6	30457180	G	A	0.247554	0.242577	0.255658	0.93(0.82,1.07)	0.314972	--
SNP	rs9261700	6	30457273	G	A	0.247713	0.242792	0.255728	0.93(0.82,1.07)	0.320564	--
SNP	rs3132621	6	30457361	A	G	0.247937	0.241946	0.256463	0.93(0.81,1.06)	0.291435	--
SNP	rs3130133	6	30458066	A	C	0.247672	0.242819	0.255575	0.94(0.82,1.07)	0.327897	--
SNP	rs2524211	6	30458639	A	G	0.0567515	0.0584334	0.0540123	1.09(0.86,1.4)	0.481662	--
SNP	rs3130119	6	30459504	C	A	0.247358	0.242577	0.255144	0.94(0.82,1.07)	0.33596	--
SNP	rs3130122	6	30460506	C	T	0.24739	0.242611	0.255172	0.94(0.82,1.07)	0.336132	--
SNP	rs6936943	6	30460965	G	A	0.404126	0.38566	0.430928	0.83(0.74,0.94)	0.00272617	--
SNP	rs3094710	6	30461048	A	G	0.247337	0.240682	0.254395	0.94(0.82,1.08)	0.385322	--
SNP	rs3094028	6	30462621	G	A	0.247047	0.240682	0.254912	0.94(0.82,1.07)	0.331587	--
SNP	rs3130136	6	30464586	G	T	0.265886	0.258251	0.27832	0.9(0.79,1.03)	0.12745	--
SNP	rs3130140	6	30465759	T	C	0.354795	0.362919	0.341564	1.1(0.97,1.24)	0.12426	--
SNP	rs3094051	6	30466130	A	G	0.246551	0.239735	0.254922	0.93(0.82,1.07)	0.300414	--
SNP	rs3130143	6	30466195	G	C	0.245649	0.237524	0.253886	0.93(0.82,1.07)	0.311705	--
SNP	rs3130144	6	30466501	T	C	0.247383	0.242607	0.255161	0.94(0.82,1.07)	0.336438	--
SNP	rs3094700	6	30468047	C	T	0.24775	0.242893	0.255658	0.94(0.82,1.07)	0.327651	--
SNP	rs9404965	6	30468129	T	C	0.578132	0.596278	0.54858	1.22(1.08,1.37)	0.000999912	--
SNP	rs3094698	6	30469172	T	C	0.247773	0.242919	0.255677	0.94(0.82,1.07)	0.327886	--
SNP	rs3094697	6	30469211	T	C	0.24775	0.242893	0.255658	0.94(0.82,1.07)	0.327651	--
SNP	rs9391683	6	30469337	G	A	0.247901	0.243059	0.255785	0.94(0.82,1.07)	0.329123	--
SNP	rs3094042	6	30469397	G	A	0.247742	0.241946	0.255407	0.94(0.82,1.07)	0.342196	--
SNP	rs3094041	6	30469459	G	A	0.247766	0.24291	0.255674	0.94(0.82,1.07)	0.327659	--
SNP	rs2516685	6	30469587	G	A	0.19002	0.183828	0.200103	0.9(0.78,1.04)	0.155191	--
SNP	rs3094040	6	30469738	G	A	0.247754	0.242898	0.255664	0.94(0.82,1.07)	0.327623	--
SNP	rs3130106	6	30469872	A	G	0.247781	0.242927	0.255687	0.94(0.82,1.07)	0.327837	--
SNP	rs3130107	6	30470175	A	G	0.247777	0.242922	0.255684	0.94(0.82,1.07)	0.327743	--
SNP	rs3130108	6	30470593	A	C	0.246239	0.237208	0.255176	0.93(0.81,1.06)	0.260808	--
SNP	rs3130109	6	30470730	T	G	0.247773	0.242919	0.255677	0.94(0.82,1.07)	0.327903	--
SNP	rs2187978	6	30470940	T	C	0.0229683	0.0224823	0.0237598	0.94(0.64,1.38)	0.749259	--
SNP	rs2516684	6	30470974	A	G	0.0571429	0.0584334	0.0550412	1.07(0.84,1.37)	0.579585	--
SNP	rs3130112	6	30471407	T	G	0.247922	0.243092	0.255788	0.94(0.82,1.07)	0.330462	--
SNP	rs3130113	6	30471924	C	T	0.24775	0.242893	0.255658	0.94(0.82,1.07)	0.327651	--
SNP	rs17475879	6	30472487	T	C	0.012399	0.0120935	0.0128966	0.97(0.59,1.62)	0.900761	--
SNP	rs2516688	6	30472503	T	C	0.189251	0.183063	0.19933	0.9(0.78,1.04)	0.153876	--
SNP	rs1264569	6	30473299	C	T	0.0186767	0.0183304	0.0192407	0.96(0.58,1.62)	0.875054	--
SNP	rs1264567	6	30474079	C	T	0.0375006	0.0331453	0.0445936	0.74(0.55,0.99)	0.0438391	--
SNP	rs1362117	6	30475161	G	A	0.406783	0.388819	0.410202	0.98(0.87,1.11)	0.748542	--
SNP	rs12203316	6	30475991	C	T	0.101174	0.104548	0.095679	1.1(0.91,1.32)	0.327982	--
SNP	rs1034323	6	30476614	C	T	0.406654	0.403664	0.411523	0.97(0.87,1.09)	0.646499	--
SNP	rs9261742	6	30476642	A	G	0.489304	0.488746	0.490212	0.99(0.88,1.11)	0.845157	--
SNP	rs9261743	6	30477019	T	G	0.489237	0.488629	0.490226	0.99(0.88,1.11)	0.838164	--
SNP	rs1419689	6	30478567	C	A	0.234051	0.249078	0.209578	1.24(1.09,1.42)	0.00164403	--
SNP	rs2023372	6	30479997	C	T	0.0267806	0.0249286	0.0297968	0.82(0.57,1.19)	0.300945	--
SNP	rs10947072	6	30480257	T	C	0.208806	0.225205	0.182099	1.29(1.12,1.49)	0.000423346	--
SNP	rs7741364	6	30480549	A	G	0.233855	0.248895	0.209362	1.24(1.09,1.42)	0.00163902	--
SNP	rs9261761	6	30480966	A	G	0.0227084	0.0211693	0.025215	0.86(0.6,1.25)	0.417696	--
SNP	rs9261799	6	30484466	T	C	0.0229569	0.0214431	0.0254223	0.86(0.6,1.25)	0.426265	--
SNP	rs1264551	6	30485152	A	G	0.0364243	0.0348272	0.0390252	0.9(0.67,1.22)	0.488143	--
SNP	rs1264550	6	30485177	G	A	0.252446	0.265635	0.230967	1.2(1.06,1.38)	0.00590289	--
SNP	rs1079991	6	30485839	A	G	0.0328474	0.0324109	0.0335581	0.98(0.71,1.37)	0.896747	--
SNP	rs9261817	6	30486580	C	A	0.0228734	0.0213711	0.02532	0.86(0.6,1.25)	0.430916	--
SNP	rs9261821	6	30487053	C	T	0.0222877	0.0207208	0.0248395	0.85(0.59,1.24)	0.388647	--
SNP	rs9261846	6	30490419	C	G	0.0222775	0.0207031	0.0248416	0.85(0.59,1.24)	0.38733	--
SNP	rs9261847	6	30490626	G	T	0.0221366	0.020561	0.0247027	0.85(0.59,1.24)	0.386025	--
SNP	rs9261850	6	30491391	C	T	0.0224344	0.0208948	0.0249419	0.85(0.59,1.24)	0.398158	--
SNP	rs4713325	6	30491421	G	C	0.187351	0.203478	0.161087	1.32(1.14,1.54)	0.0002511	--
SNP	rs9261855	6	30491778	A	G	0.0224746	0.02091	0.0250226	0.85(0.59,1.24)	0.389415	--
SNP	rs4713328	6	30491855	T	C	0.18865	0.204991	0.162037	1.32(1.14,1.53)	0.000227184	--
SNP	rs2074502	6	30492301	A	G	0.18865	0.204991	0.162037	1.32(1.14,1.53)	0.000227184	--
SNP	rs17195089	6	30493036	A	G	0.200039	0.214466	0.175077	1.29(1.11,1.49)	0.000635228	--
SNP	rs17188743	6	30493090	G	A	0.193688	0.209783	0.167475	1.32(1.14,1.53)	0.000263811	--
SNP	rs6916716	6	30493214	A	C	0.0224849	0.0209375	0.0250051	0.85(0.59,1.24)	0.394869	--
SNP	rs1573294	6	30494394	G	A	0.0222871	0.0207202	0.024839	0.85(0.59,1.24)	0.388622	--
SNP	rs1264542	6	30494975	G	A	0.119057	0.120025	0.116495	1.05(0.88,1.25)	0.607136	--
SNP	rs1548513	6	30495666	G	A	0.0221139	0.0205313	0.0246914	0.85(0.59,1.24)	0.383689	--
SNP	rs1264538	6	30497237	C	T	0.25159	0.264988	0.229771	1.21(1.06,1.38)	0.00467134	--
SNP	rs9261895	6	30497302	T	C	0.0221139	0.0205313	0.0246914	0.85(0.59,1.24)	0.383689	--
SNP	rs1264537	6	30498178	A	T	0.251791	0.265192	0.229966	1.21(1.06,1.38)	0.00465172	--
SNP	rs9261919	6	30499702	A	G	0.0228014	0.0212824	0.0252752	0.85(0.59,1.24)	0.404045	--
SNP	rs9261922	6	30500125	T	C	0.132485	0.144346	0.113169	1.33(1.12,1.59)	0.00146276	--
SNP	rs9261923	6	30500139	A	G	0.0224162	0.0208446	0.0249758	0.85(0.59,1.24)	0.386925	--
SNP	rs9261925	6	30500227	C	T	0.0223092	0.0206993	0.0249311	0.84(0.58,1.23)	0.374518	--
SNP	rs9261926	6	30500385	A	C	0.0223558	0.0208329	0.0248359	0.85(0.59,1.25)	0.406195	--
SNP	rs9261947	6	30502607	T	C	0.0221139	0.0205313	0.0246914	0.85(0.59,1.24)	0.383689	--
SNP	rs1264524	6	30512765	A	C	0.251485	0.260265	0.231088	1.2(1.05,1.37)	0.00823183	--
SNP	rs1264521	6	30513935	A	G	0.0253644	0.0242239	0.0272217	0.9(0.63,1.29)	0.560034	--
SNP	rs1079541	6	30514735	A	C	0.0226757	0.021235	0.0250221	0.86(0.6,1.26)	0.434743	--
SNP	rs9461604	6	30515249	A	G	0.0231716	0.0220496	0.024999	0.89(0.62,1.3)	0.55098	--
SNP	rs9295863	6	30516244	A	C	0.0207364	0.0199299	0.0220499	0.91(0.61,1.38)	0.662829	--
SNP	rs1269556	6	30516766	C	T	0.282614	0.295861	0.261041	1.2(1.05,1.36)	0.00642969	--
SNP	rs1264518	6	30518185	T	C	0.0818264	0.0729627	0.0962618	0.74(0.6,0.9)	0.00327761	--
SNP	rs9295871	6	30519068	C	T	0.0224155	0.020946	0.0248086	0.86(0.59,1.25)	0.425984	--
SNP	rs3094716	6	30519996	A	G	0.27817	0.290587	0.256186	1.2(1.06,1.37)	0.00557692	--
SNP	rs1264514	6	30520024	C	A	0.119851	0.120973	0.117769	1.04(0.87,1.24)	0.670206	--
SNP	rs1264513	6	30520341	G	A	0.27531	0.288432	0.25394	1.19(1.05,1.36)	0.00686329	--
SNP	rs28512317	6	30521161	C	A	0.158288	0.169299	0.139175	1.28(1.09,1.5)	0.00331988	--
SNP	rs9380178	6	30521886	T	C	0.438157	0.44341	0.429602	1.05(0.94,1.18)	0.372636	--
SNP	rs9295873	6	30522214	G	A	0.0223274	0.0208575	0.0247212	0.86(0.59,1.25)	0.424978	--
SNP	rs2105961	6	30523615	A	C	0.275269	0.288302	0.254043	1.19(1.05,1.36)	0.00726947	--
SNP	rs2524201	6	30523883	A	G	0.277253	0.289008	0.255694	1.2(1.05,1.36)	0.00661079	--
SNP	rs4959047	6	30524532	A	G	0.155731	0.16614	0.135892	1.29(1.1,1.52)	0.0023477	--
SNP	rs4959049	6	30524746	C	A	0.134579	0.147755	0.113122	1.37(1.15,1.63)	0.000474474	--
SNP	rs2844730	6	30525593	G	A	0.278454	0.290587	0.257482	1.19(1.05,1.35)	0.00809201	--
SNP	rs4947284	6	30526641	A	C	0.134247	0.147505	0.112654	1.37(1.15,1.64)	0.000440101	--
SNP	rs1076832	6	30527810	A	C	0.0774959	0.0805442	0.0725314	1.12(0.91,1.39)	0.303902	--
SNP	rs9295888	6	30530460	A	G	0.0223274	0.0208575	0.0247212	0.86(0.59,1.25)	0.424978	--
SNP	rs2844729	6	30530611	A	G	0.121918	0.123184	0.119856	1.04(0.88,1.23)	0.670343	--
SNP	rs2516678	6	30532179	G	C	0.115094	0.112129	0.115904	0.99(0.83,1.18)	0.91868	--
SNP	rs2187975	6	30533136	G	A	0.27677	0.29017	0.254948	1.2(1.05,1.37)	0.00570702	--
SNP	rs915666	6	30535461	T	C	0.261968	0.275706	0.239595	1.22(1.07,1.39)	0.00355817	--
SNP	rs2077573	6	30536330	G	A	0.158358	0.170619	0.13839	1.29(1.1,1.52)	0.00211262	--
SNP	rs2516676	6	30538461	G	C	0.0238436	0.0220088	0.0268318	0.83(0.57,1.19)	0.304003	--
SNP	rs2516675	6	30538499	A	G	0.179648	0.19204	0.159465	1.26(1.08,1.47)	0.0027848	--
SNP	rs7764934	6	30542545	A	G	0.37456	0.379975	0.365741	1.07(0.95,1.2)	0.291782	--
SNP	rs7747873	6	30542879	T	C	0.373973	0.379659	0.364712	1.07(0.95,1.2)	0.26923	--
SNP	rs6930977	6	30543267	G	A	0.0790607	0.0827543	0.0730453	1.15(0.93,1.42)	0.201659	--
SNP	rs12174870	6	30544660	G	A	0.380738	0.385976	0.371001	1.07(0.95,1.21)	0.24478	--
SNP	rs9295895	6	30546205	C	T	0.536204	0.526848	0.55144	0.9(0.81,1.01)	0.0786895	--
SNP	rs2263297	6	30549631	A	G	0.0722986	0.0675932	0.0796277	0.83(0.67,1.04)	0.0986255	--
SNP	rs2844726	6	30552336	A	G	0.193155	0.183512	0.201047	0.92(0.8,1.07)	0.267778	--
SNP	rs12174433	6	30553455	A	G	0.512906	0.505255	0.525366	0.92(0.82,1.03)	0.139152	--
SNP	rs9295897	6	30554034	G	A	0.381312	0.379027	0.370868	1.08(0.96,1.21)	0.212502	--
SNP	rs6909620	6	30556647	C	A	0.535731	0.526862	0.550175	0.91(0.81,1.02)	0.0943099	--
SNP	rs9295898	6	30557025	C	T	0.380822	0.385976	0.372428	1.06(0.94,1.19)	0.314984	--
SNP	rs2021720	6	30557223	C	G	0.380822	0.385976	0.372428	1.06(0.94,1.19)	0.314984	--
SNP	rs2021719	6	30557461	G	A	0.380822	0.385976	0.372428	1.06(0.94,1.19)	0.314984	--
SNP	rs3094694	6	30559883	C	T	0.114481	0.11813	0.108539	1.11(0.93,1.33)	0.263848	--
SNP	rs2157605	6	30562055	C	T	0.196926	0.211144	0.173772	1.27(1.1,1.47)	0.00153841	--
SNP	rs762324	6	30563865	A	G	0.328068	0.307798	0.36108	0.77(0.68,0.88)	5.29925e-05	--
SNP	rs1264459	6	30563899	G	A	0.0288575	0.0236447	0.0373472	0.62(0.44,0.87)	0.00554203	--
SNP	rs1059510	6	30565711	T	C	0.299333	0.313563	0.276159	1.19(1.05,1.35)	0.00543749	--
SNP	rs17875371	6	30568211	A	G	0.107085	0.106128	0.101977	1.1(0.91,1.32)	0.327488	--
SNP	rs1264456	6	30570063	A	G	0.343053	0.359128	0.316872	1.2(1.06,1.35)	0.00290784	--
SNP	rs2508024	6	30573491	A	G	0.384434	0.397031	0.360309	1.17(1.04,1.32)	0.00702549	--
SNP	rs3131115	6	30576770	A	G	0.410176	0.397979	0.430041	0.87(0.78,0.98)	0.0221322	--
SNP	rs2844724	6	30577169	G	A	0.381319	0.391661	0.356921	1.18(1.05,1.32)	0.00625759	--
SNP	rs2429657	6	30579499	G	A	0.102012	0.093494	0.115885	0.79(0.66,0.95)	0.0128541	--
SNP	rs2844720	6	30583696	A	G	0.380465	0.391346	0.357955	1.16(1.03,1.31)	0.0116395	--
SNP	rs2844718	6	30585255	A	G	0.382538	0.394188	0.358325	1.18(1.05,1.32)	0.00657141	--
SNP	rs975195	6	30585926	G	A	0.381167	0.395452	0.357878	1.17(1.04,1.31)	0.00886305	--
SNP	rs2534812	6	30590972	G	A	0.384661	0.397979	0.360968	1.17(1.04,1.32)	0.00791349	--
SNP	rs2534804	6	30594435	C	T	0.332903	0.347061	0.309847	1.17(1.04,1.33)	0.00888645	--
SNP	rs2534824	6	30604139	A	G	0.380756	0.392925	0.35766	1.17(1.04,1.31)	0.00972777	--
SNP	rs2534823	6	30604795	G	C	0.381427	0.385976	0.358549	1.17(1.04,1.31)	0.0102402	--
SNP	rs2516649	6	30604861	C	A	0.380729	0.39482	0.357364	1.17(1.04,1.31)	0.00854361	--
SNP	rs2524226	6	30605469	A	G	0.351272	0.365445	0.328189	1.17(1.04,1.32)	0.00943075	--
SNP	rs2534816	6	30606843	T	C	0.0410391	0.0417871	0.039821	1.08(0.81,1.45)	0.616496	--
SNP	rs2534815	6	30607106	C	G	0.38083	0.391661	0.356698	1.17(1.04,1.32)	0.00726063	--
SNP	rs3130039	6	30608515	G	A	0.380784	0.39482	0.356701	1.17(1.05,1.32)	0.00678795	--
SNP	rs9295900	6	30610258	A	C	0.0489935	0.0450862	0.055357	0.76(0.57,1.02)	0.0668667	--
SNP	rs2516644	6	30611924	A	G	0.382144	0.393557	0.358325	1.17(1.04,1.32)	0.00760284	--
SNP	rs2524224	6	30613927	T	A	0.384615	0.397979	0.360082	1.18(1.05,1.32)	0.00589465	--
SNP	rs2524222	6	30619149	T	C	0.0514562	0.0516658	0.0511147	1.04(0.8,1.35)	0.792028	--
SNP	rs1058318	6	30620142	T	C	0.351272	0.365445	0.328189	1.17(1.04,1.32)	0.00943075	--
SNP	rs2844713	6	30627237	A	G	0.384886	0.399558	0.360968	1.17(1.04,1.32)	0.00734797	--
SNP	rs4713337	6	30637454	T	C	0.02008	0.0206712	0.0191173	1.11(0.73,1.7)	0.631805	--
SNP	rs2074503	6	30638475	T	C	0.350247	0.364555	0.326944	1.17(1.04,1.32)	0.00863942	--
SNP	rs9262113	6	30640257	A	G	0.0890943	0.0838866	0.0975756	0.85(0.7,1.03)	0.0976444	--
SNP	rs3130240	6	30644050	C	A	0.3522	0.366077	0.329599	1.17(1.04,1.32)	0.010793	--
SNP	rs3130041	6	30644112	C	T	0.35636	0.370499	0.333333	1.17(1.04,1.32)	0.00972863	--
SNP	rs3130242	6	30645318	G	A	0.350609	0.36355	0.327657	1.17(1.04,1.32)	0.00996258	--
SNP	rs3132613	6	30645585	C	G	0.351468	0.365447	0.328703	1.17(1.04,1.31)	0.0112848	--
SNP	rs3130243	6	30645832	C	A	0.35636	0.370499	0.333333	1.17(1.04,1.32)	0.00972863	--
SNP	rs2269710	6	30647931	C	T	0.35636	0.370499	0.333333	1.17(1.04,1.32)	0.00972863	--
SNP	rs2269709	6	30648869	C	T	0.356179	0.3703	0.333181	1.17(1.04,1.32)	0.00978561	--
SNP	rs1264451	6	30649216	C	A	0.330585	0.342704	0.309082	1.16(1.03,1.31)	0.0153929	--
SNP	rs732229	6	30652920	G	A	0.350388	0.363637	0.32881	1.16(1.03,1.3)	0.0155421	--
SNP	rs3130043	6	30653001	C	A	0.385686	0.392293	0.363163	1.16(1.03,1.31)	0.011932	--
SNP	rs1264440	6	30659265	A	G	0.356164	0.369551	0.334362	1.16(1.03,1.3)	0.0147963	--
SNP	rs1264439	6	30660481	A	C	0.332681	0.345546	0.311728	1.16(1.03,1.3)	0.0181751	--
SNP	rs3130244	6	30660916	A	C	0.384299	0.397979	0.361626	1.16(1.04,1.31)	0.0110138	--
SNP	rs1264437	6	30661850	C	T	0.395668	0.403703	0.382583	1.08(0.96,1.22)	0.175645	--
SNP	rs13195066	6	30668775	G	A	0.103455	0.108654	0.0943299	1.18(0.97,1.42)	0.0940495	--
SNP	rs1264432	6	30670000	G	A	0.348337	0.361971	0.326132	1.16(1.03,1.31)	0.0128023	--
SNP	rs1264429	6	30673080	C	T	0.0311061	0.0316301	0.0302526	1.07(0.77,1.51)	0.675556	--
SNP	rs7759666	6	30677468	T	C	0.0440397	0.0453639	0.0418832	1.12(0.84,1.5)	0.451685	--
SNP	rs1264423	6	30679450	T	C	0.436463	0.454514	0.407065	1.21(1.08,1.35)	0.00131599	--
SNP	rs12174151	6	30682173	T	C	0.374026	0.383194	0.359096	1.1(0.98,1.24)	0.118888	--
SNP	rs1264420	6	30683582	A	G	0.159687	0.169299	0.144033	1.21(1.04,1.42)	0.0171711	--
SNP	rs9348841	6	30685852	C	T	0.17226	0.18719	0.147945	1.32(1.13,1.55)	0.000486233	--
SNP	rs2239515	6	30685945	T	C	0.0101986	0.00976879	0.0108987	0.83(0.4,1.74)	0.60742	--
SNP	rs2267637	6	30686314	A	G	0.406617	0.395136	0.425335	0.88(0.78,0.99)	0.030739	--
SNP	rs2252745	6	30687294	C	T	0.38028	0.387529	0.368475	1.08(0.96,1.21)	0.22495	--
SNP	rs6919835	6	30688576	A	G	0.030826	0.0315382	0.0296662	1.09(0.78,1.54)	0.605816	--
SNP	rs3895681	6	30693750	G	C	0.0292708	0.0302789	0.0276291	1.13(0.8,1.61)	0.501641	--
SNP	rs2270172	6	30700393	C	T	0.021018	0.0217934	0.0197551	1.11(0.75,1.65)	0.610648	--
SNP	rs2517565	6	30702373	A	T	0.0504912	0.0511687	0.0490702	1.07(0.82,1.39)	0.621939	--
SNP	rs3814959	6	30702806	T	C	0.0154605	0.0161096	0.0144033	1.12(0.72,1.79)	0.624705	--
SNP	rs4713340	6	30707681	A	G	0.0458309	0.0470038	0.0439208	1.1(0.83,1.47)	0.494687	--
SNP	rs12665339	6	30709211	G	A	0.328963	0.336702	0.316358	1.09(0.96,1.23)	0.167934	--
SNP	rs3094104	6	30717608	G	A	0.0505486	0.0518004	0.0484037	1.1(0.84,1.43)	0.495212	--
SNP	rs3132608	6	30717640	C	T	0.031275	0.0325682	0.0291687	1.14(0.82,1.6)	0.432173	--
SNP	rs1140809	6	30719655	C	A	0.465362	0.472521	0.453704	1.07(0.96,1.21)	0.214789	--
SNP	rs2269708	6	30719947	C	T	0.0172249	0.0176927	0.016463	1.09(0.71,1.69)	0.703512	--
SNP	rs3094100	6	30733134	C	G	0.158904	0.173089	0.135802	1.35(1.14,1.59)	0.000369531	--
SNP	rs1076829	6	30735195	C	T	0.0572018	0.0542748	0.0619686	0.88(0.69,1.13)	0.30139	--
SNP	rs1076828	6	30736231	A	G	0.0540112	0.0511677	0.058642	0.88(0.69,1.13)	0.322786	--
SNP	rs1109146	6	30737627	T	C	0.0211442	0.0218076	0.0200638	1.09(0.74,1.62)	0.661503	--
SNP	rs4713346	6	30739042	A	G	0.0210256	0.0214217	0.0203807	1.07(0.71,1.62)	0.753024	--
SNP	rs3094097	6	30741854	G	A	0.158905	0.173089	0.135806	1.34(1.14,1.59)	0.000370087	--
SNP	rs7749235	6	30743572	C	T	0.0211442	0.0218076	0.0200638	1.09(0.74,1.62)	0.661503	--
SNP	rs2285321	6	30745977	G	A	0.0212391	0.0219081	0.0201497	1.09(0.75,1.62)	0.659095	--
SNP	rs6937357	6	30748303	C	T	0.021162	0.0218288	0.0200761	1.09(0.74,1.62)	0.660076	--
SNP	rs9468805	6	30751688	A	G	0.0211607	0.0218275	0.0200746	1.09(0.74,1.62)	0.660026	--
SNP	rs28360604	6	30751746	C	G	0.114902	0.114656	0.115067	1.01(0.85,1.2)	0.915781	--
SNP	rs16897791	6	30752338	T	G	0.0211444	0.021808	0.0200638	1.09(0.74,1.62)	0.661444	--
SNP	rs2269707	6	30752503	G	A	0.0211706	0.021838	0.0200838	1.09(0.74,1.62)	0.659806	--
SNP	rs6457254	6	30757113	T	C	0.0217149	0.0226001	0.0202731	1.12(0.77,1.66)	0.563877	--
SNP	rs2239888	6	30757891	C	T	0.213318	0.229736	0.186579	1.3(1.12,1.5)	0.00038075	--
SNP	rs2394392	6	30758297	G	T	0.0327738	0.034404	0.0301188	1.17(0.85,1.62)	0.351426	--
SNP	rs2269706	6	30760851	A	G	0.311472	0.299431	0.330761	0.86(0.77,0.98)	0.01984	--
SNP	rs2269705	6	30764826	C	T	0.0320941	0.0338781	0.0291888	1.2(0.86,1.7)	0.279848	--
SNP	rs2269704	6	30764932	A	G	0.017228	0.0176961	0.0164655	1.09(0.71,1.69)	0.703325	--
SNP	rs1075496	6	30766218	A	C	0.214679	0.230259	0.189305	1.3(1.12,1.5)	0.000402318	--
SNP	rs2269703	6	30766364	T	C	0.0282665	0.0299968	0.0254486	1.22(0.86,1.75)	0.267458	--
SNP	rs9468811	6	30774648	G	C	0.0212558	0.0219327	0.0201533	1.09(0.75,1.62)	0.655631	--
SNP	rs7565	6	30776138	T	C	0.0103583	0.0115616	0.00839866	1.47(0.82,2.75)	0.215038	--
SNP	rs9405048	6	30778271	A	G	0.338034	0.345231	0.325617	1.08(0.96,1.22)	0.187421	--
SNP	rs2269702	6	30783114	C	T	0.0213321	0.0219517	0.020323	1.08(0.74,1.61)	0.681096	--
SNP	rs6929626	6	30787312	C	T	0.032289	0.0341614	0.0292397	1.2(0.87,1.67)	0.277947	--
SNP	rs17189329	6	30787489	A	G	0.106583	0.119078	0.0859938	1.44(1.19,1.76)	0.000256304	--
SNP	rs2075015	6	30788587	T	C	0.0213432	0.0219643	0.0203318	1.08(0.74,1.61)	0.680441	--
SNP	rs9262152	6	30788895	T	C	0.0456849	0.0468629	0.0437665	1.09(0.83,1.45)	0.531755	--
SNP	rs6924270	6	30789959	G	A	0.0324016	0.0342884	0.0293287	1.2(0.87,1.68)	0.274784	--
SNP	rs6929698	6	30790568	G	A	0.0214102	0.0220648	0.0203441	1.09(0.74,1.62)	0.665293	--
SNP	rs4713354	6	30793399	C	A	0.15928	0.174367	0.134709	1.37(1.16,1.61)	0.000162526	--
SNP	rs9295910	6	30795693	A	T	0.162226	0.171826	0.146091	1.22(1.04,1.43)	0.0146495	--
SNP	rs3132584	6	30796406	T	G	0.162214	0.172663	0.145197	1.23(1.05,1.45)	0.00957287	--
SNP	rs25527	6	30798917	T	C	0.161405	0.171789	0.144493	1.23(1.05,1.45)	0.00999238	--
SNP	rs1061397	6	30800518	T	C	0.117572	0.131489	0.0949059	1.45(1.2,1.75)	0.000104897	--
SNP	rs8233	6	30800944	A	G	0.162156	0.172587	0.145168	1.23(1.05,1.45)	0.00955247	--
SNP	rs9500864	6	30801211	A	G	0.0438528	0.040331	0.0495885	0.83(0.63,1.08)	0.165213	--
SNP	rs3095330	6	30801612	G	A	0.143344	0.157049	0.121025	1.38(1.16,1.65)	0.000269343	--
SNP	rs3095329	6	30801795	G	A	0.16184	0.172457	0.144547	1.24(1.06,1.45)	0.00853264	--
SNP	rs35580157	6	30803899	A	G	0.117313	0.131396	0.0942327	1.46(1.21,1.76)	8.11382e-05	--
SNP	rs3094127	6	30805426	G	A	0.184932	0.196147	0.166667	1.23(1.06,1.43)	0.00726959	--
SNP	rs12179975	6	30805540	C	T	0.0443661	0.0408642	0.0500694	0.83(0.64,1.08)	0.168619	--
SNP	rs9501029	6	30805719	G	A	0.161324	0.171805	0.144256	1.24(1.05,1.45)	0.00924139	--
SNP	rs9500867	6	30805910	C	T	0.0434055	0.0398272	0.049233	0.82(0.63,1.08)	0.151287	--
SNP	rs1064627	6	30806520	G	A	0.184919	0.196143	0.16664	1.23(1.06,1.43)	0.00721882	--
SNP	rs3909184	6	30807363	G	C	0.117497	0.131396	0.0944272	1.46(1.21,1.77)	7.92067e-05	--
SNP	rs9262155	6	30808476	G	A	0.517806	0.523689	0.508224	1.06(0.95,1.19)	0.318207	--
SNP	rs9969042	6	30808537	G	A	0.117613	0.131712	0.0946502	1.46(1.21,1.76)	8.76232e-05	--
SNP	rs9968884	6	30808674	T	C	0.117518	0.131597	0.0945895	1.46(1.21,1.76)	8.84894e-05	--
SNP	rs9380182	6	30811604	C	A	0.173581	0.188566	0.149177	1.32(1.13,1.54)	0.000518617	--
SNP	rs12111310	6	30816407	G	A	0.118086	0.132028	0.0949432	1.46(1.21,1.76)	7.86023e-05	--
SNP	rs10947088	6	30817809	C	T	0.1182	0.132344	0.0951646	1.46(1.21,1.76)	8.157e-05	--
SNP	rs10947089	6	30818114	G	A	0.118292	0.132344	0.0951646	1.46(1.21,1.76)	7.62983e-05	--
SNP	rs1049943	6	30819005	G	C	0.117335	0.13108	0.0940083	1.46(1.21,1.77)	7.12102e-05	--
SNP	rs17719	6	30819010	T	C	0.117418	0.131556	0.0943935	1.46(1.21,1.77)	7.90637e-05	--
SNP	rs8512	6	30819336	A	G	0.0510669	0.0533099	0.0474141	1.16(0.89,1.54)	0.279377	--
SNP	rs2301277	6	30820306	A	G	0.039356	0.0356895	0.0453272	0.8(0.6,1.06)	0.124318	--
SNP	rs2535319	6	30822458	C	T	0.229354	0.243211	0.206788	1.24(1.08,1.43)	0.00217813	--
SNP	rs4713358	6	30824096	T	G	0.0239139	0.0246586	0.0227011	1.12(0.76,1.66)	0.576374	--
SNP	rs7763502	6	30825616	C	A	0.470588	0.467151	0.475723	0.97(0.86,1.08)	0.567779	--
SNP	rs2535324	6	30826014	C	A	0.417133	0.417734	0.416155	1.01(0.89,1.13)	0.914464	--
SNP	rs2535323	6	30826159	G	A	0.301065	0.28964	0.315735	0.9(0.79,1.02)	0.0917756	--
SNP	rs28780111	6	30828290	A	G	0.304553	0.292483	0.322348	0.88(0.77,0.99)	0.0348818	--
SNP	rs2394401	6	30832409	C	T	0.0649961	0.0619488	0.0699588	0.9(0.72,1.13)	0.361732	--
SNP	rs3095341	6	30834727	T	C	0.230137	0.248579	0.200103	1.32(1.15,1.52)	8.14752e-05	--
SNP	rs3095340	6	30834918	C	A	0.0567515	0.0492735	0.06893	0.72(0.57,0.92)	0.00758443	--
SNP	rs3131036	6	30836269	A	G	0.0957669	0.0987262	0.0909475	1.12(0.92,1.37)	0.24745	--
SNP	rs3094122	6	30836339	G	T	0.0863014	0.087808	0.0838477	1.08(0.88,1.32)	0.479977	--
SNP	rs11966040	6	30837466	G	T	0.0506849	0.0464308	0.0576132	0.82(0.64,1.06)	0.128206	--
SNP	rs6926530	6	30838246	G	A	0.111697	0.120658	0.0971039	1.27(1.06,1.54)	0.012023	--
SNP	rs3094121	6	30838939	T	C	0.0482139	0.0524065	0.0413858	1.3(0.99,1.71)	0.0619032	--
SNP	rs9262176	6	30839309	T	C	0.0140642	0.0149912	0.0125545	1.21(0.75,2.01)	0.449077	--
SNP	rs13214831	6	30839484	A	G	0.289432	0.279217	0.306069	0.88(0.78,1)	0.0463627	--
SNP	rs3129975	6	30840033	C	T	0.0481327	0.0524103	0.0411662	1.3(1,1.72)	0.0568193	--
SNP	rs3131038	6	30842059	A	G	0.0480634	0.0521725	0.0413714	1.29(0.99,1.7)	0.0663486	--
SNP	rs13204228	6	30842234	G	A	0.0285714	0.0334807	0.0205761	1.68(1.17,2.45)	0.00619669	--
SNP	rs12210947	6	30843084	G	A	0.254403	0.235629	0.284979	0.77(0.68,0.88)	7.46107e-05	--
SNP	rs11963870	6	30843208	A	G	0.0506849	0.0464308	0.0576132	0.82(0.64,1.06)	0.128206	--
SNP	rs11964596	6	30844520	A	G	0.0506876	0.046115	0.057732	0.82(0.64,1.05)	0.118848	--
SNP	rs3094117	6	30845465	C	A	0.123091	0.123195	0.122922	1.03(0.87,1.22)	0.774753	--
SNP	rs3094116	6	30846387	T	A	0.117026	0.115288	0.119856	0.98(0.82,1.16)	0.778484	--
SNP	rs12527188	6	30846455	A	G	0.259143	0.247315	0.276058	0.87(0.77,0.99)	0.0388982	--
SNP	rs3094114	6	30846900	G	A	0.11672	0.114744	0.119938	0.97(0.81,1.16)	0.720751	--
SNP	rs6911628	6	30847825	T	C	0.11683	0.114972	0.119856	0.97(0.82,1.16)	0.747224	--
SNP	rs6912077	6	30847883	A	G	0.116287	0.114095	0.119858	0.96(0.81,1.15)	0.67251	--
SNP	rs16897888	6	30848494	A	C	0.265558	0.246052	0.297325	0.77(0.68,0.87)	4.62903e-05	--
SNP	rs16897889	6	30848659	G	A	0.265558	0.246052	0.297325	0.77(0.68,0.87)	4.62903e-05	--
SNP	rs4248148	6	30850113	A	G	0.0974137	0.0980717	0.0963421	1.04(0.86,1.26)	0.703163	--
SNP	rs17481190	6	30850993	T	C	0.259491	0.249526	0.27572	0.88(0.77,1)	0.047079	--
SNP	rs3130667	6	30851220	A	G	0.231402	0.251105	0.199074	1.35(1.18,1.56)	2.16194e-05	--
SNP	rs11757629	6	30852508	C	A	0.112133	0.121289	0.0972217	1.28(1.06,1.55)	0.0102247	--
SNP	rs9262192	6	30853433	C	T	0.0163748	0.0175648	0.0144367	1.24(0.79,1.98)	0.364792	--
SNP	rs12526481	6	30854612	A	C	0.372444	0.361403	0.390425	0.9(0.8,1.01)	0.0625309	--
SNP	rs13220225	6	30855781	A	G	0.250294	0.239103	0.267765	0.86(0.76,0.99)	0.0291066	--
SNP	rs9468829	6	30857212	G	T	0.103914	0.100758	0.109053	0.93(0.78,1.12)	0.468993	--
SNP	rs9468830	6	30857691	C	A	0.373676	0.357865	0.397938	0.86(0.76,0.96)	0.010192	--
SNP	rs28894086	6	30859305	G	A	0.37338	0.356601	0.397634	0.86(0.76,0.96)	0.00999548	--
SNP	rs9295912	6	30860163	G	A	0.373415	0.352811	0.39834	0.85(0.76,0.96)	0.00813593	--
SNP	rs4713360	6	30861125	G	A	0.373041	0.358497	0.396392	0.86(0.77,0.97)	0.0137159	--
SNP	rs28780116	6	30863647	G	C	0.373622	0.355654	0.397528	0.86(0.77,0.97)	0.0116412	--
SNP	rs16897900	6	30863872	A	C	0.373336	0.358181	0.397634	0.86(0.76,0.96)	0.0101509	--
SNP	rs13201769	6	30864045	A	G	0.373286	0.358181	0.397528	0.86(0.76,0.96)	0.0102415	--
SNP	rs4711228	6	30864253	A	T	0.373041	0.357233	0.397634	0.86(0.76,0.96)	0.00911818	--
SNP	rs4713366	6	30864340	A	G	0.359	0.343651	0.380435	0.87(0.77,0.98)	0.0227193	--
SNP	rs3131043	6	30866445	G	A	0.374168	0.35976	0.397634	0.86(0.77,0.97)	0.0133109	--
SNP	rs17189441	6	30866534	A	G	0.24011	0.230575	0.255144	0.88(0.77,1)	0.0554461	--
SNP	rs3094112	6	30869713	C	T	0.0604703	0.063488	0.0555556	1.18(0.93,1.5)	0.187065	--
SNP	rs3129986	6	30871541	A	G	0.10806	0.119709	0.0870466	1.45(1.19,1.77)	0.000201938	--
SNP	rs6930444	6	30871611	G	A	0.0163417	0.0175123	0.0144352	1.23(0.79,1.97)	0.372244	--
SNP	rs3131063	6	30871735	G	A	0.492944	0.504738	0.473657	1.13(1.01,1.27)	0.0320283	--
SNP	rs3131064	6	30871872	C	T	0.117624	0.126545	0.103094	1.26(1.05,1.53)	0.0133175	--
SNP	rs12660860	6	30872220	C	T	0.236347	0.228145	0.249704	0.89(0.78,1.02)	0.0901583	--
SNP	rs12660883	6	30872399	C	T	0.237182	0.229627	0.249486	0.9(0.79,1.03)	0.120718	--
SNP	rs1264377	6	30872886	A	G	0.0222301	0.0216582	0.0231615	0.95(0.65,1.39)	0.774221	--
SNP	rs1264376	6	30873558	A	C	0.0215319	0.0208721	0.0226065	0.93(0.64,1.38)	0.723283	--
SNP	rs10947096	6	30873874	A	G	0.115552	0.111431	0.122264	0.89(0.73,1.07)	0.200929	--
SNP	rs12190167	6	30874173	A	G	0.194122	0.179711	0.217593	0.78(0.68,0.9)	0.000801446	--
SNP	rs12197154	6	30874223	C	T	0.195108	0.180354	0.219136	0.78(0.68,0.9)	0.000626518	--
SNP	rs4639381	6	30874744	C	G	0.257966	0.260668	0.253565	1.03(0.91,1.17)	0.605162	--
SNP	rs4587207	6	30874924	G	A	0.496131	0.507669	0.47734	1.13(1.01,1.26)	0.0398373	--
SNP	rs4713370	6	30875517	A	C	0.254209	0.257109	0.249486	1.04(0.91,1.18)	0.563587	--
SNP	rs4248149	6	30875606	C	T	0.494746	0.506441	0.4757	1.13(1.01,1.26)	0.0380198	--
SNP	rs2394403	6	30875848	T	C	0.494715	0.506407	0.475673	1.13(1.01,1.26)	0.0380493	--
SNP	rs4573120	6	30875926	T	G	0.254206	0.257111	0.249476	1.04(0.91,1.18)	0.563005	--
SNP	rs4711235	6	30876615	A	G	0.254207	0.256791	0.25	1.03(0.91,1.18)	0.609293	--
SNP	rs9295919	6	30877979	G	A	0.253723	0.256475	0.248713	1.04(0.91,1.19)	0.538043	--
SNP	rs13198118	6	30878711	C	A	0.495499	0.507265	0.476337	1.13(1.01,1.27)	0.0366661	--
SNP	rs9380192	6	30880323	A	G	0.253649	0.253632	0.248969	1.04(0.91,1.18)	0.568853	--
SNP	rs3094123	6	30880357	A	G	0.0106423	0.00916235	0.0130525	0.65(0.35,1.2)	0.161016	--
SNP	rs4711240	6	30881218	C	T	0.241606	0.225334	0.268106	0.79(0.69,0.91)	0.000679419	--
SNP	rs4713376	6	30881293	C	A	0.241487	0.225205	0.268004	0.79(0.69,0.91)	0.000675363	--
SNP	rs13191728	6	30881328	T	C	0.491812	0.503798	0.472291	1.14(1.01,1.28)	0.0304484	--
SNP	rs9378109	6	30882453	A	C	0.515659	0.5301	0.49214	1.15(1.03,1.29)	0.012032	--
SNP	rs9404974	6	30884462	G	A	0.496275	0.506949	0.476828	1.13(1.01,1.27)	0.0336757	--
SNP	rs1264362	6	30884569	G	C	0.049129	0.0471437	0.0523621	0.89(0.67,1.18)	0.409576	--
SNP	rs9380197	6	30886182	G	A	0.262427	0.266582	0.255658	1.06(0.93,1.2)	0.404948	--
SNP	rs9391696	6	30886765	G	A	0.54367	0.557933	0.520441	1.17(1.04,1.31)	0.00837735	--
SNP	rs4327730	6	30888915	A	G	0.208774	0.189514	0.239712	0.74(0.65,0.85)	2.43002e-05	--
SNP	rs12210318	6	30889883	A	G	0.207973	0.188566	0.23839	0.75(0.65,0.86)	3.33166e-05	--
SNP	rs4286818	6	30889902	T	C	0.262211	0.266563	0.255123	1.06(0.93,1.21)	0.385703	--
SNP	rs2894046	6	30890084	T	C	0.262231	0.266582	0.255144	1.06(0.93,1.21)	0.385792	--
SNP	rs2394412	6	30890214	G	A	0.262231	0.266582	0.255144	1.06(0.93,1.21)	0.385792	--
SNP	rs9295924	6	30890340	A	G	0.504446	0.519643	0.479697	1.16(1.04,1.3)	0.00782091	--
SNP	rs2894047	6	30890386	A	G	0.262237	0.266589	0.255149	1.06(0.93,1.21)	0.385723	--
SNP	rs4713380	6	30893252	C	T	0.483757	0.496526	0.462963	1.14(1.02,1.28)	0.0230759	--
SNP	rs12192760	6	30893364	C	A	0.207859	0.187934	0.239153	0.74(0.65,0.85)	2.05967e-05	--
SNP	rs9380198	6	30893865	T	G	0.483507	0.496255	0.462745	1.14(1.02,1.28)	0.0232207	--
SNP	rs9348843	6	30894655	G	A	0.261848	0.263424	0.255452	1.05(0.92,1.2)	0.443907	--
SNP	rs4713382	6	30895154	A	G	0.483635	0.496419	0.462816	1.14(1.02,1.28)	0.0228538	--
SNP	rs4713383	6	30895220	A	G	0.483506	0.496263	0.462731	1.14(1.02,1.28)	0.0231219	--
SNP	rs4713385	6	30895572	A	G	0.483366	0.496526	0.461934	1.15(1.02,1.29)	0.0190184	--
SNP	rs3094111	6	30896170	T	C	0.0219716	0.0223939	0.021284	1.07(0.71,1.64)	0.743165	--
SNP	rs16897919	6	30896567	A	G	0.0388382	0.0409918	0.0353308	1.21(0.89,1.66)	0.221592	--
SNP	rs16897921	6	30897505	A	G	0.253915	0.236576	0.281893	0.79(0.69,0.9)	0.000435827	--
SNP	rs12195469	6	30897587	A	T	0.254041	0.236857	0.282026	0.79(0.69,0.9)	0.000433008	--
SNP	rs9262216	6	30897673	G	T	0.10017	0.11322	0.0789177	1.5(1.23,1.84)	9.7677e-05	--
SNP	rs12195964	6	30898460	G	T	0.254012	0.236893	0.281893	0.79(0.69,0.9)	0.000455954	--
SNP	rs4713389	6	30898583	T	G	0.484006	0.496966	0.462899	1.14(1.02,1.28)	0.0211543	--
SNP	rs6901761	6	30898777	T	C	0.484075	0.497044	0.462954	1.14(1.02,1.28)	0.0210881	--
SNP	rs4947289	6	30899388	T	C	0.48415	0.497159	0.462963	1.14(1.02,1.28)	0.0207407	--
SNP	rs4713390	6	30899950	A	G	0.262035	0.266267	0.255144	1.06(0.93,1.2)	0.399468	--
SNP	rs4713391	6	30900214	C	T	0.253816	0.236576	0.281893	0.79(0.69,0.9)	0.000416968	--
SNP	rs12192704	6	30900249	A	G	0.253033	0.235944	0.280864	0.79(0.69,0.9)	0.000460433	--
SNP	rs7751869	6	30901293	G	A	0.484022	0.497028	0.46284	1.14(1.02,1.28)	0.0207315	--
SNP	rs4947290	6	30902384	A	G	0.484002	0.497026	0.46279	1.14(1.02,1.28)	0.0205279	--
SNP	rs915664	6	30902596	C	T	0.0442272	0.0461551	0.0410874	1.18(0.87,1.62)	0.299389	--
SNP	rs9380199	6	30904250	A	G	0.261443	0.26595	0.254103	1.06(0.93,1.21)	0.368265	--
SNP	rs1264350	6	30904524	C	T	0.0104573	0.00751485	0.0152495	0.5(0.29,0.86)	0.0127637	--
SNP	rs12198723	6	30904713	G	T	0.207045	0.187934	0.238169	0.74(0.65,0.85)	2.12509e-05	--
SNP	rs3130785	6	30904717	T	C	0.0109836	0.00939956	0.0135633	0.63(0.34,1.16)	0.135386	--
SNP	rs9368644	6	30905062	T	C	0.484147	0.497298	0.46273	1.15(1.02,1.29)	0.0186747	--
SNP	rs9262218	6	30905194	T	C	0.100252	0.113208	0.0791523	1.49(1.22,1.84)	0.000111833	--
SNP	rs1264348	6	30906452	A	C	0.338754	0.338598	0.338311	1(0.89,1.13)	0.964397	--
SNP	rs3130647	6	30907051	A	G	0.397727	0.383449	0.420185	0.86(0.77,0.97)	0.0123611	--
SNP	rs9501030	6	30907378	A	T	0.370734	0.356917	0.392157	0.86(0.77,0.97)	0.0150721	--
SNP	rs3130648	6	30908305	C	T	0.0304241	0.0306289	0.0300905	1.03(0.73,1.46)	0.875195	--
SNP	rs1264344	6	30908556	T	C	0.307436	0.311434	0.300926	1.05(0.93,1.19)	0.436164	--
SNP	rs3130649	6	30911233	T	A	0.309786	0.313963	0.302984	1.05(0.93,1.19)	0.415695	--
SNP	rs3095352	6	30913900	T	C	0.310176	0.314277	0.303498	1.05(0.93,1.19)	0.425324	--
SNP	rs11757306	6	30915037	C	T	0.0245677	0.0192571	0.0332166	0.59(0.41,0.83)	0.00297255	--
SNP	rs9262222	6	30915714	G	T	0.100587	0.113076	0.0802469	1.45(1.19,1.78)	0.000252825	--
SNP	rs3130787	6	30917843	G	A	0.359674	0.360271	0.358703	1.01(0.89,1.13)	0.911298	--
SNP	rs11752162	6	30917931	G	A	0.0687826	0.0747094	0.0591301	1.3(1.03,1.65)	0.0304842	--
SNP	rs2517580	6	30918035	A	G	0.0949018	0.0891832	0.104215	0.85(0.7,1.03)	0.0941362	--
SNP	rs2535336	6	30918633	C	A	0.256527	0.252369	0.259105	0.98(0.86,1.11)	0.711608	--
SNP	rs2535335	6	30920476	G	A	0.254804	0.253823	0.256401	0.98(0.87,1.12)	0.810261	--
SNP	rs7759803	6	30920498	A	G	0.0249965	0.0197426	0.033553	0.59(0.41,0.84)	0.00328707	--
SNP	rs2517576	6	30923014	A	G	0.0531915	0.0581175	0.0443756	1.34(1.04,1.75)	0.0272842	--
SNP	rs2844663	6	30923930	T	C	0.25479	0.253761	0.256466	0.98(0.86,1.12)	0.802743	--
SNP	rs2535331	6	30924249	A	G	0.254795	0.253948	0.256173	0.99(0.87,1.12)	0.830483	--
SNP	rs3132578	6	30924844	T	A	0.309201	0.313649	0.301957	1.06(0.93,1.19)	0.387934	--
SNP	rs2394450	6	30925480	A	G	0.341255	0.34045	0.342565	0.99(0.88,1.12)	0.89052	--
SNP	rs3095350	6	30925845	G	A	0.573217	0.591896	0.542796	1.22(1.09,1.37)	0.00075942	--
SNP	rs2844662	6	30925858	T	C	0.255532	0.255081	0.256265	0.99(0.87,1.13)	0.89643	--
SNP	rs3130652	6	30927236	A	G	0.300319	0.301011	0.290661	1.08(0.95,1.22)	0.247237	--
SNP	rs2250264	6	30929166	A	G	0.0949119	0.0893872	0.103909	0.86(0.71,1.03)	0.106214	--
SNP	rs3095345	6	30930392	C	T	0.0272491	0.0272678	0.0272186	1.01(0.7,1.48)	0.949678	--
SNP	rs3130653	6	30930750	A	C	0.309002	0.313961	0.300926	1.06(0.94,1.2)	0.333863	--
SNP	rs3130654	6	30931054	G	C	0.283092	0.296166	0.261798	1.19(1.05,1.36)	0.00849507	--
SNP	rs17840009	6	30931101	T	C	0.0508534	0.0557233	0.0429223	1.32(1.01,1.73)	0.0418171	--
SNP	rs9295928	6	30931609	C	T	0.362231	0.348073	0.385288	0.85(0.75,0.96)	0.00767088	--
SNP	rs2844659	6	30932511	T	C	0.0534247	0.0590651	0.0442387	1.35(1.05,1.76)	0.0223212	--
SNP	rs7772269	6	30933199	A	C	0.0512041	0.0562928	0.0429167	1.33(1.03,1.74)	0.0340015	--
SNP	rs9468841	6	30933266	C	T	0.221722	0.213834	0.234568	0.89(0.77,1.02)	0.0888287	--
SNP	rs2535327	6	30934883	C	T	0.154403	0.140872	0.176441	0.77(0.66,0.9)	0.000930512	--
SNP	rs2844657	6	30937501	G	A	0.0536204	0.0590651	0.0447531	1.34(1.04,1.74)	0.0275273	--
SNP	rs7761138	6	30938271	A	C	0.051272	0.0562224	0.0432099	1.32(1.02,1.72)	0.0400348	--
SNP	rs9262256	6	30938318	C	G	0.100313	0.113076	0.0793814	1.47(1.21,1.81)	0.000159097	--
SNP	rs3130791	6	30939822	C	T	0.309002	0.313961	0.300926	1.06(0.94,1.2)	0.333863	--
SNP	rs2535326	6	30940042	T	C	0.255822	0.255211	0.256818	0.99(0.87,1.13)	0.870772	--
SNP	rs3130793	6	30940336	C	T	0.309002	0.313961	0.300926	1.06(0.94,1.2)	0.333863	--
SNP	rs3130794	6	30940789	G	A	0.308927	0.313961	0.300721	1.06(0.94,1.2)	0.326693	--
SNP	rs3095354	6	30944090	C	T	0.308599	0.313587	0.300477	1.06(0.94,1.2)	0.330611	--
SNP	rs10947109	6	30944204	C	T	0.0489665	0.053012	0.0423781	1.27(0.97,1.67)	0.0816452	--
SNP	rs2844654	6	30946667	G	T	0.254599	0.253632	0.256173	0.98(0.87,1.12)	0.811092	--
SNP	rs3130795	6	30947608	A	G	0.304554	0.305117	0.296989	1.06(0.93,1.2)	0.36941	--
SNP	rs3132573	6	30948667	G	A	0.340864	0.338913	0.341942	0.99(0.88,1.12)	0.910398	--
SNP	rs3130796	6	30948929	T	C	0.309002	0.313961	0.300926	1.06(0.94,1.2)	0.333863	--
SNP	rs9262278	6	30949975	A	G	0.100524	0.108654	0.0803109	1.46(1.19,1.79)	0.00026011	--
SNP	rs3131033	6	30950365	A	G	0.348856	0.344915	0.349174	1(0.89,1.12)	0.97231	--
SNP	rs7746003	6	30950873	A	T	0.0231323	0.0218768	0.025177	0.86(0.58,1.28)	0.451535	--
SNP	rs1264334	6	30952239	A	G	0.255317	0.254716	0.256295	0.99(0.87,1.13)	0.871942	--
SNP	rs1264333	6	30952293	C	T	0.254599	0.253632	0.256173	0.98(0.87,1.12)	0.811092	--
SNP	rs1264332	6	30953542	C	G	0.254599	0.253632	0.256173	0.98(0.87,1.12)	0.811092	--
SNP	rs1264331	6	30954809	T	G	0.254599	0.253632	0.256173	0.98(0.87,1.12)	0.811092	--
SNP	rs9262280	6	30955689	C	G	0.100783	0.113709	0.0797325	1.47(1.21,1.8)	0.000155051	--
SNP	rs7756521	6	30956232	T	C	0.340313	0.345546	0.33179	1.07(0.94,1.2)	0.303244	--
[truncated: 4,130 more rows]
