# Supplementary material for: Fine‐mapping of HLA class I and class II genes identified two independent novel variants associated with nasopharyngeal carcinoma susceptibility
Source: Cancer Med. 2018 Oct 30;7(12):6308–16. doi: 10.1002/cam4.1838 (PMC6308056; doi:10.1002/cam4.1838)
Supplement: Supplementary file 5 [file CAM4-7-6308-s005.xlsx]

## Sheet: Sheet1
Supplementary Table S5: Summary of significant associated amino acid in HLA
Locus	amino acid site	Position	amino acid	Effectivea	Referencea	EAFb		OR (95% CI)c	p1d	p2e
						Cases	Controls
A	-15	30018338	V	A	P	0.400844	0.504562	1.55(1.382,1.750)	2.54985e-13	1.01769e-12
			L	P	A	0.399985	0.503906	0.64(0.572,0.724)	2.49127e-13
A	9	30018537	F	P	A	0.370463	0.314486	1.29(1.141,1.461)	5.28848e-05	3.0023e-10
			Y	P	A	0.319609	0.412427	0.66(0.586,0.746)	1.92606e-11
			S	P	A	0.174047	0.155386	1.17(0.998,1.363)	0.0544313
			T	P	A	0.136462	0.118119	1.18(0.991,1.404)	0.0652738
A	56	30018678	R	R	G	0.00810076	0.0263858	0.31(0.187,0.492)	1.64629e-06	1.64629e-06
A	62	30018696	G	P	A	0.40285	0.332323	1.36(1.208,1.541)	5.88878e-07	2.00712e-23
			Q	P	A	0.266455	0.39774	0.54(0.472,0.607)	2.80699e-22
			E	P	A	0.16841	0.14085	1.26(1.070,1.475)	0.00543611
			R	P	A	0.159383	0.117886	1.43(1.206,1.695)	4.13905e-05
A	63	30018699	E	A	P	0.163009	0.129649	0.76(0.643,0.895)	0.00110656	2.19412e-06
			N	P	A	0.159178	0.117736	1.43(1.205,1.694)	4.2519e-05
A	66	30018708	K	K	N	0.57189	0.47367	1.5(1.336,1.688)	8.88983e-12	8.88983e-12
A	70	30018720	Q	Q	H	0.28166	0.407432	0.54(0.476,0.615)	4.6265e-21	4.6265e-21
A	74	30018732	H	H	D	0.403586	0.332669	1.37(1.210,1.544)	5.08723e-07	5.08723e-07
A	90	30018780	D	D	A	0.273555	0.378576	0.61(0.537,0.689)	5.50824e-15	5.50824e-15
A	95	30019036	V	P	A	0.40299	0.332378	1.36(1.209,1.542)	5.65009e-07	3.07515e-10
			I	A	P	0.571173	0.473056	0.67(0.593,0.749)	9.85944e-12
			L	P	A	0.168707	0.141127	1.26(1.07,1.476)	0.00538024
A	97	30019042	R	P	A	0.429726	0.353096	1.4(1.238,1.576)	5.94055e-08	2.62781e-19
			I	P	A	0.259468	0.383029	0.55(0.485,0.625)	2.67566e-20
			M	P	A	0.311429	0.264344	1.27(1.119,1.445)	0.000235662
A	99	30019048	Y	A	P	0.301657	0.244249	0.71(0.613,0.812)	1.25698e-06	5.57885e-06
			F	P	A	0.168302	0.140775	1.25(1.070,1.475)	0.00547634
			C	P	A	0.133543	0.103601	1.55(1.241,1.941)	0.00012432
A	105	30019066	P	P	S	0.278351	0.381792	0.62(0.545,0.698)	2.06133e-14	2.06133e-14
A	107	30019072	W	W	G	0.403444	0.332699	1.36(1.209,1.542)	5.52173e-07	5.52173e-07
A	114	30019093	H	P	A	0.571413	0.473229	1.5(1.335,1.686)	9.69279e-12	2.91517e-21
			R	P	A	0.257861	0.378835	0.55(0.488,0.629)	9.6959e-20
			Q	P	A	0.164647	0.132297	1.3(1.104,1.533)	0.00174542
A	116	30019099	Y	P	A	0.571401	0.473209	1.5(1.335,1.686)	9.65024e-12	4.76573e-12
			D	A	P	0.577437	0.488173	0.69(1.291,1.630)	4.35179e-10
A	127	30019132	K	K	N	0.573544	0.475773	1.5(1.333,1.684)	1.13231e-11	1.13231e-11
A	142	30019177	T	T	I	0.405494	0.335165	1.36(1.206,1.538)	6.5371e-07	6.5371e-07
A	145	30019186	H	H	R	0.405279	0.335007	1.36(1.206,1.539)	6.58951e-07	6.58951e-07
A	152	30019207	E	P	A	0.129015	0.128808	1(0.839,1.20)	0.981378	1.23953e-19
			A	P	A	0.247109	0.35804	0.57(0.503,0.651)	1.82368e-17
			V	A	P	0.382117	0.50174	1.67(1.481,1.880)	3.86563e-17
A	156	30019219	W	P	A	0.125407	0.121744	1.04(0.864,1.248)	0.697418	1.55317e-08
			Q	P	A	0.405711	0.48952	0.7(0.620,0.787)	3.3582e-09
			L	P	A	0.459226	0.379538	1.43(1.269,1.622)	8.83886e-09
A	163	30019240	T	A	P	0.276032	0.380236	1.64(1.447,1.856)	8.55843e-15	1.04573e-14
			R	P	A	0.275908	0.380188	0.61(0.539,0.691)	8.18322e-15
A	184	30019881	A	P	A	0.43967	0.370512	1.35(1.199,1.524)	9.14266e-07	3.85082e-06
			P	A	P	0.43999	0.370765	0.74(0.656,0.834)	9.03283e-07
A	193	30019908	A	P	A	0.571881	0.476526	1.49(1.322,1.674)	4.36202e-11	3.36445e-11
			P	A	P	0.57222	0.476751	0.67(0.597,0.756)	4.19843e-11
A	194	30019911	V	P	A	0.571881	0.47653	1.49(1.322,1.674)	4.37425e-11	3.01737e-11
			I	A	P	0.572221	0.476752	0.67(0.597,0.756)	4.19748e-11
A	207	30019950	S	P	A	0.571806	0.476508	1.49(1.322,1.673)	4.50168e-11	5.22061e-11
			G	A	P	0.572218	0.476748	0.67(0.597,0.756)	4.19377e-11
A	253	30020088	Q	P	A	0.572437	0.477055	1.49(1.321,1.672)	4.63653e-11	1.79666e-10
			E	A	P	0.572849	0.47737	0.67(0.598,0.757)	4.5574e-11
A	276	30020259	P	A	P	0.259754	0.38207	1.81(1.591,2.05)	5.96528e-20	1.68655e-19
			L	P	A	0.259145	0.381589	0.55(0.488,0.628)	5.83432e-20
A	294	30020313	F	P	A	0.57193	0.476649	1.49(1.320,1.672)	4.79694e-11	2.182e-10
			L	A	P	0.572961	0.477473	0.67(0.599,0.758)	4.70289e-11
A	321	30020836	S	A	P	0.260024	0.382426	1.81(1.593,2.053)	5.4081e-20	2.0139e-19
			T	P	A	0.259143	0.38171	0.55(0.488,0.628)	5.37336e-20
B	-16	31432889	V	A	P	0.160472	0.238986	1.62(1.403,1.862)	2.77136e-11	3.47574e-11
			L	P	A	0.159829	0.238686	0.62(0.535,0.722)	2.20452e-11
B	45	31432581	M	P	A	0.41748	0.420403	0.99(0.878, 1.108)	0.81219	2.977e-06
			E	P	A	0.148333	0.1925	0.72(0.623,0.844)	3.23325e-05
			T	P	A	0.223328	0.17741	1.34(1.160,1.556)	8.77984e-05
			K	P	A	0.191994	0.183034	1.07(0.929,1.246)	0.333737
			G	P	A	0.0190619	0.0265396	0.68(0.462,1.014)	0.0571467
B	66	31432518	I	A	P	0.328295	0.240612	0.64(0.561,0.732)	5.3918e-11	8.80865e-10
			N	P	A	0.115316	0.0830669	1.44(1.182,1.760)	0.000340463
B	69	31432509	T	A	P	0.380017	0.350963	0.89(0.784,0.999)	0.0481414	4.13608e-06
			A	P	A	0.16708	0.193497	0.83(0.713,0.960)	0.0125777
			R	P	A	0.213052	0.157587	1.46(1.253,1.704)	1.3413e-06
B	70	31432506	N	A	P	0.380025	0.350968	0.89(0.999,0.784)	0.0481124	4.398e-07
			Q	P	A	0.255399	0.243421	1.06(0.93,1.219)	0.36824
			S	P	A	0.115386	0.0830921	1.44(1.182,1.762)	0.000332096
			K	P	A	0.00945515	0.024625	0.37(0.231,0.592)	3.57942e-05
B	76	31432488	V	V	E	0.213119	0.157614	1.46(1.254,1.704)	1.3225e-06	1.3225e-06
B	97	31432180	R	A	P	0.202174	0.247899	1.3(1.13,1.485)	0.000204361	1.21977e-06
			T	P	A	0.134338	0.16765	0.77(0.652,0.9)	0.00119613
			S	P	A	0.0559425	0.0507598	1.13(0.867,1.47)	0.378712
			N	P	A	0.0108004	0.0256368	0.39(0.242,0.613)	6.01565e-05
B	114	31432129	D	P	A	0.53289	0.440698	1.47(1.304,1.652)	1.98287e-10	8.57231e-12
			N	A	P	0.541554	0.4639	0.73(0.818,0.648)	1.0081e-07
			H	P	A	0.00861908	0.023162	0.36(0.217,0.58)	3.90914e-05
B	116	31432123	S	P	A	0.511224	0.420397	1.46(1.299,1.646)	3.40176e-10	2.96598e-15
			L	P	A	0.104042	0.175534	0.55(0.462,0.645)	1.02175e-12
			Y	P	A	0.272482	0.273588	1(0.882,1.143)	0.954329
			D	P	A	0.019609	0.0307258	0.63(0.435,0.907)	0.0128504
			F	P	A	0.0928718	0.0998771	0.91(0.752,1.11)	0.356277
B	145	31432036	L	L	R	0.060693	0.101629	0.57(0.459,0.7)	1.38081e-07	1.38081e-07
B	156	31432003	W	P	A	0.263557	0.20364	1.42(1.235,1.637)	9.90595e-07	2.46901e-07
			L	A	P	0.272338	0.221325	0.75(0.86,0.654)	4.20946e-05
B	163	31431982	L	A	P	0.397446	0.475338	1.4(1.245,1.583)	3.17426e-08	3.36084e-07
			E	P	A	0.27384	0.329921	0.76(0.672,0.866)	2.85262e-05
			T	P	A	0.123692	0.145542	0.81(0.682,0.963)	0.0169298
DRB1	74	32659926	A	A	P	0.487642	0.435098	0.81(0.717,0.904)	0.000250779	5.08782e-06
			E	P	A	0.285651	0.281588	1.02(0.9,1.162)	0.732747
			Q	P	A	0.0346273	0.0393956	0.87(0.643,1.18)	0.363672
			R	P	A	0.0993803	0.0632037	1.61(1.303,2.011)	1.51417e-05
			L	P	A	0.0685651	0.0519259	1.35(1.058,1.732)	0.0169597
DRB1	67	32659947	I	P	A	0.314665	0.288342	1.15(1.006,1.305)	0.0408261	4.79193e-06
			L	P	A	0.381117	0.339867	1.21(1.073,1.369)	0.00200619
			F	P	A	0.304697	0.372537	0.72(0.636,0.816)	2.48636e-07
DRB1	58	32659974	E	E	A	0.0383778	0.0673873	0.49(0.369,0.643)	4.15831e-07	4.15831e-07
DRB1	38	32660034	V	A	P	0.127474	0.181423	0.66(0.56,0.77)	2.43984e-07	4.70852e-08
			L	P	A	0.122323	0.165392	0.7(0.6,0.83)	2.32876e-05
DRB1	30	32660058	H	P	A	0.120822	0.164396	0.7(0.6,0.83)	1.88905e-05	1.00575e-06
		32660058	Y	A	P	0.324858	0.378133	0.79(0.7,0.89)	9.13565e-05
		32660058	L	P	A	0.0345531	0.0391852	0.87(0.65,1.18)	0.376351
		32660058	G	P	A	0.162169	0.156226	1.04(0.89,1.22)	0.600735
DRB1	28	32660064	E	P	A	0.162945	0.222216	0.69(0.596,0.793)	2.74135e-07	1.489e-06
			D	A	P	0.324998	0.378377	1.27(1.128,1.436)	8.87625e-05
			H	P	A	0.162133	0.156127	1.04(0.892,1.223)	0.596768
DRB1	26	32660070	L	P	A	0.128373	0.183024	0.66(0.563,0.771)	1.9373e-07	1.366e-07
			F	A	P	0.389725	0.401914	1.05(0.938,1.186)	0.370801
			Y	P	A	0.26158	0.218941	1.26(1.101,1.441)	0.000821458
DQB1	67	32740636	I	I	V	0.300055	0.238446	1.41(1.232,1.619)	7.82218e-07	7.82218e-07
DQB1	66	32740639	D	D	E	0.299874	0.238292	1.41(1.231,1.619)	7.95477e-07	7.95477e-07
DQB1	55	32740672	P	P	A	0.40793	0.478692	0.73(0.65,0.825)	3.09348e-07	7.48289e-07
			R	P	A	0.455662	0.418801	1.18(1.047,1.328)	0.00667723
			L	P	A	0.136627	0.102961	1.38(1.154,1.659)	0.000478393
DQB1	45	32740702	E	E	G	0.186252	0.260584	0.62(0.534,0.713)	6.57902e-11	6.57902e-11
DQB1	38	32740723	V	V	A	0.472001	0.40167	1.37(1.216,1.547)	2.87815e-07	2.87815e-07
a: Effective alleles and reference allleles. For biallelic HLA amino acid polymorphism sites, the letter represent abbreviations for amino acids; alternatively, A represent ‘absent’ and P represent ‘Present’;
b: EAF: effect allele frequency in cases and controls;
c: Odds ratio and its 95% confidence intervals were calculated by comparing the effective versus reference allele in cases and controls, adjusting age and gender.
d: p value obtained in traditional logistic regression model using age and gender as covariates.
e: p value obtained in omnibus test by calculating the ratio of log-likelihood in logistic regression, adjusting age and gender as covariates.
