# Supplementary material for: Fine‐mapping of HLA class I and class II genes identified two independent novel variants associated with nasopharyngeal carcinoma susceptibility
Source: Cancer Med. 2018 Oct 30;7(12):6308–16. doi: 10.1002/cam4.1838 (PMC6308056; doi:10.1002/cam4.1838)
Supplement: Supplementary file 6 [file CAM4-7-6308-s006.xlsx]

## Sheet: Sheet1
Supplementary Table S6: Summary of stepwise conditional regression results
Type a	Variants	CHR	Position	Effectb	Refferenceb	FRQ	EAFc		Step1d		Step2e		Step3f		Step4g		Step5h		Annotation	Nearby Gene
							Cases	Controls	OR(95%CI)	P	OR(95%CI)	P	OR(95%CI)	P	OR(95%CI)	P	OR(95%CI)	P
M	AA_A_62_30018696_Q	6	30018696	P	A	0.3164	0.266455	0.39774	0.54(0.47,0.61)	2.80699e-22	-	-	-	-	-	-	-	-	exonic	HLA-A
SNP	rs2894207	6	31371730	G	A	0.131399	0.0975995	0.181098	0.52(0.44,0.62)	1.72646e-14	0.58(0.49,1.78)	1.72934e-10	-	-	-	-	-	-	intergenic	HLA-C(dist=23838),HLA-B(dist=57898)
M	AA_DRB1_67_32659947_F	6	32659947	P	A	0.330505	0.304697	0.372537	0.72(0.64,0.82)	2.48636e-07	0.73(0.64,2.08)	1.12109e-06	0.67(0.59,0.77)	3.2986e-09	-	-	-	-	exonic	HLA-DRB1
M	AA_B_45_31432581_E	6	31432581	P	A	0.165135	0.148333	0.1925	0.72(0.62,0.84)	3.23325e-05	0.72(0.61,2.05)	2.41429e-05	0.68(0.58,0.8)	1.99634e-06	0.64(0.54,0.75)	5.2328e-08	-	-	exonic	HLA-B
B	AA_A_70_30018720	6	30018720	Q	H	0.329508	0.28166	0.407432	0.54(0.48,0.61)	4.6265e-21	0.79(0.59,2.21)	0.116907	0.82(0.61,1.11)	0.205503	0.84(0.62,1.13)	0.251756	0.89(0.66,1.21)	0.466365	exonic	HLA-A
SNP	rs7747253	6	30027758	C	A	0.309253	0.261797	0.386539	0.55(0.48,0.62)	1.18252e-20	1.34(0.74,3.83)	0.34077	1.34(0.71,2.54)	0.369328	1.44(0.76,2.75)	0.263087	1.58(0.83,3.05)	0.163821	intergenic	HLA-A(dist=6118),HCG9(dist=23113)
SNP	rs2860580	6	30014670	A	G	0.309002	0.261529	0.386317	0.55(0.49,0.63)	2.2483e-20	1.19(0.72,3.28)	0.498474	1.2(0.72,2.04)	0.481587	1.24(0.74,2.11)	0.414526	1.29(0.76,2.21)	0.339983	intergenic	HCG4B(dist=11699),HLA-A(dist=3556)
M	AA_A_97_30019042_I	6	30019042	P	A	0.306474	0.259468	0.383029	0.55(0.48,0.62)	2.67566e-20	1.44(0.81,4.21)	0.220007	1.36(0.74,2.51)	0.320617	1.48(0.81,2.74)	0.20703	1.58(0.86,2.95)	0.142029	exonic	HLA-A
M	AA_A_321_30020836_T	6	30020836	P	A	0.305771	0.259143	0.38171	0.55(0.49,0.63)	5.37336e-20	1.53(0.88,4.63)	0.138975	1.45(0.81,2.65)	0.212643	1.58(0.88,2.89)	0.129125	1.68(0.93,3.08)	0.0863131	exonic	HLA-A
M	AA_A_321_30020836_S	6	30020836	A	P	0.30659	0.260024	0.382426	0.55(0.49,0.63)	5.4081e-20	1.53(0.88,4.64)	0.138229	1.45(0.81,2.65)	0.212825	1.59(0.88,2.9)	0.125608	1.68(0.93,3.09)	0.0861746	exonic	HLA-A
M	AA_A_276_30020259_L	6	30020259	P	A	0.305726	0.259145	0.381589	0.55(0.49,0.63)	5.83432e-20	1.56(0.89,4.76)	0.124858	1.48(0.82,2.71)	0.193506	1.62(0.9,2.97)	0.112048	1.73(0.95,3.18)	0.0741935	exonic	HLA-A
M	AA_A_276_30020259_P	6	30020259	A	P	0.306287	0.259754	0.38207	0.55(0.49,0.63)	5.96528e-20	1.57(0.89,4.79)	0.122179	1.49(0.83,2.72)	0.190449	1.63(0.9,3)	0.107601	1.73(0.96,3.2)	0.0721795	exonic	HLA-A
M	AA_A_114_30019093_R	6	30019093	P	A	0.303884	0.257861	0.378835	0.55(0.49,0.63)	9.6959e-20	1.02(0.71,2.78)	0.908021	0.89(0.61,1.3)	0.534765	0.95(0.65,1.38)	0.777092	1.03(0.7,1.51)	0.887907	exonic	HLA-A
A	HLA_A_11	6	30019970	P	A	0.279404	0.237325	0.347934	0.56(0.49,0.64)	5.23072e-18	1.1(0.81,3.02)	0.534802	0.85(0.61,1.19)	0.347623	0.93(0.66,1.31)	0.687165	0.92(0.65,1.3)	0.648083		HLA-A
M	AA_A_152_30019207_A	6	30019207	P	A	0.289311	0.247109	0.35804	0.57(0.5,0.65)	1.82368e-17	1.38(0.96,3.96)	0.0812892	1.05(0.72,1.54)	0.792845	1.14(0.78,1.68)	0.488159	1.11(0.76,1.64)	0.586322	exonic	HLA-A
M	AA_A_152_30019207_V	6	30019207	A	P	0.427625	0.382117	0.50174	0.6(0.53,0.68)	3.86563e-17	0.86(0.72,2.37)	0.111215	0.83(0.69,1)	0.0436865	0.79(0.65,0.95)	0.0124904	0.92(0.76,1.13)	0.433366	exonic	HLA-A
A	HLA_A_1101	6	30019970	P	A	0.233009	0.194608	0.295548	0.56(0.49,0.64)	6.64578e-17	0.92(0.73,2.5)	0.462506	0.83(0.65,1.06)	0.132158	0.85(0.67,1.08)	0.188373	0.81(0.63,1.03)	0.0900142		HLA-A
B	AA_A_90_30018780	6	30018780	D	A	0.313508	0.273555	0.378576	0.61(0.54,0.69)	5.50824e-15	1.25(0.96,3.5)	0.096981	1.08(0.82,1.43)	0.579926	1.13(0.86,1.49)	0.396831	1.13(0.86,1.5)	0.393792	exonic	HLA-A
SNP	rs9260734	6	30040645	A	G	0.257339	0.219836	0.318417	0.59(0.52,0.68)	6.87216e-15	1.1(0.87,3)	0.437196	1.17(0.92,1.5)	0.205957	1.16(0.9,1.49)	0.247529	1.18(0.92,1.52)	0.187787	intergenic	HLA-A(dist=19005),HCG9(dist=10226)
M	AA_A_163_30019240_R	6	30019240	P	A	0.315579	0.275908	0.380188	0.61(0.54,0.69)	8.18322e-15	1.24(0.96,3.46)	0.105842	1.08(0.83,1.42)	0.563891	1.14(0.87,1.49)	0.361704	1.14(0.87,1.5)	0.353297	exonic	HLA-A
M	AA_A_163_30019240_T	6	30019240	A	P	0.315674	0.276032	0.380236	0.61(0.54,0.69)	8.55843e-15	1.24(0.96,3.46)	0.103457	1.08(0.83,1.42)	0.556187	1.14(0.87,1.5)	0.356237	1.14(0.87,1.51)	0.347307	exonic	HLA-A
B	AA_A_105_30019066	6	30019066	P	S	0.317703	0.278351	0.381792	0.62(0.54,0.7)	2.06133e-14	1.4(1.06,4.06)	0.0189708	1.2(0.9,1.61)	0.209687	1.24(0.93,1.66)	0.150426	1.23(0.92,1.65)	0.170899	exonic	HLA-A
SNP	rs2232236	6	30050170	A	C	0.248728	0.212887	0.307099	0.59(0.52,0.68)	2.86344e-14	1.1(0.87,2.99)	0.442216	1.09(0.86,1.38)	0.497327	1.11(0.88,1.42)	0.38276	1.18(0.92,1.5)	0.185266	upstream	HCG9
SNP	rs3869062	6	30042870	G	A	0.240879	0.205938	0.297521	0.59(0.52,0.68)	7.12096e-14	1.09(0.87,2.98)	0.457055	1.05(0.82,1.33)	0.714651	1.07(0.84,1.36)	0.57109	1.1(0.87,1.41)	0.427164	intergenic	HLA-A(dist=21230),HCG9(dist=8001)
SNP	rs5009448	6	30048467	A	G	0.300509	0.262792	0.361626	0.63(0.55,0.71)	2.26621e-13	0.96(0.8,2.6)	0.62153	0.97(0.81,1.17)	0.748844	0.97(0.81,1.17)	0.776326	1.03(0.86,1.24)	0.745463	intergenic	HLA-A(dist=26827),HCG9(dist=2404)
M	AA_A_-15_30018338_L	6	30018338	P	A	0.43952	0.399985	0.503906	0.64(0.57,0.72)	2.49127e-13	1.03(0.85,2.8)	0.755459	1.07(0.88,1.3)	0.487436	0.97(0.8,1.18)	0.765852	0.91(0.74,1.11)	0.329425	exonic	HLA-A
M	AA_A_-15_30018338_V	6	30018338	A	P	0.440302	0.400844	0.504562	0.64(0.57,0.72)	2.54985e-13	1.03(0.85,2.8)	0.750343	1.07(0.88,1.3)	0.485016	0.97(0.8,1.18)	0.772595	0.91(0.74,1.11)	0.331112	exonic	HLA-A
SNP	rs16896052	6	29912155	G	A	0.218615	0.18446	0.273057	0.6(0.53,0.69)	5.78395e-13	1.05(0.85,2.85)	0.657725	0.96(0.77,1.19)	0.689869	0.99(0.79,1.23)	0.893986	0.98(0.79,1.23)	0.882731	intergenic	HLA-G(dist=5277),HLA-H(dist=51361)
SNP	rs16896081	6	29919688	A	G	0.217843	0.184776	0.271975	0.6(0.53,0.69)	5.98733e-13	1.04(0.85,2.84)	0.694288	0.95(0.77,1.19)	0.663748	0.98(0.79,1.23)	0.880524	0.98(0.79,1.23)	0.869975	intergenic	HLA-G(dist=12810),HLA-H(dist=43828)
M	AA_B_116_31432123_L	6	31432123	P	A	0.13124	0.104042	0.175534	0.55(0.46,0.64)	1.02175e-12	0.6(0.51,1.83)	5.82208e-09	0.74(0.6,0.9)	0.00326975	0.7(0.57,0.86)	0.000638846	0.74(0.6,0.91)	0.00483276	exonic	HLA-B
SNP	rs17185440	6	29894036	A	C	0.217229	0.183828	0.27034	0.61(0.53,0.7)	1.20735e-12	1.04(0.85,2.84)	0.678638	0.96(0.78,1.19)	0.723278	0.99(0.8,1.23)	0.95856	0.99(0.8,1.23)	0.947465	intergenic	LOC554223(dist=20473),HLA-G(dist=8699)
SNP	rs17185692	6	29936295	A	G	0.218872	0.186039	0.272119	0.61(0.53,0.7)	1.44366e-12	1.06(0.86,2.9)	0.561351	0.98(0.79,1.21)	0.835402	1.01(0.81,1.25)	0.946164	1.01(0.81,1.25)	0.951431	intergenic	HLA-G(dist=29417),HLA-H(dist=27221)
SNP	rs2734985	6	29926641	G	A	0.228235	0.194251	0.282407	0.62(0.54,0.71)	1.89702e-12	1.12(0.91,3.07)	0.293795	1.05(0.84,1.3)	0.694445	1.07(0.85,1.33)	0.569959	1.06(0.85,1.32)	0.621109	intergenic	HLA-G(dist=19763),HLA-H(dist=36875)
SNP	rs1265052	6	31188450	T	C	0.45774	0.418725	0.521279	0.66(0.58,0.74)	2.06027e-12	0.75(0.66,2.12)	5.07155e-06	0.81(0.71,0.92)	0.00132476	0.82(0.72,0.93)	0.00249519	0.8(0.7,0.91)	0.000844146	upstream	C6orf15
SNP	rs16895757	6	29870157	A	G	0.218125	0.185407	0.27034	0.61(0.53,0.7)	2.64903e-12	1.05(0.86,2.86)	0.630403	0.97(0.78,1.2)	0.767592	1(0.81,1.24)	0.988251	1(0.81,1.24)	0.992996	ncR-_intronic	LOC554223
SNP	rs2517453	6	31168094	T	C	0.536678	0.576454	0.471898	1.51(1.34,1.69)	2.74973e-12	1.32(1.17,3.76)	4.47799e-06	1.23(1.09,1.4)	0.00118004	1.22(1.08,1.39)	0.00196964	1.26(1.11,1.43)	0.00047503	intergenic	HCG22(dist=32460),C6orf15(dist=18885)
SNP	rs2523759	6	29927072	G	A	0.227826	0.193936	0.281379	0.62(0.54,0.71)	3.09167e-12	1.14(0.92,3.13)	0.227019	1.06(0.85,1.33)	0.579941	1.09(0.87,1.36)	0.463714	1.08(0.86,1.35)	0.503128	intergenic	HLA-G(dist=20194),HLA-H(dist=36444)
SNP	rs2535293	6	31170342	G	A	0.535828	0.575515	0.471193	1.5(1.34,1.69)	3.2501e-12	1.32(1.17,3.75)	5.0552e-06	1.23(1.08,1.39)	0.00121839	1.22(1.08,1.39)	0.00195083	1.26(1.11,1.43)	0.000456379	intergenic	HCG22(dist=34708),C6orf15(dist=16637)
SNP	rs3888722	6	29846979	G	C	0.212883	0.181639	0.263765	0.61(0.53,0.7)	3.29122e-12	1.07(0.86,2.9)	0.557996	0.98(0.79,1.22)	0.850348	1.01(0.81,1.26)	0.900236	1.01(0.81,1.27)	0.904448	intergenic	IFITM4P(dist=20075),HCG4(dist=19808)
SNP	rs2535303	6	31163402	G	A	0.464188	0.42451	0.528807	0.67(0.59,0.75)	3.29266e-12	0.76(0.67,2.13)	5.09271e-06	0.81(0.72,0.92)	0.00123004	0.82(0.72,0.93)	0.00196779	0.8(0.7,0.9)	0.000460503	intergenic	HCG22(dist=27768),C6orf15(dist=23577)
SNP	rs2517452	6	31168141	C	T	0.535812	0.57549	0.471193	1.5(1.34,1.69)	3.29266e-12	1.32(1.17,3.75)	5.09271e-06	1.23(1.08,1.39)	0.00123004	1.22(1.08,1.39)	0.00196779	1.26(1.11,1.43)	0.000460503	intergenic	HCG22(dist=32507),C6orf15(dist=18838)
SNP	rs2517455	6	31167879	T	C	0.464224	0.424579	0.528791	0.67(0.59,0.75)	3.42655e-12	0.76(0.67,2.13)	5.21347e-06	0.81(0.72,0.92)	0.00124843	0.82(0.72,0.93)	0.00198852	0.8(0.7,0.9)	0.000467386	intergenic	HCG22(dist=32245),C6orf15(dist=19100)
SNP	rs2535283	6	31176399	G	A	0.536057	0.575604	0.471651	1.5(1.34,1.68)	3.80518e-12	1.32(1.17,3.75)	5.39572e-06	1.23(1.08,1.39)	0.00128527	1.22(1.07,1.38)	0.00208128	1.25(1.1,1.43)	0.000493751	intergenic	HCG22(dist=40765),C6orf15(dist=10580)
SNP	rs2734981	6	29929671	A	G	0.227616	0.1949	0.280897	0.62(0.54,0.71)	3.82574e-12	1.14(0.92,3.13)	0.229673	1.06(0.85,1.32)	0.624101	1.08(0.87,1.36)	0.488029	1.07(0.86,1.35)	0.53767	intergenic	HLA-G(dist=22793),HLA-H(dist=33845)
SNP	rs9263597	6	31179526	G	A	0.535598	0.575152	0.471182	1.5(1.34,1.68)	3.92286e-12	1.32(1.17,3.74)	5.82539e-06	1.23(1.08,1.39)	0.00135189	1.22(1.07,1.38)	0.0022106	1.25(1.1,1.42)	0.000521918	intergenic	HCG22(dist=43892),C6orf15(dist=7453)
SNP	rs1064191	6	31183354	C	T	0.535616	0.575174	0.471193	1.5(1.34,1.68)	3.92584e-12	1.32(1.17,3.74)	5.8284e-06	1.23(1.08,1.39)	0.00135234	1.22(1.07,1.38)	0.00221374	1.25(1.1,1.42)	0.000522704	intergenic	HCG22(dist=47720),C6orf15(dist=3625)
SNP	rs1265063	6	31185917	G	A	0.535618	0.575174	0.471197	1.5(1.34,1.68)	3.93049e-12	1.32(1.17,3.74)	5.83319e-06	1.23(1.08,1.39)	0.0013533	1.22(1.07,1.38)	0.00221547	1.25(1.1,1.42)	0.000523106	intergenic	HCG22(dist=50283),C6orf15(dist=1062)
SNP	rs2517450	6	31169418	G	A	0.463948	0.42072	0.528409	0.67(0.59,0.75)	4.08289e-12	0.76(0.67,2.13)	5.20406e-06	0.81(0.72,0.92)	0.00113084	0.82(0.72,0.93)	0.0018107	0.8(0.7,0.9)	0.000433757	intergenic	HCG22(dist=33784),C6orf15(dist=17561)
SNP	rs2517718	6	30024370	C	A	0.539218	0.576953	0.477764	1.51(1.35,1.7)	4.17928e-12	0.97(0.82,2.65)	0.762847	0.95(0.79,1.13)	0.550556	1.03(0.86,1.23)	0.752227	1.09(0.9,1.31)	0.37517	intergenic	HLA-A(dist=2730),HCG9(dist=26501)
SNP	rs1619379	6	29893214	T	C	0.272407	0.237524	0.329218	0.64(0.56,0.73)	4.37415e-12	1.08(0.89,2.95)	0.434653	1.1(0.9,1.34)	0.358061	1.09(0.89,1.34)	0.383894	1.09(0.89,1.33)	0.416103	intergenic	LOC554223(dist=19651),HLA-G(dist=9521)
SNP	rs29232	6	29719410	A	G	0.489037	0.526848	0.426955	1.5(1.34,1.69)	4.41409e-12	1.17(1.02,3.22)	0.0236516	1.19(1.03,1.36)	0.0157357	1.18(1.03,1.36)	0.0174774	1.08(0.93,1.25)	0.302569	intergenic	GABBR1(dist=10469),MOG(dist=13327)
SNP	rs2517861	6	29929961	A	G	0.228163	0.195199	0.281379	0.62(0.54,0.71)	4.52347e-12	1.14(0.92,3.14)	0.215839	1.07(0.86,1.33)	0.555093	1.09(0.87,1.36)	0.442022	1.08(0.87,1.36)	0.48506	intergenic	HLA-G(dist=23083),HLA-H(dist=33555)
SNP	rs7381897	6	31181882	G	A	0.535422	0.574859	0.471193	1.5(1.34,1.68)	4.53326e-12	1.32(1.17,3.74)	6.34153e-06	1.23(1.08,1.39)	0.0014383	1.22(1.07,1.38)	0.00235847	1.25(1.1,1.42)	0.000557315	intergenic	HCG22(dist=46248),C6orf15(dist=5097)
SNP	rs9468932	6	31372802	A	G	0.135803	0.108654	0.180017	0.57(0.48,0.66)	4.84187e-12	0.63(0.53,1.88)	4.90295e-08	1.07(0.62,1.85)	0.811449	1.08(0.63,1.87)	0.779861	1.1(0.64,1.91)	0.740722	intergenic	HLA-C(dist=24910),HLA-B(dist=56826)
SNP	rs5013093	6	29928565	A	G	0.228269	0.195515	0.281379	0.62(0.54,0.71)	4.99503e-12	1.15(0.93,3.15)	0.211228	1.07(0.86,1.33)	0.556021	1.09(0.87,1.36)	0.442126	1.08(0.87,1.36)	0.485056	intergenic	HLA-G(dist=21687),HLA-H(dist=34951)
SNP	rs1632949	6	29901703	G	A	0.271961	0.236576	0.328527	0.64(0.56,0.73)	5.14572e-12	1.07(0.88,2.92)	0.485938	1.09(0.89,1.33)	0.420154	1.08(0.88,1.32)	0.453986	1.07(0.88,1.32)	0.488956	intergenic	LOC554223(dist=28140),HLA-G(dist=1032)
SNP	rs2734984	6	29928810	G	A	0.228163	0.195515	0.280864	0.63(0.55,0.72)	7.18134e-12	1.15(0.93,3.15)	0.209886	1.07(0.86,1.33)	0.555772	1.09(0.87,1.36)	0.458559	1.08(0.86,1.35)	0.498276	intergenic	HLA-G(dist=21932),HLA-H(dist=34706)
SNP	rs2535310	6	31161236	C	A	0.539335	0.578332	0.475824	1.49(1.33,1.68)	7.30569e-12	1.31(1.16,3.72)	8.4853e-06	1.22(1.08,1.38)	0.00185505	1.21(1.07,1.38)	0.00293001	1.25(1.1,1.42)	0.000718559	intergenic	HCG22(dist=25602),C6orf15(dist=25743)
SNP	rs2233966	6	31188838	G	A	0.538045	0.576851	0.474845	1.5(1.33,1.68)	8.15025e-12	1.31(1.16,3.71)	1.0473e-05	1.22(1.07,1.38)	0.00213212	1.21(1.07,1.38)	0.00315697	1.25(1.1,1.42)	0.000796281	upstream	C6orf15
B	AA_A_66_30018708	6	30018708	K	N	0.534524	0.57189	0.47367	1.5(1.34,1.69)	8.88983e-12	0.96(0.8,2.61)	0.634294	0.92(0.77,1.1)	0.356376	1(0.84,1.2)	0.964502	1.06(0.88,1.27)	0.555009	exonic	HLA-A
SNP	rs2106067	6	31156242	C	T	0.53953	0.578332	0.476337	1.49(1.33,1.67)	9.56327e-12	1.31(1.16,3.7)	1.04668e-05	1.22(1.07,1.38)	0.00218475	1.21(1.06,1.37)	0.00346645	1.24(1.09,1.41)	0.000874392	intergenic	HCG22(dist=20608),C6orf15(dist=30737)
SNP	rs2535315	6	31160106	T	C	0.53953	0.578332	0.476337	1.49(1.33,1.67)	9.56327e-12	1.31(1.16,3.7)	1.04668e-05	1.22(1.07,1.38)	0.00218475	1.21(1.06,1.37)	0.00346645	1.24(1.09,1.41)	0.000874392	intergenic	HCG22(dist=24472),C6orf15(dist=26873)
SNP	rs2535311	6	31160663	G	A	0.53953	0.578332	0.476337	1.49(1.33,1.67)	9.56327e-12	1.31(1.16,3.7)	1.04668e-05	1.22(1.07,1.38)	0.00218475	1.21(1.06,1.37)	0.00346645	1.24(1.09,1.41)	0.000874392	intergenic	HCG22(dist=25029),C6orf15(dist=26316)
M	AA_A_116_30019099_Y	6	30019099	P	A	0.534045	0.571401	0.473209	1.5(1.34,1.69)	9.65024e-12	0.96(0.8,2.6)	0.623962	0.92(0.77,1.1)	0.356056	1(0.84,1.2)	0.970355	1.06(0.88,1.27)	0.55423	exonic	HLA-A
M	AA_A_114_30019093_H	6	30019093	P	A	0.534061	0.571413	0.473229	1.5(1.34,1.69)	9.69279e-12	0.96(0.8,2.6)	0.623304	0.92(0.77,1.1)	0.35549	1(0.84,1.2)	0.971399	1.06(0.88,1.27)	0.555287	exonic	HLA-A
M	AA_A_95_30019036_I	6	30019036	A	P	0.533846	0.571173	0.473056	1.5(1.34,1.69)	9.85944e-12	0.96(0.8,2.6)	0.621185	0.92(0.77,1.1)	0.354116	1(0.84,1.2)	0.974112	1.06(0.88,1.27)	0.556629	exonic	HLA-A
SNP	rs2535304	6	31162666	C	T	0.540508	0.579279	0.477366	1.49(1.33,1.67)	1.02145e-11	1.31(1.16,3.7)	1.14201e-05	1.22(1.07,1.38)	0.00235447	1.21(1.06,1.37)	0.00371461	1.24(1.09,1.41)	0.000916937	intergenic	HCG22(dist=27032),C6orf15(dist=24313)
B	AA_A_127_30019132	6	30019132	K	N	0.536349	0.573544	0.475773	1.5(1.33,1.68)	1.13231e-11	0.95(0.8,2.59)	0.574844	0.92(0.77,1.1)	0.364267	1(0.83,1.2)	0.983399	1.06(0.88,1.27)	0.568647	exonic	HLA-A
SNP	rs4143334	6	31456179	G	A	0.115473	0.090969	0.155381	0.55(0.46,0.65)	1.18641e-11	0.59(0.49,1.8)	4.20175e-09	0.7(0.58,0.86)	0.00057298	0.68(0.55,0.83)	0.000168576	0.72(0.59,0.89)	0.00179064	#N/A	#N/A
SNP	rs2517477	6	31152842	A	G	0.539726	0.578332	0.476852	1.49(1.33,1.67)	1.19816e-11	1.31(1.16,3.69)	1.21894e-05	1.22(1.07,1.38)	0.00218475	1.21(1.06,1.37)	0.00346645	1.24(1.09,1.41)	0.000874392	intergenic	HCG22(dist=17208),C6orf15(dist=34137)
SNP	rs2249876	6	31156366	A	G	0.540839	0.579248	0.478286	1.49(1.33,1.67)	1.33619e-11	1.31(1.16,3.7)	1.18051e-05	1.22(1.07,1.38)	0.00219256	1.21(1.06,1.37)	0.00348338	1.25(1.1,1.42)	0.000771896	intergenic	HCG22(dist=20732),C6orf15(dist=30613)
SNP	rs2523836	6	31155124	G	A	0.460439	0.421352	0.523148	0.67(0.6,0.75)	1.34311e-11	0.77(0.68,2.15)	1.26259e-05	0.82(0.73,0.93)	0.0022246	0.83(0.73,0.94)	0.0034997	0.81(0.71,0.91)	0.000884822	intergenic	HCG22(dist=19490),C6orf15(dist=31855)
SNP	rs2256436	6	31139360	G	A	0.540117	0.578648	0.477366	1.48(1.32,1.67)	1.38023e-11	1.3(1.16,3.69)	1.33835e-05	1.21(1.07,1.38)	0.00236173	1.2(1.06,1.37)	0.00388311	1.24(1.09,1.41)	0.000993528	intergenic	HCG22(dist=3726),C6orf15(dist=47619)
SNP	rs2523884	6	31149134	T	C	0.540117	0.578648	0.477366	1.48(1.32,1.67)	1.38023e-11	1.3(1.16,3.69)	1.33835e-05	1.21(1.07,1.38)	0.00236173	1.2(1.06,1.37)	0.00388311	1.24(1.09,1.41)	0.000993528	intergenic	HCG22(dist=13500),C6orf15(dist=37845)
SNP	rs2517489	6	31150285	A	G	0.540117	0.578648	0.477366	1.48(1.32,1.67)	1.38023e-11	1.3(1.16,3.69)	1.33835e-05	1.21(1.07,1.38)	0.00236173	1.2(1.06,1.37)	0.00388311	1.24(1.09,1.41)	0.000993528	intergenic	HCG22(dist=14651),C6orf15(dist=36694)
SNP	rs2523881	6	31150587	G	T	0.540117	0.578648	0.477366	1.48(1.32,1.67)	1.38023e-11	1.3(1.16,3.69)	1.33835e-05	1.21(1.07,1.38)	0.00236173	1.2(1.06,1.37)	0.00388311	1.24(1.09,1.41)	0.000993528	intergenic	HCG22(dist=14953),C6orf15(dist=36392)
SNP	rs2523843	6	31154507	G	A	0.540704	0.579062	0.478234	1.49(1.33,1.67)	1.4073e-11	1.31(1.16,3.7)	1.21475e-05	1.22(1.07,1.38)	0.00221622	1.21(1.06,1.37)	0.00352682	1.25(1.1,1.42)	0.000779259	intergenic	HCG22(dist=18873),C6orf15(dist=32472)
SNP	rs2517532	6	31126386	A	G	0.444423	0.406191	0.506687	0.67(0.6,0.76)	1.43938e-11	0.76(0.67,2.13)	4.2629e-06	0.79(0.7,0.9)	0.000247904	0.8(0.71,0.91)	0.000551027	0.78(0.69,0.89)	0.00015015	intergenic	MUC22(dist=15228),HCG22(dist=2820)
SNP	rs2517478	6	31152781	C	A	0.46048	0.419457	0.52322	0.67(0.6,0.75)	1.45712e-11	0.77(0.68,2.16)	1.64543e-05	0.82(0.73,0.93)	0.00255952	0.83(0.73,0.94)	0.00415953	0.81(0.71,0.92)	0.00105091	intergenic	HCG22(dist=17147),C6orf15(dist=34198)
SNP	rs2517504	6	31140349	A	C	0.459788	0.420088	0.522142	0.67(0.6,0.76)	1.56686e-11	0.77(0.68,2.16)	1.65771e-05	0.83(0.73,0.94)	0.00270197	0.83(0.73,0.95)	0.00468481	0.81(0.71,0.92)	0.0012418	intergenic	HCG22(dist=4715),C6orf15(dist=46630)
SNP	rs9263473	6	31158158	G	A	0.539922	0.578332	0.477366	1.48(1.32,1.66)	1.57772e-11	1.3(1.16,3.68)	1.5124e-05	1.21(1.07,1.37)	0.00285852	1.2(1.06,1.36)	0.0045146	1.23(1.09,1.4)	0.00119595	intergenic	HCG22(dist=22524),C6orf15(dist=28821)
SNP	rs2535318	6	31159367	T	C	0.539922	0.578332	0.477366	1.48(1.32,1.66)	1.57772e-11	1.3(1.16,3.68)	1.5124e-05	1.21(1.07,1.37)	0.00285852	1.2(1.06,1.36)	0.0045146	1.23(1.09,1.4)	0.00119595	intergenic	HCG22(dist=23733),C6orf15(dist=27612)
SNP	rs9263474	6	31158223	C	A	0.541652	0.579838	0.479462	1.49(1.32,1.67)	1.64926e-11	1.31(1.16,3.7)	1.23791e-05	1.22(1.07,1.38)	0.00210582	1.21(1.07,1.37)	0.00333707	1.25(1.1,1.42)	0.000667982	intergenic	HCG22(dist=22589),C6orf15(dist=28756)
SNP	rs2517471	6	31160077	G	C	0.541751	0.579939	0.479559	1.49(1.32,1.67)	1.65792e-11	1.31(1.16,3.7)	1.27374e-05	1.22(1.07,1.38)	0.00217415	1.21(1.06,1.37)	0.00343887	1.25(1.1,1.42)	0.000702843	intergenic	HCG22(dist=24443),C6orf15(dist=26902)
SNP	rs2905759	6	31152447	T	C	0.541178	0.579346	0.479019	1.48(1.32,1.67)	1.76833e-11	1.31(1.16,3.69)	1.41062e-05	1.22(1.07,1.38)	0.00220283	1.21(1.06,1.37)	0.00349054	1.25(1.1,1.42)	0.00076707	intergenic	HCG22(dist=16813),C6orf15(dist=34532)
SNP	rs2523883	6	31150049	G	A	0.459337	0.416298	0.521717	0.67(0.6,0.76)	1.78099e-11	0.77(0.68,2.15)	1.7266e-05	0.83(0.73,0.94)	0.00292272	0.83(0.73,0.95)	0.00491775	0.81(0.71,0.92)	0.00134688	intergenic	HCG22(dist=14415),C6orf15(dist=36930)
SNP	rs2517511	6	31137897	A	C	0.459248	0.420088	0.521605	0.68(0.6,0.76)	1.84485e-11	0.77(0.68,2.16)	1.66164e-05	0.83(0.73,0.94)	0.00273242	0.83(0.73,0.95)	0.00454366	0.81(0.71,0.92)	0.00122849	intergenic	HCG22(dist=2263),C6orf15(dist=49082)
SNP	rs2517534	6	31125313	A	G	0.44445	0.406442	0.506349	0.68(0.6,0.76)	1.86153e-11	0.76(0.67,2.13)	5.24278e-06	0.8(0.7,0.9)	0.000296057	0.81(0.71,0.91)	0.00065295	0.79(0.69,0.89)	0.000176652	intergenic	MUC22(dist=14155),HCG22(dist=3893)
SNP	rs2517523	6	31134413	G	A	0.541453	0.579616	0.479301	1.48(1.32,1.66)	1.86201e-11	1.3(1.16,3.68)	1.46852e-05	1.22(1.07,1.38)	0.0022924	1.21(1.06,1.37)	0.00377636	1.24(1.09,1.41)	0.000847749	ncR-_intronic	HCG22
SNP	rs2517500	6	31141488	T	C	0.541243	0.579429	0.479053	1.48(1.32,1.66)	1.86471e-11	1.3(1.16,3.68)	1.49904e-05	1.21(1.07,1.38)	0.0023786	1.2(1.06,1.37)	0.00390906	1.24(1.09,1.41)	0.000900366	intergenic	HCG22(dist=5854),C6orf15(dist=45491)
SNP	rs2249231	6	31151211	A	G	0.541352	0.579462	0.479286	1.48(1.32,1.67)	1.87193e-11	1.3(1.16,3.69)	1.44301e-05	1.22(1.07,1.38)	0.00221278	1.21(1.06,1.37)	0.00350495	1.25(1.1,1.42)	0.000757597	intergenic	HCG22(dist=15577),C6orf15(dist=35768)
M	AA_A_9_30018537_Y	6	30018537	P	A	0.35492	0.319609	0.412427	0.66(0.59,0.75)	1.92606e-11	1.09(0.91,2.99)	0.341408	1.01(0.84,1.23)	0.894543	1.07(0.88,1.29)	0.514259	1.09(0.9,1.33)	0.364579	exonic	HLA-A
SNP	rs6941772	6	31156895	C	G	0.460205	0.418193	0.522727	0.68(0.6,0.76)	1.94275e-11	0.77(0.68,2.16)	1.95235e-05	0.83(0.73,0.94)	0.00410276	0.84(0.74,0.95)	0.0064908	0.81(0.72,0.93)	0.00168652	intergenic	HCG22(dist=21261),C6orf15(dist=30084)
SNP	rs2246330	6	31149472	A	G	0.541509	0.579616	0.479448	1.48(1.32,1.66)	2.00757e-11	1.3(1.16,3.68)	1.54165e-05	1.21(1.07,1.38)	0.00238438	1.2(1.06,1.37)	0.00391623	1.24(1.09,1.41)	0.000879674	intergenic	HCG22(dist=13838),C6orf15(dist=37507)
SNP	rs2523891	6	31146955	T	C	0.541589	0.579672	0.479568	1.48(1.32,1.66)	2.05473e-11	1.3(1.16,3.68)	1.555e-05	1.21(1.07,1.38)	0.00238614	1.2(1.06,1.37)	0.00391836	1.24(1.09,1.41)	0.000873307	intergenic	HCG22(dist=11321),C6orf15(dist=40024)
SNP	rs2517516	6	31136899	C	T	0.541655	0.579638	0.479794	1.48(1.32,1.66)	2.19687e-11	1.3(1.16,3.68)	1.5778e-05	1.22(1.07,1.38)	0.00234264	1.2(1.06,1.37)	0.00387086	1.24(1.09,1.41)	0.000830213	intergenic	HCG22(dist=1265),C6orf15(dist=50080)
M	AA_B_-16_31432889_L	6	31432889	P	A	0.189829	0.159829	0.238686	0.62(0.54,0.71)	2.20452e-11	0.67(0.58,1.96)	8.57444e-08	0.8(0.68,0.95)	0.0119973	0.78(0.66,0.93)	0.00515106	0.83(0.7,0.99)	0.0369839	exonic	HLA-B
SNP	rs2517497	6	31144762	G	A	0.540509	0.578648	0.478395	1.48(1.32,1.66)	2.26784e-11	1.3(1.15,3.66)	1.92536e-05	1.21(1.07,1.37)	0.00308361	1.2(1.06,1.36)	0.00504199	1.23(1.08,1.4)	0.00135445	intergenic	HCG22(dist=9128),C6orf15(dist=42217)
SNP	rs2844641	6	31145773	C	T	0.541773	0.579724	0.479966	1.48(1.32,1.66)	2.31974e-11	1.3(1.16,3.68)	1.63365e-05	1.21(1.07,1.38)	0.00241148	1.2(1.06,1.37)	0.00396723	1.24(1.09,1.41)	0.000853261	intergenic	HCG22(dist=10139),C6orf15(dist=41206)
SNP	rs2523895	6	31155450	A	C	0.459428	0.42072	0.521649	0.68(0.6,0.76)	2.32858e-11	0.77(0.68,2.16)	1.9467e-05	0.83(0.73,0.94)	0.00316979	0.83(0.74,0.95)	0.00501262	0.81(0.71,0.92)	0.00134301	intergenic	HCG22(dist=19816),C6orf15(dist=31529)
SNP	rs2517502	6	31140916	T	C	0.541999	0.579905	0.480265	1.48(1.32,1.66)	2.43467e-11	1.3(1.15,3.68)	1.66407e-05	1.21(1.07,1.38)	0.00241602	1.2(1.06,1.37)	0.00396759	1.24(1.09,1.41)	0.000840338	intergenic	HCG22(dist=5282),C6orf15(dist=46063)
SNP	rs2523880	6	31150748	G	C	0.542505	0.580341	0.480885	1.48(1.32,1.66)	2.61087e-11	1.3(1.15,3.68)	1.70508e-05	1.21(1.07,1.38)	0.00240541	1.2(1.06,1.37)	0.00393708	1.24(1.09,1.41)	0.000809199	intergenic	HCG22(dist=15114),C6orf15(dist=36231)
SNP	rs2244020	6	31455430	G	A	0.596869	0.633607	0.537037	1.49(1.33,1.68)	2.66143e-11	1.4(1.24,4.07)	3.77366e-08	1.25(1.1,1.42)	0.000832898	1.25(1.1,1.43)	0.000702791	1.23(1.08,1.4)	0.00233682	intergenic	HLA-B(dist=22462),MICA(dist=20110)
M	AA_B_-16_31432889_V	6	31432889	A	P	0.190341	0.160472	0.238986	0.62(0.54,0.71)	2.77136e-11	0.68(0.58,1.97)	1.03709e-07	0.81(0.68,0.96)	0.0133516	0.79(0.66,0.93)	0.00586783	0.83(0.7,0.99)	0.041797	exonic	HLA-B
SNP	rs16896742	6	30030719	A	G	0.498626	0.460202	0.55934	0.67(0.6,0.75)	2.93803e-11	0.98(0.84,2.67)	0.819244	1.04(0.88,1.22)	0.664905	1.04(0.88,1.23)	0.639957	1.05(0.89,1.24)	0.596997	intergenic	HLA-A(dist=9079),HCG9(dist=20152)
SNP	rs2535306	6	31161846	G	A	0.541242	0.578882	0.479941	1.48(1.32,1.66)	3.04398e-11	1.3(1.15,3.67)	2.10287e-05	1.21(1.07,1.37)	0.00312995	1.2(1.06,1.36)	0.00489432	1.24(1.09,1.41)	0.00100888	intergenic	HCG22(dist=26212),C6orf15(dist=25133)
SNP	rs2523889	6	31148277	G	C	0.460449	0.419457	0.522188	0.68(0.6,0.76)	3.18621e-11	0.77(0.68,2.16)	2.14117e-05	0.83(0.73,0.94)	0.00322587	0.84(0.74,0.95)	0.00532114	0.81(0.72,0.92)	0.00147147	intergenic	HCG22(dist=12643),C6orf15(dist=38702)
SNP	rs2523862	6	31126821	A	C	0.445279	0.403032	0.506211	0.68(0.6,0.76)	3.89169e-11	0.76(0.68,2.14)	9.4629e-06	0.8(0.71,0.91)	0.000428567	0.81(0.71,0.92)	0.000923454	0.79(0.7,0.9)	0.000257665	intergenic	MUC22(dist=15663),HCG22(dist=2385)
SNP	rs2523589	6	31435313	G	T	0.296673	0.263108	0.351338	0.66(0.58,0.74)	3.95983e-11	0.69(0.61,2)	1.04748e-08	0.77(0.67,0.89)	0.00028032	0.72(0.62,0.83)	8.09305e-06	0.94(0.75,1.18)	0.591478	intergenic	HLA-B(dist=2345),MICA(dist=40227)
M	AA_A_207_30019950_G	6	30019950	A	P	0.535898	0.572218	0.476748	1.49(1.32,1.67)	4.19377e-11	0.98(0.83,2.68)	0.851455	0.94(0.79,1.12)	0.489621	0.93(0.79,1.11)	0.435594	0.95(0.8,1.12)	0.529323	exonic	HLA-A
M	AA_A_194_30019911_I	6	30019911	A	P	0.535901	0.572221	0.476752	1.49(1.32,1.67)	4.19748e-11	0.98(0.83,2.68)	0.851296	0.94(0.79,1.12)	0.48948	0.93(0.79,1.11)	0.435487	0.95(0.8,1.12)	0.529202	exonic	HLA-A
M	AA_A_193_30019908_P	6	30019908	A	P	0.535901	0.57222	0.476751	1.49(1.32,1.67)	4.19843e-11	0.98(0.83,2.68)	0.851253	0.94(0.79,1.12)	0.489451	0.93(0.79,1.11)	0.435452	0.95(0.8,1.12)	0.529144	exonic	HLA-A
SNP	rs2523882	6	31150196	T	C	0.538474	0.575923	0.477484	1.47(1.31,1.65)	4.29412e-11	1.3(1.15,3.66)	2.19798e-05	1.21(1.07,1.37)	0.00283482	1.2(1.06,1.36)	0.00431862	1.24(1.09,1.41)	0.000855841	intergenic	HCG22(dist=14562),C6orf15(dist=36783)
M	AA_A_193_30019908_A	6	30019908	P	A	0.535605	0.571881	0.476526	1.49(1.32,1.67)	4.36202e-11	0.98(0.83,2.67)	0.845551	0.94(0.79,1.12)	0.483951	0.93(0.79,1.11)	0.429685	0.95(0.79,1.12)	0.523058	exonic	HLA-A
M	AA_A_194_30019911_V	6	30019911	P	A	0.535607	0.571881	0.47653	1.49(1.32,1.67)	4.37425e-11	0.98(0.83,2.67)	0.845044	0.94(0.79,1.12)	0.483446	0.93(0.78,1.11)	0.429216	0.95(0.79,1.12)	0.522493	exonic	HLA-A
M	AA_A_207_30019950_S	6	30019950	P	A	0.535552	0.571806	0.476508	1.49(1.32,1.67)	4.50168e-11	0.98(0.83,2.67)	0.840582	0.94(0.79,1.11)	0.479249	0.93(0.78,1.11)	0.424507	0.94(0.79,1.12)	0.516783	exonic	HLA-A
M	AA_A_253_30020088_E	6	30020088	A	P	0.536526	0.572849	0.47737	1.49(1.32,1.67)	4.5574e-11	0.98(0.83,2.67)	0.838326	0.94(0.79,1.12)	0.491777	0.93(0.79,1.11)	0.437082	0.95(0.8,1.12)	0.525929	exonic	HLA-A
M	AA_A_253_30020088_Q	6	30020088	P	A	0.53615	0.572437	0.477055	1.49(1.32,1.67)	4.63653e-11	0.98(0.83,2.67)	0.836031	0.94(0.79,1.12)	0.489945	0.93(0.79,1.11)	0.433882	0.95(0.79,1.12)	0.523207	exonic	HLA-A
M	AA_A_294_30020313_L	6	30020313	A	P	0.536634	0.572961	0.477473	1.48(1.32,1.67)	4.70289e-11	0.98(0.83,2.67)	0.836916	0.94(0.79,1.12)	0.49169	0.93(0.79,1.11)	0.438093	0.95(0.8,1.12)	0.524022	exonic	HLA-A
M	AA_A_294_30020313_F	6	30020313	P	A	0.535682	0.57193	0.476649	1.49(1.32,1.67)	4.79694e-11	0.98(0.83,2.67)	0.834707	0.94(0.79,1.12)	0.490873	0.93(0.79,1.11)	0.434092	0.95(0.79,1.12)	0.522725	exonic	HLA-A
M	AA_B_66_31432518_I	6	31432518	A	P	0.294938	0.328295	0.240612	1.56(1.37,1.78)	5.3918e-11	1.34(1.17,3.81)	3.83587e-05	1.24(1.08,1.43)	0.00319534	1.29(1.11,1.49)	0.000619608	1.15(0.99,1.34)	0.0731523	exonic	HLA-B
B	AA_DQB1_45_32740702	6	32740702	E	G	0.21453	0.186252	0.260584	0.62(0.53,0.71)	6.57902e-11	0.66(0.57,1.93)	3.30688e-08	0.64(0.55,0.75)	1.21648e-08	0.76(0.63,0.91)	0.00233721	0.78(0.65,0.93)	0.00709147	exonic	HLA-DQB1
A	HLA_DQB1_0301	6	32739039	P	A	0.212612	0.184503	0.258392	0.62(0.54,0.72)	9.6823e-11	0.66(0.57,1.94)	4.59453e-08	0.65(0.56,0.75)	1.72522e-08	0.76(0.64,0.91)	0.00290103	0.79(0.66,0.94)	0.00891981		HLA-DQB1
SNP	rs4713433	6	31176005	A	C	0.416516	0.452742	0.357518	1.46(1.3,1.65)	1.26679e-10	1.29(1.15,3.65)	3.01601e-05	1.2(1.06,1.36)	0.00432111	1.24(1.09,1.41)	0.000841447	1.18(1.03,1.34)	0.0147251	intergenic	HCG22(dist=40371),C6orf15(dist=10974)
SNP	rs2523857	6	31129483	T	C	0.441921	0.406186	0.500117	0.69(0.61,0.77)	1.93749e-10	0.77(0.68,2.16)	2.07556e-05	0.8(0.71,0.91)	0.000570921	0.82(0.72,0.93)	0.00151482	0.8(0.7,0.91)	0.000492551	ncR-_intronic	HCG22
M	AA_B_114_31432129_D	6	31432129	P	A	0.497817	0.53289	0.440698	1.47(1.3,1.65)	1.98287e-10	1.38(1.22,3.97)	1.82979e-07	1.27(1.12,1.44)	0.000280425	1.34(1.17,1.52)	1.20806e-05	1.18(1.02,1.36)	0.0287809	exonic	HLA-B
SNP	rs1233374	6	29716673	G	A	0.197725	0.169299	0.242798	0.63(0.54,0.73)	2.44448e-10	1.04(0.86,2.83)	0.687609	1(0.82,1.22)	0.994852	1.02(0.83,1.24)	0.865467	1.01(0.83,1.24)	0.92098	intergenic	GABBR1(dist=7732),MOG(dist=16064)
SNP	rs2233969	6	31188411	G	A	0.413502	0.448615	0.356316	1.46(1.3,1.64)	3.06555e-10	1.29(1.14,3.62)	5.12083e-05	1.2(1.05,1.36)	0.00604034	1.24(1.09,1.41)	0.00119837	1.17(1.02,1.33)	0.0215281	upstream	C6orf15
SNP	rs2233977	6	31187873	G	A	0.414087	0.449369	0.356627	1.46(1.3,1.64)	3.07431e-10	1.29(1.14,3.62)	5.19098e-05	1.19(1.05,1.35)	0.00647331	1.23(1.09,1.4)	0.00130994	1.17(1.02,1.33)	0.0216239	exonic	C6orf15
SNP	rs9266638	6	31455036	T	C	0.516243	0.551169	0.459362	1.45(1.29,1.63)	3.27533e-10	1.38(1.22,3.96)	1.46451e-07	1.26(1.11,1.43)	0.000413214	1.3(1.15,1.48)	4.84129e-05	1.16(1.01,1.33)	0.0408192	intergenic	HLA-B(dist=22068),MICA(dist=20504)
M	AA_B_116_31432123_S	6	31432123	P	A	0.476671	0.511224	0.420397	1.46(1.3,1.65)	3.40176e-10	1.38(1.22,3.97)	1.98229e-07	1.25(1.1,1.43)	0.000611924	1.33(1.17,1.52)	1.93273e-05	1.17(1.01,1.36)	0.0388845	exonic	HLA-B
M	AA_A_116_30019099_D	6	30019099	A	P	0.543479	0.577437	0.488173	1.45(1.29,1.63)	4.35179e-10	0.93(0.78,2.53)	0.372704	0.93(0.78,1.1)	0.403146	1(0.84,1.19)	0.989559	1.05(0.88,1.25)	0.610545	exonic	HLA-A
SNP	rs9295986	6	31446507	T	C	0.593071	0.62811	0.536008	1.43(1.27,1.6)	9.18779e-10	1.34(1.19,3.81)	9.69704e-07	1.2(1.06,1.36)	0.0037847	1.23(1.08,1.39)	0.00139456	1.19(1.05,1.36)	0.00686564	intergenic	HLA-B(dist=13539),MICA(dist=29033)
SNP	rs29230	6	29684372	G	A	0.220352	0.192988	0.264918	0.66(0.57,0.75)	2.19254e-09	0.97(0.82,2.64)	0.737939	0.97(0.82,1.15)	0.733616	0.95(0.8,1.13)	0.56596	0.93(0.78,1.11)	0.423993	exonic	GABBR1
SNP	rs362518	6	29675617	C	T	0.220359	0.192988	0.264937	0.66(0.57,0.75)	2.21994e-09	0.97(0.82,2.64)	0.730552	0.97(0.82,1.15)	0.7176	0.95(0.8,1.13)	0.551318	0.93(0.78,1.11)	0.411691	intergenic	OR2H2(dist=10893),GABBR1(dist=2367)
SNP	rs2267633	6	29678820	G	A	0.220352	0.192988	0.264918	0.66(0.57,0.75)	2.24405e-09	0.97(0.82,2.64)	0.732331	0.97(0.82,1.15)	0.719447	0.95(0.8,1.13)	0.553087	0.93(0.78,1.11)	0.413266	UTR3	GABBR1(NM_001470:c.*479T>C,NM_021904:c.*479T>C,NM_021903:c.*479T>C)
SNP	rs2076483	6	29679524	G	A	0.220352	0.192988	0.264918	0.66(0.57,0.75)	2.24405e-09	0.97(0.82,2.64)	0.732331	0.97(0.82,1.15)	0.719447	0.95(0.8,1.13)	0.553087	0.93(0.78,1.11)	0.413266	intronic	GABBR1
SNP	rs29267	6	29682982	A	G	0.220479	0.193122	0.265034	0.66(0.57,0.75)	2.24875e-09	0.97(0.82,2.64)	0.73174	0.97(0.82,1.15)	0.718423	0.95(0.8,1.13)	0.552796	0.93(0.78,1.11)	0.412786	intronic	GABBR1
SNP	rs17508548	6	29671046	G	T	0.220249	0.1931	0.264464	0.66(0.57,0.76)	2.92324e-09	0.98(0.82,2.65)	0.773736	0.97(0.82,1.16)	0.762698	0.95(0.8,1.13)	0.585586	0.93(0.78,1.11)	0.435995	intergenic	OR2H2(dist=6322),GABBR1(dist=6938)
M	AA_A_156_30019219_Q	6	30019219	P	A	0.437594	0.405711	0.48952	0.7(0.62,0.79)	3.3582e-09	1(0.86,2.73)	0.958652	0.99(0.84,1.16)	0.876209	1.01(0.86,1.18)	0.915439	0.99(0.85,1.16)	0.91647	exonic	HLA-A
SNP	rs4713429	6	31128996	G	C	0.342672	0.373841	0.29191	1.46(1.29,1.65)	4.33346e-09	1.27(1.12,3.57)	0.000305318	1.18(1.03,1.35)	0.0170839	1.22(1.06,1.4)	0.00516627	1.08(0.94,1.25)	0.278441	upstream	HCG22
SNP	rs10484549	6	30134269	C	T	0.1951	0.170212	0.235633	0.65(0.56,0.75)	5.43391e-09	1.19(0.97,3.28)	0.103188	1.2(0.97,1.48)	0.0894807	1.22(0.99,1.51)	0.0612031	1.27(1.02,1.57)	0.0304296	ncR-_intronic	ZNRD1-AS1
SNP	rs16896044	6	30089729	A	G	0.194912	0.169931	0.235597	0.65(0.56,0.75)	5.43622e-09	1.18(0.96,3.26)	0.107396	1.2(0.97,1.47)	0.0933106	1.22(0.99,1.51)	0.0643491	1.26(1.02,1.56)	0.0310849	ncR-_intronic	ZNRD1-AS1
SNP	rs2246954	6	31373241	A	G	0.312916	0.282375	0.362654	0.7(0.62,0.79)	5.84087e-09	0.74(0.65,2.09)	1.47546e-06	0.88(0.75,1.03)	0.102144	0.84(0.72,0.98)	0.0285981	0.98(0.83,1.16)	0.831497	intergenic	HLA-C(dist=25349),HLA-B(dist=56387)
SNP	rs16896923	6	30108666	C	T	0.195499	0.170562	0.236111	0.65(0.56,0.75)	5.87875e-09	1.19(0.97,3.29)	0.0966447	1.2(0.98,1.49)	0.0832637	1.23(0.99,1.52)	0.0582554	1.27(1.03,1.57)	0.028645	ncR-_intronic	ZNRD1-AS1
SNP	rs17187693	6	30144312	G	C	0.195371	0.169931	0.235839	0.65(0.56,0.75)	6.94183e-09	1.19(0.97,3.28)	0.097083	1.2(0.97,1.48)	0.0879943	1.22(0.99,1.51)	0.060631	1.26(1.02,1.56)	0.0305126	intronic	PPP1R11
M	AA_A_156_30019219_L	6	30019219	P	A	0.428911	0.459226	0.379538	1.43(1.27,1.62)	8.83886e-09	1.08(0.94,2.94)	0.289767	1.11(0.96,1.28)	0.172281	1.13(0.98,1.31)	0.101545	1.05(0.9,1.22)	0.548265	exonic	HLA-A
SNP	rs3025642	6	29678295	A	G	0.127397	0.106443	0.161523	0.61(0.52,0.72)	1.32803e-08	0.91(0.75,2.47)	0.320536	0.88(0.72,1.07)	0.208537	0.87(0.71,1.07)	0.186769	0.85(0.69,1.03)	0.103359	UTR3	GABBR1(NM_001470:c.*1004C>T,NM_021904:c.*1004C>T,NM_021903:c.*1004C>T)
SNP	rs2245961	6	30051983	C	A	0.395108	0.364814	0.444444	0.71(0.63,0.8)	1.39631e-08	1.02(0.88,2.78)	0.77905	1.09(0.94,1.27)	0.271767	1.02(0.87,1.19)	0.808914	0.99(0.85,1.17)	0.941971	ncR-_intronic	HCG9
SNP	rs2535294	6	31170112	G	A	0.490294	0.522545	0.437769	1.39(1.24,1.56)	1.4734e-08	1.23(1.09,3.42)	0.000715613	1.15(1.02,1.31)	0.025046	1.15(1.01,1.3)	0.0297947	1.15(1.02,1.31)	0.0284636	intergenic	HCG22(dist=34478),C6orf15(dist=16867)
SNP	rs1633059	6	29834529	C	T	0.59276	0.6235	0.542697	1.41(1.25,1.59)	1.66229e-08	1.11(0.97,3.03)	0.138696	1.04(0.91,1.2)	0.555273	1.04(0.9,1.2)	0.575081	1.04(0.9,1.2)	0.577322	intergenic	IFITM4P(dist=7625),HCG4(dist=32258)
SNP	rs2523946	6	30049922	T	C	0.525832	0.55717	0.474794	1.4(1.24,1.57)	1.80494e-08	0.94(0.81,2.57)	0.467943	0.94(0.81,1.1)	0.472871	0.93(0.79,1.09)	0.380515	0.93(0.8,1.1)	0.404706	upstream	HCG9
SNP	rs3094220	6	31190966	G	A	0.156115	0.179091	0.118697	1.62(1.37,1.91)	1.87856e-08	1.4(1.18,4.04)	0.000152753	1.33(1.11,1.59)	0.00167989	1.2(1.01,1.44)	0.045029	1.17(0.98,1.41)	0.0883284	UTR3	CDSN(NM_001264:c.*815T>C)
SNP	rs2844804	6	30050105	G	T	0.525079	0.556315	0.474208	1.4(1.24,1.57)	2.16633e-08	0.94(0.81,2.57)	0.448113	0.94(0.8,1.1)	0.454718	0.93(0.79,1.09)	0.361084	0.93(0.79,1.09)	0.38938	upstream	HCG9
M	AA_B_163_31431982_L	6	31431982	A	P	0.427079	0.397446	0.475338	0.71(0.63,0.8)	3.17426e-08	0.75(0.66,2.12)	4.77668e-06	0.82(0.72,0.94)	0.00320415	0.78(0.68,0.89)	0.000217467	0.9(0.77,1.05)	0.174135	exonic	HLA-B
SNP	rs9461688	6	31379695	G	A	0.233319	0.259716	0.190329	1.47(1.28,1.68)	4.01682e-08	1.34(1.17,3.84)	3.23384e-05	1.26(1.09,1.46)	0.0015063	1.14(0.99,1.33)	0.0791172	1.03(0.88,1.2)	0.748324	intergenic	HLA-C(dist=31803),HLA-B(dist=49933)
SNP	rs9263600	6	31179624	T	C	0.146759	0.168457	0.11142	1.61(1.36,1.92)	5.03527e-08	1.39(1.16,4)	0.000281187	1.33(1.11,1.6)	0.00197357	1.21(1.01,1.46)	0.0436278	1.19(0.99,1.43)	0.0700491	intergenic	HCG22(dist=43990),C6orf15(dist=7355)
SNP	rs6931332	6	31382224	A	G	0.348532	0.31933	0.396091	0.72(0.64,0.81)	5.53179e-08	0.77(0.68,2.16)	2.12672e-05	0.9(0.78,1.04)	0.167929	0.85(0.74,0.99)	0.0324294	0.95(0.82,1.11)	0.547128	intergenic	HLA-C(dist=34332),HLA-B(dist=47404)
M	AA_A_97_30019042_R	6	30019042	P	A	0.400573	0.429726	0.353096	1.4(1.24,1.58)	5.94055e-08	1(0.86,2.72)	0.996969	0.93(0.8,1.09)	0.372675	0.99(0.85,1.16)	0.920924	1.05(0.9,1.23)	0.535611	exonic	HLA-A
SNP	rs6935045	6	31510389	T	A	0.119488	0.0982312	0.152893	0.63(0.54,0.75)	6.41475e-08	0.68(0.58,1.98)	9.42565e-06	0.84(0.69,1.02)	0.0798175	0.82(0.67,1)	0.0444525	0.85(0.69,1.03)	0.0994856	intergenic	MICA(dist=19318),HCP5(dist=28547)
SNP	rs9263607	6	31180136	A	G	0.146298	0.16772	0.111226	1.6(1.35,1.91)	6.50844e-08	1.38(1.16,3.98)	0.000335377	1.32(1.11,1.59)	0.00228371	1.2(1,1.45)	0.0479996	1.18(0.98,1.43)	0.0772389	intergenic	HCG22(dist=44502),C6orf15(dist=6843)
M	AA_B_114_31432129_N	6	31432129	A	P	0.512012	0.541554	0.4639	1.37(1.22,1.54)	1.0081e-07	1.3(1.16,3.67)	1.42232e-05	1.19(1.05,1.35)	0.00818735	1.26(1.1,1.43)	0.000563513	1.12(0.97,1.28)	0.128829	exonic	HLA-B
B	AA_B_145_31432036	6	31432036	L	R	0.0762663	0.060693	0.101629	0.57(0.46,0.7)	1.38081e-07	0.65(0.52,1.92)	0.000102436	1.11(0.82,1.51)	0.509028	1.07(0.78,1.46)	0.677554	0.94(0.69,1.29)	0.692769	exonic	HLA-B
SNP	rs9258883	6	29945167	C	T	0.342466	0.31554	0.386317	0.72(0.64,0.82)	1.51576e-07	1.02(0.88,2.78)	0.769389	1.01(0.87,1.18)	0.886889	0.97(0.83,1.13)	0.672279	0.93(0.79,1.09)	0.350229	intergenic	HLA-G(dist=38289),HLA-H(dist=18349)
SNP	rs3129054	6	29757035	T	C	0.242466	0.217309	0.283436	0.7(0.62,0.8)	1.51703e-07	1.08(0.92,2.95)	0.355554	1.09(0.92,1.29)	0.322321	1.09(0.92,1.3)	0.323619	1.08(0.91,1.29)	0.360263	intergenic	ZFP57(dist=4125),HLA-F(dist=42061)
SNP	rs3117294	6	29761308	G	T	0.240313	0.215414	0.280864	0.7(0.61,0.8)	1.5993e-07	1.1(0.93,3)	0.285406	1.11(0.94,1.33)	0.224021	1.12(0.94,1.33)	0.223911	1.11(0.93,1.32)	0.249871	intergenic	ZFP57(dist=8398),HLA-F(dist=37788)
A	HLA_B_13	6	31431272	P	A	0.076155	0.0606605	0.101389	0.57(0.46,0.7)	1.62484e-07	0.65(0.53,1.92)	0.000114105	1.11(0.82,1.52)	0.490161	1.07(0.79,1.46)	0.651377	0.94(0.69,1.29)	0.710672		HLA-B
M	AA_DRB1_26_32660070_L	6	32660070	P	A	0.149164	0.128373	0.183024	0.66(0.56,0.77)	1.9373e-07	0.71(0.6,2.03)	2.81298e-05	0.69(0.58,0.81)	7.75422e-06	0.82(0.68,0.98)	0.0331467	0.83(0.69,1)	0.0518156	exonic	HLA-DRB1
SNP	rs3093971	6	31532586	A	G	0.263593	0.287113	0.221362	1.42(1.25,1.62)	2.04905e-07	1.31(1.14,3.7)	0.00010049	1.2(1.04,1.38)	0.0113263	1.3(1.13,1.5)	0.000328856	1.22(1.05,1.41)	0.00881668	intergenic	MICA(dist=41515),HCP5(dist=6350)
SNP	rs3900938	6	31365601	G	A	0.21821	0.241314	0.179197	1.45(1.26,1.68)	2.21698e-07	1.33(1.15,3.79)	0.000100599	1.25(1.08,1.45)	0.00320651	1.13(0.97,1.33)	0.108705	1.02(0.87,1.2)	0.835986	intergenic	HLA-C(dist=17709),HLA-B(dist=64027)
SNP	rs2517448	6	31170646	T	C	0.343249	0.315224	0.388889	0.73(0.65,0.82)	2.22063e-07	0.81(0.72,2.25)	0.000679831	0.85(0.75,0.97)	0.0151868	0.88(0.77,1)	0.0462289	0.87(0.77,0.99)	0.0358874	intergenic	HCG22(dist=35012),C6orf15(dist=16333)
A	HLA_DQB1_03	6	32739039	P	A	0.433744	0.406461	0.478178	0.73(0.65,0.82)	2.25973e-07	0.75(0.67,2.12)	4.28291e-06	0.71(0.63,0.81)	1.38544e-07	0.9(0.74,1.11)	0.329263	0.87(0.71,1.08)	0.202309		HLA-DQB1
SNP	rs3117292	6	29760178	G	A	0.24227	0.217625	0.282407	0.7(0.62,0.8)	2.32947e-07	1.09(0.92,2.98)	0.300441	1.1(0.93,1.31)	0.258264	1.1(0.93,1.31)	0.267074	1.09(0.92,1.31)	0.31011	intergenic	ZFP57(dist=7268),HLA-F(dist=38918)
SNP	rs2535236	6	29759664	T	C	0.240921	0.216382	0.280884	0.7(0.62,0.8)	2.35397e-07	1.1(0.93,3)	0.275682	1.11(0.93,1.32)	0.245707	1.11(0.93,1.32)	0.250656	1.1(0.92,1.31)	0.282955	intergenic	ZFP57(dist=6754),HLA-F(dist=39432)
M	AA_DRB1_38_32660034_V	6	32660034	A	P	0.147998	0.127474	0.181423	0.66(0.56,0.77)	2.43984e-07	0.71(0.61,2.04)	3.50793e-05	0.69(0.58,0.81)	9.79795e-06	0.83(0.69,1)	0.0460557	0.84(0.7,1.01)	0.0704519	exonic	HLA-DRB1
SNP	rs3763288	6	31478346	A	G	0.253275	0.278484	0.21222	1.42(1.25,1.63)	2.52098e-07	1.31(1.14,3.69)	0.000144951	1.2(1.04,1.38)	0.013516	1.31(1.13,1.51)	0.000314991	1.22(1.05,1.41)	0.00968917	intronic	MICA
SNP	rs3130977	6	31189968	C	T	0.196478	0.21952	0.158953	1.48(1.28,1.72)	2.62038e-07	1.33(1.14,3.79)	0.000245425	1.26(1.08,1.48)	0.00417447	1.15(0.98,1.35)	0.0930605	1.1(0.94,1.3)	0.235231	upstream;downstream	PSORS1C1;CDSN
SNP	rs2853926	6	31371030	G	A	0.239337	0.215083	0.278837	0.71(0.62,0.81)	2.71092e-07	0.82(0.71,2.26)	0.00399758	1(0.85,1.17)	0.994706	1.06(0.9,1.24)	0.493978	1.04(0.89,1.22)	0.622329	intergenic	HLA-C(dist=23138),HLA-B(dist=58598)
M	AA_DRB1_28_32660064_E	6	32660064	P	A	0.185494	0.162945	0.222216	0.69(0.6,0.79)	2.74135e-07	0.77(0.66,2.15)	0.000375208	0.79(0.68,0.91)	0.00161281	0.9(0.77,1.06)	0.22102	0.92(0.78,1.08)	0.292936	exonic	HLA-DRB1
B	AA_DQB1_38_32740723	6	32740723	V	A	0.445245	0.472001	0.40167	1.37(1.22,1.55)	2.87815e-07	1.32(1.16,3.72)	1.24517e-05	1.38(1.21,1.56)	7.50969e-07	1.14(0.97,1.34)	0.112173	1.2(1.02,1.42)	0.0275989	exonic	HLA-DQB1
SNP	rs6457327	6	31182009	A	C	0.34364	0.315856	0.388889	0.73(0.65,0.83)	2.87962e-07	0.81(0.72,2.25)	0.00080857	0.86(0.75,0.97)	0.0171993	0.88(0.77,1)	0.052574	0.87(0.77,0.99)	0.0413339	intergenic	HCG22(dist=46375),C6orf15(dist=4970)
SNP	rs29253	6	29688415	G	A	0.141683	0.12192	0.173868	0.66(0.56,0.77)	3.0181e-07	0.93(0.77,2.53)	0.434815	0.92(0.76,1.11)	0.367896	0.91(0.75,1.09)	0.299209	0.87(0.72,1.06)	0.162099	intronic	GABBR1
SNP	rs6919973	6	29695853	T	C	0.141683	0.12192	0.173868	0.66(0.56,0.77)	3.0181e-07	0.93(0.77,2.53)	0.434815	0.92(0.76,1.11)	0.367896	0.91(0.75,1.09)	0.299209	0.87(0.72,1.06)	0.162099	intronic	GABBR1
SNP	rs29226	6	29688990	G	T	0.141807	0.122054	0.173975	0.66(0.56,0.77)	3.04746e-07	0.93(0.77,2.53)	0.435037	0.92(0.76,1.11)	0.367682	0.91(0.75,1.09)	0.29939	0.87(0.72,1.06)	0.16204	intronic	GABBR1
M	AA_DQB1_55_32740672_P	6	32740672	P	A	0.43485	0.40793	0.478692	0.73(0.65,0.82)	3.09348e-07	0.75(0.67,2.13)	5.74398e-06	0.72(0.63,0.81)	2.02914e-07	0.91(0.74,1.12)	0.382783	0.88(0.72,1.09)	0.233745	exonic	HLA-DQB1
SNP	rs3887152	6	31284314	T	C	0.220744	0.197094	0.259259	0.7(0.61,0.8)	3.21927e-07	0.73(0.63,2.07)	5.63129e-06	0.91(0.77,1.09)	0.2981	0.89(0.75,1.06)	0.185357	0.84(0.71,1.01)	0.0589239	intergenic	HCG27(dist=4590),HLA-C(dist=60191)
SNP	rs2021749	6	29706098	A	G	0.141839	0.122129	0.173938	0.66(0.56,0.77)	3.24363e-07	0.93(0.78,2.54)	0.442776	0.92(0.76,1.11)	0.37454	0.91(0.75,1.09)	0.305381	0.87(0.72,1.06)	0.165551	intronic	GABBR1
SNP	rs9500887	6	31410570	C	A	0.0666928	0.0524321	0.0897833	0.56(0.45,0.7)	3.34036e-07	0.62(0.49,1.85)	2.51804e-05	0.97(0.72,1.3)	0.818442	0.96(0.71,1.29)	0.77558	0.85(0.63,1.16)	0.306579	intergenic	HLA-C(dist=62678),HLA-B(dist=19058)
SNP	rs9263509	6	31174398	T	C	0.368466	0.396359	0.32304	1.37(1.21,1.54)	3.58444e-07	1.2(1.06,3.34)	0.00339181	1.12(0.99,1.28)	0.0791488	1.17(1.03,1.33)	0.0199217	1.07(0.93,1.23)	0.332298	intergenic	HCG22(dist=38764),C6orf15(dist=12581)
A	HLA_DRB1_11	6	32660042	P	A	0.0494076	0.0383553	0.0674074	0.49(0.37,0.64)	4.00349e-07	0.48(0.36,1.61)	3.74713e-07	0.47(0.35,0.63)	5.11318e-07	0.59(0.43,0.8)	0.000698891	0.63(0.46,0.86)	0.00336913		HLA-DRB1
SNP	rs3819284	6	31430746	A	G	0.0503403	0.0377827	0.0707917	0.52(0.4,0.67)	4.00906e-07	0.53(0.41,1.69)	1.27783e-06	0.51(0.39,0.66)	6.24675e-07	0.48(0.37,0.63)	1.09002e-07	0.57(0.43,0.75)	7.0969e-05	intronic	HLA-B
SNP	rs2735079	6	30046911	T	C	0.407401	0.380311	0.451521	0.74(0.66,0.83)	4.05134e-07	1.03(0.89,2.8)	0.703357	1.05(0.91,1.22)	0.48801	1(0.86,1.16)	0.961861	0.98(0.84,1.14)	0.777142	intergenic	HLA-A(dist=25271),HCG9(dist=3960)
A	HLA_DRB1_1101	6	32660042	P	A	0.0494679	0.038427	0.0674491	0.49(0.37,0.64)	4.06025e-07	0.48(0.36,1.61)	3.79155e-07	0.47(0.35,0.63)	5.15709e-07	0.59(0.43,0.8)	0.000709865	0.63(0.46,0.86)	0.00340587		HLA-DRB1
SNP	rs435766	6	30047831	A	G	0.407375	0.380297	0.451474	0.74(0.66,0.83)	4.10635e-07	1.03(0.89,2.8)	0.701011	1.05(0.91,1.22)	0.48607	1(0.86,1.16)	0.964645	0.98(0.84,1.14)	0.779997	intergenic	HLA-A(dist=26191),HCG9(dist=3040)
B	AA_DRB1_58_32659974	6	32659974	E	A	0.0494139	0.0383778	0.0673873	0.49(0.37,0.64)	4.15831e-07	0.48(0.36,1.62)	3.92524e-07	0.47(0.35,0.63)	5.34696e-07	0.59(0.43,0.8)	0.000718995	0.63(0.46,0.86)	0.00347051	exonic	HLA-DRB1
SNP	rs3129300	6	33099755	G	T	0.0588892	0.0724697	0.0367721	2.02(1.55,2.67)	4.33321e-07	1.78(1.35,5.9)	4.82062e-05	1.8(1.36,2.41)	5.4684e-05	1.6(1.2,2.15)	0.00152412	1.49(1.12,2)	0.00782081	intergenic	HLA-DOA(dist=14388),HLA-DPA1(dist=40569)
SNP	rs2524279	6	31500885	G	A	0.25097	0.275498	0.211024	1.42(1.24,1.62)	4.54297e-07	1.3(1.13,3.67)	0.00020348	1.19(1.03,1.37)	0.0181603	1.3(1.12,1.5)	0.000463047	1.21(1.04,1.41)	0.0116696	intergenic	MICA(dist=9814),HCP5(dist=38051)
SNP	rs9366778	6	31377152	G	A	0.413699	0.386608	0.457819	0.74(0.66,0.83)	4.80257e-07	0.83(0.74,2.3)	0.00335521	0.91(0.8,1.03)	0.144628	0.91(0.8,1.04)	0.172485	1.01(0.88,1.16)	0.902633	intergenic	HLA-C(dist=29260),HLA-B(dist=52476)
SNP	rs740882	6	29683435	T	C	0.1409	0.121605	0.172325	0.66(0.56,0.78)	4.96509e-07	0.94(0.78,2.55)	0.480841	0.92(0.77,1.11)	0.396489	0.91(0.75,1.1)	0.330895	0.88(0.73,1.06)	0.18682	intronic	GABBR1
SNP	rs881284	6	29684026	T	C	0.1409	0.121605	0.172325	0.66(0.56,0.78)	4.96509e-07	0.94(0.78,2.55)	0.480841	0.92(0.77,1.11)	0.396489	0.91(0.75,1.1)	0.330895	0.88(0.73,1.06)	0.18682	intronic	GABBR1
SNP	rs29262	6	29684571	G	A	0.1409	0.121605	0.172325	0.66(0.56,0.78)	4.96509e-07	0.94(0.78,2.55)	0.480841	0.92(0.77,1.11)	0.396489	0.91(0.75,1.1)	0.330895	0.88(0.73,1.06)	0.18682	intronic	GABBR1
SNP	rs29227	6	29688567	T	G	0.1409	0.121605	0.172325	0.66(0.56,0.78)	4.96509e-07	0.94(0.78,2.55)	0.480841	0.92(0.77,1.11)	0.396489	0.91(0.75,1.1)	0.330895	0.88(0.73,1.06)	0.18682	intronic	GABBR1
SNP	rs29225	6	29689020	G	A	0.1409	0.121605	0.172325	0.66(0.56,0.78)	4.96509e-07	0.94(0.78,2.55)	0.480841	0.92(0.77,1.11)	0.396489	0.91(0.75,1.1)	0.330895	0.88(0.73,1.06)	0.18682	exonic	GABBR1
SNP	rs16867690	6	29693362	T	C	0.1409	0.121605	0.172325	0.66(0.56,0.78)	4.96509e-07	0.94(0.78,2.55)	0.480841	0.92(0.77,1.11)	0.396489	0.91(0.75,1.1)	0.330895	0.88(0.73,1.06)	0.18682	intronic	GABBR1
SNP	rs17842396	6	29694363	C	T	0.1409	0.121605	0.172325	0.66(0.56,0.78)	4.96509e-07	0.94(0.78,2.55)	0.480841	0.92(0.77,1.11)	0.396489	0.91(0.75,1.1)	0.330895	0.88(0.73,1.06)	0.18682	intronic	GABBR1
SNP	rs740883	6	29683384	T	A	0.140908	0.121614	0.172331	0.66(0.56,0.78)	4.96985e-07	0.94(0.78,2.55)	0.480823	0.92(0.77,1.11)	0.396445	0.91(0.75,1.1)	0.330913	0.88(0.73,1.06)	0.1868	intronic	GABBR1
SNP	rs29258	6	29685596	T	C	0.14091	0.121616	0.172333	0.66(0.56,0.78)	4.97125e-07	0.94(0.78,2.55)	0.480833	0.92(0.77,1.11)	0.396445	0.91(0.75,1.1)	0.330927	0.88(0.73,1.06)	0.186799	intronic	GABBR1
SNP	rs29257	6	29686009	G	A	0.140912	0.121619	0.172333	0.66(0.56,0.78)	4.97747e-07	0.94(0.78,2.55)	0.480986	0.92(0.77,1.11)	0.39656	0.91(0.75,1.1)	0.331028	0.88(0.73,1.06)	0.18686	intronic	GABBR1
SNP	rs3025626	6	29699843	A	G	0.140951	0.121667	0.172356	0.66(0.56,0.78)	5.03379e-07	0.94(0.78,2.55)	0.482579	0.92(0.77,1.11)	0.397692	0.91(0.76,1.1)	0.332066	0.88(0.73,1.06)	0.18746	intronic	GABBR1
SNP	rs2517715	6	30025418	G	A	0.378966	0.405559	0.334877	1.36(1.21,1.54)	5.04364e-07	0.99(0.85,2.68)	0.846577	0.93(0.8,1.08)	0.330265	0.98(0.84,1.14)	0.82159	1.03(0.89,1.21)	0.674038	intergenic	HLA-A(dist=3778),HCG9(dist=25453)
A	HLA_A_02	6	30019970	P	A	0.376134	0.403051	0.332296	1.37(1.21,1.55)	5.08064e-07	0.99(0.85,2.68)	0.84201	0.92(0.79,1.07)	0.288841	0.98(0.84,1.14)	0.791171	1.03(0.88,1.2)	0.696838		HLA-A
B	AA_A_74_30018732	6	30018732	H	D	0.376607	0.403586	0.332669	1.37(1.21,1.54)	5.08723e-07	0.99(0.85,2.68)	0.847782	0.92(0.79,1.07)	0.296979	0.98(0.84,1.14)	0.801228	1.03(0.88,1.2)	0.689836	exonic	HLA-A
SNP	rs29223	6	29696523	C	A	0.140962	0.121689	0.172349	0.66(0.56,0.78)	5.11499e-07	0.94(0.78,2.55)	0.485544	0.92(0.77,1.11)	0.400055	0.91(0.76,1.1)	0.333877	0.88(0.73,1.06)	0.188543	intronic	GABBR1
SNP	rs3130609	6	33097499	T	C	0.0593229	0.0728051	0.0373657	2(1.54,2.65)	5.30776e-07	1.76(1.34,5.79)	6.22731e-05	1.78(1.35,2.38)	7.10595e-05	1.58(1.19,2.12)	0.00189627	1.47(1.11,1.98)	0.00922489	intergenic	HLA-DOA(dist=12132),HLA-DPA1(dist=42825)
SNP	rs9468924	6	31364927	A	G	0.0752056	0.0603285	0.0992798	0.59(0.48,0.72)	5.32954e-07	0.64(0.52,1.9)	4.18399e-05	0.94(0.72,1.23)	0.640544	0.93(0.71,1.22)	0.61673	0.84(0.64,1.11)	0.221877	intergenic	HLA-C(dist=17035),HLA-B(dist=64701)
SNP	rs3903160	6	30040876	A	G	0.380004	0.407012	0.336019	1.36(1.21,1.54)	5.44906e-07	0.98(0.85,2.68)	0.827916	0.93(0.8,1.07)	0.307183	0.98(0.85,1.15)	0.838283	1.03(0.89,1.21)	0.667952	intergenic	HLA-A(dist=19236),HCG9(dist=9995)
SNP	rs2735097	6	30023280	A	C	0.379687	0.406655	0.335767	1.36(1.21,1.54)	5.4594e-07	0.98(0.85,2.67)	0.820897	0.93(0.8,1.08)	0.318664	0.98(0.84,1.14)	0.821262	1.03(0.89,1.21)	0.680378	intergenic	HLA-A(dist=1640),HCG9(dist=27591)
B	AA_A_107_30019072	6	30019072	W	G	0.376531	0.403444	0.332699	1.36(1.21,1.54)	5.52173e-07	0.98(0.85,2.68)	0.831369	0.92(0.79,1.07)	0.277996	0.98(0.84,1.14)	0.770699	1.03(0.88,1.2)	0.723039	exonic	HLA-A
M	AA_A_95_30019036_V	6	30019036	P	A	0.376127	0.40299	0.332378	1.36(1.21,1.54)	5.65009e-07	0.98(0.85,2.67)	0.827427	0.92(0.79,1.07)	0.275406	0.98(0.84,1.14)	0.765014	1.03(0.88,1.2)	0.726723	exonic	HLA-A
SNP	rs1233388	6	29661706	G	A	0.424112	0.397029	0.468219	0.75(0.66,0.84)	5.80248e-07	0.89(0.79,2.44)	0.0676072	0.87(0.76,0.98)	0.0246801	0.85(0.75,0.96)	0.0113158	0.89(0.79,1.02)	0.0922364	intergenic	SNORD32B(dist=3622),OR2H2(dist=1956)
M	AA_A_62_30018696_G	6	30018696	P	A	0.376019	0.40285	0.332323	1.36(1.21,1.54)	5.88878e-07	0.98(0.85,2.67)	0.819991	0.92(0.79,1.07)	0.268661	0.98(0.84,1.14)	0.753561	1.03(0.88,1.2)	0.738751	exonic	HLA-A
A	HLA_B_1301	6	31431272	P	A	0.0648184	0.0513316	0.0867829	0.56(0.45,0.7)	6.20186e-07	0.62(0.49,1.86)	6.35477e-05	1.01(0.74,1.37)	0.965134	1(0.74,1.36)	0.995507	0.89(0.65,1.22)	0.460619		HLA-B
B	AA_A_142_30019177	6	30019177	T	I	0.378739	0.405494	0.335165	1.36(1.21,1.54)	6.5371e-07	0.98(0.85,2.66)	0.787869	0.92(0.79,1.07)	0.285896	0.98(0.84,1.14)	0.760889	1.03(0.88,1.2)	0.736728	exonic	HLA-A
B	AA_A_145_30019186	6	30019186	H	R	0.378545	0.405279	0.335007	1.36(1.21,1.54)	6.58951e-07	0.98(0.85,2.66)	0.786293	0.92(0.79,1.07)	0.285113	0.98(0.84,1.14)	0.759619	1.03(0.88,1.2)	0.737682	exonic	HLA-A
SNP	rs2523557	6	31439236	G	A	0.100135	0.0833474	0.127475	0.63(0.52,0.75)	6.59251e-07	0.7(0.58,2.02)	0.000250898	1.07(0.83,1.38)	0.620886	0.99(0.77,1.29)	0.964855	0.93(0.72,1.2)	0.575915	intergenic	HLA-B(dist=6268),MICA(dist=36304)
SNP	rs9468942	6	31382420	A	G	0.0630006	0.0495692	0.084875	0.56(0.45,0.7)	6.82566e-07	0.62(0.49,1.86)	6.72139e-05	1.03(0.76,1.41)	0.835762	1.03(0.76,1.42)	0.833814	0.92(0.67,1.27)	0.627196	intergenic	HLA-C(dist=34528),HLA-B(dist=47208)
SNP	rs2256539	6	30045719	G	A	0.405373	0.374289	0.448758	0.74(0.66,0.83)	7.2097e-07	1.03(0.89,2.79)	0.713937	1.05(0.91,1.21)	0.514893	0.99(0.86,1.15)	0.916984	0.97(0.83,1.13)	0.680039	intergenic	HLA-A(dist=24079),HCG9(dist=5152)
SNP	rs1233397	6	29653694	G	A	0.428376	0.401453	0.472222	0.75(0.67,0.84)	7.41782e-07	0.89(0.79,2.44)	0.0644003	0.86(0.76,0.98)	0.0234946	0.85(0.74,0.96)	0.00923167	0.89(0.78,1.01)	0.0781916	intergenic	UBD(dist=18013),SNORD32B(dist=4314)
B	AA_DQB1_67_32740636	6	32740636	I	V	0.276617	0.300055	0.238446	1.41(1.23,1.62)	7.82218e-07	1.4(1.22,4.06)	2.17415e-06	1.44(1.25,1.66)	5.06542e-07	1.25(1.07,1.47)	0.00479262	1.21(1.03,1.41)	0.0213357	exonic	HLA-DQB1
B	AA_DQB1_66_32740639	6	32740639	D	E	0.276446	0.299874	0.238292	1.41(1.23,1.62)	7.95477e-07	1.4(1.22,4.05)	2.20298e-06	1.44(1.25,1.66)	5.10688e-07	1.25(1.07,1.47)	0.00485322	1.2(1.03,1.41)	0.0215336	exonic	HLA-DQB1
SNP	rs2517527	6	31129526	A	G	0.334534	0.308595	0.37678	0.74(0.65,0.83)	8.18358e-07	0.82(0.72,2.27)	0.00192966	0.87(0.76,0.99)	0.030421	0.89(0.78,1.02)	0.0822079	0.88(0.77,1.01)	0.0657713	ncR-_intronic	HCG22
SNP	rs9295970	6	31377501	T	A	0.0631573	0.0498219	0.0848755	0.56(0.45,0.71)	8.31117e-07	0.63(0.5,1.87)	7.63543e-05	1.04(0.76,1.42)	0.796947	1.04(0.76,1.43)	0.799683	0.93(0.68,1.28)	0.655656	intergenic	HLA-C(dist=29609),HLA-B(dist=52127)
M	AA_A_184_30019881_P	6	30019881	A	P	0.413655	0.43999	0.370765	1.35(1.2,1.52)	9.03283e-07	0.96(0.83,2.61)	0.573656	0.91(0.78,1.06)	0.230626	0.96(0.83,1.12)	0.62436	1.03(0.88,1.2)	0.734156	exonic	HLA-A
M	AA_A_184_30019881_A	6	30019881	P	A	0.41336	0.43967	0.370512	1.35(1.2,1.52)	9.14266e-07	0.96(0.83,2.61)	0.571943	0.91(0.78,1.06)	0.228702	0.96(0.83,1.12)	0.620545	1.03(0.88,1.2)	0.73771	exonic	HLA-A
SNP	rs362529	6	29638847	T	C	0.223685	0.200893	0.260803	0.71(0.62,0.82)	9.35689e-07	1.09(0.92,2.96)	0.336119	1.11(0.93,1.31)	0.23904	1.11(0.94,1.32)	0.229696	1.09(0.91,1.29)	0.347638	intergenic	UBD(dist=3166),SNORD32B(dist=19161)
SNP	rs3130215	6	33182941	A	G	0.0727984	0.0871762	0.0493827	1.82(1.44,2.33)	9.65452e-07	1.65(1.3,5.21)	6.09742e-05	1.67(1.31,2.16)	6.07881e-05	1.49(1.16,1.94)	0.00219067	1.39(1.08,1.81)	0.0129067	intergenic	HLA-DPB1(dist=17490),HLA-DPB2(dist=5330)
SNP	rs1233391	6	29658597	G	A	0.427954	0.400505	0.471562	0.75(0.67,0.84)	9.6964e-07	0.9(0.79,2.45)	0.0799198	0.87(0.77,0.99)	0.0296443	0.85(0.75,0.96)	0.0117289	0.9(0.79,1.02)	0.0925935	downstream	SNORD32B
M	AA_B_156_31432003_W	6	31432003	P	A	0.240763	0.263557	0.20364	1.42(1.24,1.64)	9.90595e-07	1.3(1.12,3.65)	0.0004226	1.18(1.02,1.37)	0.0258367	1.31(1.12,1.53)	0.000580962	1.19(1.01,1.39)	0.0361346	exonic	HLA-B
M	AA_DQB1_37_32740726_Y	6	32740726	A	P	0.208858	0.229535	0.175182	1.47(1.26,1.72)	1.06429e-06	1.43(1.22,4.17)	9.87615e-06	1.51(1.28,1.77)	7.67883e-07	1.31(1.1,1.56)	0.00278754	1.25(1.05,1.49)	0.0132384	exonic	HLA-DQB1
SNP	rs2596466	6	31513596	G	A	0.256783	0.279848	0.216942	1.39(1.22,1.58)	1.12793e-06	1.28(1.12,3.6)	0.000279497	1.18(1.03,1.36)	0.0155086	1.28(1.12,1.48)	0.000491467	1.2(1.04,1.39)	0.0128388	intergenic	MICA(dist=22525),HCP5(dist=25340)
SNP	rs2524089	6	31374501	G	T	0.269863	0.245736	0.309156	0.73(0.64,0.83)	1.14867e-06	0.78(0.68,2.17)	0.000128101	0.91(0.78,1.05)	0.18354	0.86(0.74,1)	0.0426507	0.98(0.84,1.14)	0.765842	intergenic	HLA-C(dist=26609),HLA-B(dist=55127)
SNP	rs2524066	6	31377133	T	C	0.269911	0.245794	0.309188	0.73(0.64,0.83)	1.15817e-06	0.78(0.68,2.17)	0.00012889	0.91(0.78,1.05)	0.184029	0.86(0.74,1)	0.0428322	0.98(0.84,1.14)	0.767208	intergenic	HLA-C(dist=29241),HLA-B(dist=52495)
SNP	rs4418214	6	31499380	G	A	0.0697766	0.0555907	0.092688	0.59(0.47,0.73)	1.17851e-06	0.65(0.52,1.92)	0.000110126	0.99(0.75,1.31)	0.948443	0.98(0.74,1.3)	0.87486	0.9(0.68,1.2)	0.467659	intergenic	MICA(dist=8309),HCP5(dist=39556)
M	AA_A_99_30019048_Y	6	30019048	A	P	0.279817	0.301657	0.244249	1.42(1.23,1.63)	1.25698e-06	1.03(0.88,2.81)	0.695606	1.03(0.88,1.22)	0.683685	1.1(0.93,1.3)	0.258515	1.04(0.88,1.23)	0.662323	exonic	HLA-A
SNP	rs2524095	6	31374096	A	C	0.269802	0.245784	0.308917	0.73(0.64,0.83)	1.2597e-06	0.78(0.68,2.17)	0.000137236	0.91(0.78,1.05)	0.189184	0.86(0.74,1)	0.0441934	0.98(0.84,1.14)	0.776055	intergenic	HLA-C(dist=26204),HLA-B(dist=55532)
SNP	rs2853922	6	31374169	A	G	0.269921	0.245929	0.308994	0.73(0.64,0.83)	1.28836e-06	0.78(0.68,2.17)	0.00013956	0.91(0.78,1.05)	0.190615	0.86(0.74,1)	0.0447736	0.98(0.84,1.14)	0.779998	intergenic	HLA-C(dist=26277),HLA-B(dist=55459)
B	AA_B_76_31432488	6	31432488	V	E	0.192004	0.213119	0.157614	1.46(1.25,1.7)	1.3225e-06	1.3(1.11,3.66)	0.00119075	1.18(1.01,1.39)	0.0402708	1.37(1.16,1.63)	0.000231386	1.25(1.05,1.49)	0.0125324	exonic	HLA-B
M	AA_B_66_31432518_K	6	31432518	P	A	0.191891	0.212994	0.157522	1.46(1.25,1.7)	1.3242e-06	1.3(1.11,3.66)	0.00119272	1.18(1.01,1.39)	0.0403339	1.37(1.16,1.63)	0.000231165	1.25(1.05,1.49)	0.012539	exonic	HLA-B
M	AA_B_69_31432509_R	6	31432509	P	A	0.191952	0.213052	0.157587	1.46(1.25,1.7)	1.3413e-06	1.3(1.11,3.65)	0.00120029	1.18(1.01,1.39)	0.0404139	1.37(1.16,1.63)	0.000232835	1.25(1.05,1.49)	0.0125965	exonic	HLA-B
SNP	rs2233950	6	31214044	T	C	0.102536	0.115908	0.0807587	1.86(1.45,2.4)	1.35039e-06	1.45(1.12,4.25)	0.00535911	1.37(1.05,1.79)	0.0206264	1.16(0.88,1.52)	0.292202	1.08(0.82,1.43)	0.56954	exonic	PSORS1C2
SNP	rs9468926	6	31368197	T	C	0.266531	0.290267	0.227873	1.38(1.21,1.58)	1.36142e-06	1.3(1.14,3.68)	0.000100756	1.22(1.06,1.4)	0.00629361	1.11(0.96,1.29)	0.150931	0.99(0.85,1.15)	0.885682	intergenic	HLA-C(dist=20305),HLA-B(dist=61431)
SNP	rs9357105	6	31111902	A	G	0.191021	0.212569	0.155927	1.45(1.25,1.69)	1.3846e-06	1.28(1.1,3.59)	0.00177814	1.17(1,1.37)	0.0517976	1.33(1.13,1.57)	0.00064175	1.22(1.03,1.44)	0.0229446	downstream	MUC22
SNP	rs3873375	6	31359339	T	C	0.261144	0.284757	0.222688	1.38(1.21,1.58)	1.39646e-06	1.29(1.13,3.63)	0.000224835	1.2(1.04,1.38)	0.0126075	1.09(0.95,1.27)	0.223604	0.97(0.83,1.13)	0.719157	intergenic	HLA-C(dist=11447),HLA-B(dist=70289)
SNP	rs9378228	6	31354350	T	G	0.192335	0.213768	0.15743	1.45(1.25,1.68)	1.43815e-06	1.28(1.1,3.61)	0.00147344	1.17(1,1.38)	0.0457223	1.35(1.15,1.6)	0.00034432	1.23(1.04,1.47)	0.0152615	intergenic	HLA-C(dist=6458),HLA-B(dist=75278)
A	HLA_B_46	6	31431272	P	A	0.192309	0.213375	0.158	1.46(1.25,1.7)	1.44114e-06	1.29(1.11,3.65)	0.00128304	1.18(1.01,1.39)	0.0429282	1.37(1.16,1.62)	0.00026779	1.24(1.05,1.48)	0.0138687		HLA-B
A	HLA_B_4601	6	31431272	P	A	0.192309	0.213375	0.158	1.46(1.25,1.7)	1.44114e-06	1.29(1.11,3.65)	0.00128304	1.18(1.01,1.39)	0.0429282	1.37(1.16,1.62)	0.00026779	1.24(1.05,1.48)	0.0138687		HLA-B
B	AA_A_56_30018678	6	30018678	R	G	0.0150569	0.00810076	0.0263858	0.31(0.19,0.49)	1.64629e-06	0.45(0.27,1.57)	0.00157035	0.62(0.36,1.02)	0.0663043	0.57(0.34,0.95)	0.0344855	0.57(0.33,0.94)	0.0313079	exonic	HLA-A
SNP	rs9501587	6	31454916	A	G	0.152838	0.171826	0.121914	1.51(1.28,1.79)	1.76143e-06	1.34(1.13,3.81)	0.00097782	1.34(1.13,1.6)	0.000997137	1.2(1,1.44)	0.0501814	1.08(0.9,1.3)	0.417508	intergenic	HLA-B(dist=21948),MICA(dist=20624)
SNP	rs3130982	6	31192054	G	C	0.257981	0.280954	0.220568	1.39(1.21,1.59)	1.93656e-06	1.27(1.11,3.57)	0.000604244	1.2(1.04,1.38)	0.012524	1.12(0.97,1.29)	0.133364	1.1(0.95,1.27)	0.208659	exonic	CDSN
SNP	rs1737046	6	29843672	A	G	0.394623	0.36734	0.437113	0.75(0.67,0.84)	1.93762e-06	1.01(0.88,2.73)	0.942741	1.02(0.88,1.17)	0.830976	1.02(0.89,1.18)	0.734586	1.02(0.88,1.17)	0.82575	intergenic	IFITM4P(dist=16768),HCG4(dist=23115)
SNP	rs6457110	6	30041860	T	A	0.414185	0.439356	0.372297	1.33(1.19,1.5)	1.971e-06	0.97(0.84,2.63)	0.654529	0.95(0.82,1.09)	0.451473	0.99(0.86,1.15)	0.924114	1.05(0.9,1.21)	0.551982	intergenic	HLA-A(dist=20220),HCG9(dist=9011)
SNP	rs2853933	6	31362067	T	C	0.285519	0.261529	0.324588	0.74(0.65,0.84)	2.04798e-06	0.78(0.69,2.19)	0.000199258	0.91(0.79,1.05)	0.202432	0.86(0.75,1)	0.0465235	0.97(0.83,1.13)	0.696908	intergenic	HLA-C(dist=14175),HLA-B(dist=67561)
SNP	rs2853935	6	31361857	C	T	0.285386	0.261431	0.324397	0.74(0.65,0.84)	2.09124e-06	0.78(0.69,2.19)	0.000201746	0.91(0.79,1.05)	0.198679	0.86(0.75,1)	0.0451068	0.97(0.83,1.13)	0.687771	intergenic	HLA-C(dist=13965),HLA-B(dist=67771)
SNP	rs2517854	6	29931275	G	C	0.404687	0.375237	0.447368	0.75(0.67,0.85)	2.15816e-06	1.02(0.89,2.78)	0.754071	1.07(0.93,1.24)	0.365714	1.07(0.92,1.23)	0.381569	1.05(0.9,1.21)	0.540346	intergenic	HLA-G(dist=24397),HLA-H(dist=32241)
SNP	rs17179115	6	29910907	A	T	0.262059	0.274795	0.224047	1.38(1.21,1.58)	2.17331e-06	1.05(0.91,2.86)	0.515876	1.12(0.96,1.3)	0.14903	1.06(0.91,1.24)	0.459424	0.99(0.85,1.16)	0.931998	intergenic	HLA-G(dist=4029),HLA-H(dist=52609)
SNP	rs28421666	6	32700715	G	A	0.11666	0.0979154	0.145295	0.66(0.56,0.78)	2.21549e-06	0.71(0.59,2.03)	0.000104308	0.67(0.56,0.8)	1.46487e-05	0.85(0.69,1.04)	0.122357	0.87(0.7,1.07)	0.174648	intergenic	HLA-DRB1(dist=35124),HLA-DQA1(dist=12446)
SNP	rs7754443	6	31362242	A	G	0.262061	0.285247	0.2243	1.37(1.21,1.57)	2.22135e-06	1.28(1.12,3.6)	0.00031672	1.19(1.03,1.37)	0.0155684	1.09(0.94,1.26)	0.258839	0.97(0.83,1.12)	0.65417	intergenic	HLA-C(dist=14350),HLA-B(dist=67386)
SNP	rs9258766	6	29938390	A	G	0.396282	0.370499	0.438272	0.75(0.67,0.85)	2.31236e-06	1(0.87,2.73)	0.965337	1.04(0.9,1.2)	0.582466	1.04(0.9,1.2)	0.566318	1.03(0.89,1.19)	0.721642	intergenic	HLA-G(dist=31512),HLA-H(dist=25126)
SNP	rs9258771	6	29938631	G	A	0.396282	0.370499	0.438272	0.75(0.67,0.85)	2.31236e-06	1(0.87,2.73)	0.965337	1.04(0.9,1.2)	0.582466	1.04(0.9,1.2)	0.566318	1.03(0.89,1.19)	0.721642	intergenic	HLA-G(dist=31753),HLA-H(dist=24885)
SNP	rs9258738	6	29935369	C	A	0.396282	0.370499	0.438272	0.75(0.67,0.85)	2.3126e-06	1(0.87,2.73)	0.965319	1.04(0.9,1.2)	0.582452	1.04(0.9,1.2)	0.566302	1.03(0.89,1.19)	0.721626	intergenic	HLA-G(dist=28491),HLA-H(dist=28147)
SNP	rs2394178	6	29912824	A	G	0.278019	0.298168	0.240434	1.37(1.2,1.56)	2.3206e-06	1.07(0.93,2.92)	0.353371	1.15(0.99,1.33)	0.0686903	1.08(0.93,1.26)	0.298226	1.02(0.87,1.18)	0.846016	intergenic	HLA-G(dist=5946),HLA-H(dist=50692)
SNP	rs1042147	6	31191135	A	G	0.256871	0.279645	0.219781	1.38(1.21,1.59)	2.36659e-06	1.27(1.11,3.56)	0.000713	1.19(1.04,1.38)	0.014517	1.11(0.96,1.29)	0.145475	1.09(0.94,1.27)	0.238445	UTR3	CDSN(NM_001264:c.*646T>C)
SNP	rs1042134	6	31191643	G	A	0.256514	0.279259	0.219471	1.38(1.21,1.58)	2.44302e-06	1.27(1.11,3.56)	0.000734082	1.19(1.04,1.38)	0.0152008	1.11(0.96,1.29)	0.150507	1.09(0.94,1.26)	0.245173	UTR3	CDSN(NM_001264:c.*138C>T)
SNP	rs2524040	6	31365604	T	C	0.285323	0.261529	0.324074	0.74(0.65,0.84)	2.455e-06	0.79(0.69,2.19)	0.000220553	0.91(0.79,1.05)	0.202432	0.86(0.75,1)	0.0465235	0.97(0.83,1.13)	0.696908	intergenic	HLA-C(dist=17712),HLA-B(dist=64024)
SNP	rs2524163	6	31367558	C	T	0.285323	0.261529	0.324074	0.74(0.65,0.84)	2.455e-06	0.79(0.69,2.19)	0.000220553	0.91(0.79,1.05)	0.202432	0.86(0.75,1)	0.0465235	0.97(0.83,1.13)	0.696908	intergenic	HLA-C(dist=19666),HLA-B(dist=62070)
SNP	rs2524156	6	31368376	A	G	0.285323	0.261529	0.324074	0.74(0.65,0.84)	2.455e-06	0.79(0.69,2.19)	0.000220553	0.91(0.79,1.05)	0.202432	0.86(0.75,1)	0.0465235	0.97(0.83,1.13)	0.696908	intergenic	HLA-C(dist=20484),HLA-B(dist=61252)
SNP	rs2243868	6	31369255	A	G	0.285323	0.261529	0.324074	0.74(0.65,0.84)	2.455e-06	0.79(0.69,2.19)	0.000220553	0.91(0.79,1.05)	0.202432	0.86(0.75,1)	0.0465235	0.97(0.83,1.13)	0.696908	intergenic	HLA-C(dist=21363),HLA-B(dist=60373)
SNP	rs3094217	6	31191635	G	A	0.256538	0.279273	0.219511	1.38(1.21,1.58)	2.47854e-06	1.27(1.11,3.56)	0.000735036	1.19(1.04,1.38)	0.0151169	1.11(0.96,1.29)	0.149907	1.09(0.94,1.26)	0.243425	UTR3	CDSN(NM_001264:c.*146C>T)
SNP	rs2844796	6	30180490	A	G	0.0331493	0.0235224	0.0488277	0.47(0.34,0.64)	2.4945e-06	0.61(0.44,1.84)	0.00272792	0.76(0.53,1.07)	0.12039	0.72(0.51,1.02)	0.068964	0.74(0.52,1.06)	0.099234	intronic	TRIM31
SNP	rs2735007	6	29916178	A	G	0.276166	0.2988	0.238906	1.37(1.2,1.56)	2.59088e-06	1.07(0.93,2.91)	0.364608	1.14(0.98,1.32)	0.080475	1.08(0.93,1.25)	0.329597	1.01(0.87,1.18)	0.880427	intergenic	HLA-G(dist=9300),HLA-H(dist=47338)
SNP	rs1042126	6	31192267	T	C	0.256703	0.279373	0.219783	1.38(1.21,1.58)	2.66624e-06	1.27(1.1,3.55)	0.000773755	1.19(1.03,1.37)	0.0156354	1.11(0.96,1.29)	0.153514	1.09(0.94,1.26)	0.246916	exonic	CDSN
M	AA_DQA1_69_32717257_T	6	32717257	P	A	0.116221	0.0988332	0.144538	0.66(0.56,0.79)	2.67519e-06	0.71(0.6,2.03)	0.000123988	0.67(0.56,0.81)	1.65035e-05	0.85(0.69,1.05)	0.137638	0.87(0.71,1.07)	0.197148	exonic	HLA-DQA1
SNP	rs9468920	6	31362915	A	G	0.262234	0.285223	0.224794	1.37(1.2,1.56)	2.72828e-06	1.28(1.12,3.59)	0.000355951	1.19(1.03,1.37)	0.0155822	1.09(0.94,1.26)	0.258922	0.97(0.83,1.12)	0.654088	intergenic	HLA-C(dist=15023),HLA-B(dist=66713)
SNP	rs3873379	6	31370148	C	T	0.262231	0.285218	0.224794	1.37(1.2,1.56)	2.73323e-06	1.28(1.12,3.59)	0.000356575	1.19(1.03,1.37)	0.0156012	1.09(0.94,1.26)	0.259139	0.97(0.83,1.12)	0.653706	intergenic	HLA-C(dist=22256),HLA-B(dist=59480)
SNP	rs3094214	6	31193361	C	A	0.256643	0.279283	0.219773	1.38(1.21,1.58)	2.74266e-06	1.27(1.1,3.55)	0.000791291	1.19(1.03,1.37)	0.0158821	1.11(0.96,1.29)	0.155402	1.09(0.94,1.26)	0.249976	intronic	CDSN,PSORS1C1
SNP	rs3130983	6	31192771	C	T	0.256784	0.279427	0.219907	1.38(1.21,1.58)	2.74895e-06	1.27(1.1,3.55)	0.000780304	1.19(1.03,1.37)	0.0156348	1.11(0.96,1.29)	0.15334	1.09(0.94,1.26)	0.245271	exonic	CDSN
SNP	rs1737055	6	29841721	A	G	0.394462	0.368835	0.436197	0.75(0.67,0.85)	2.87624e-06	1.01(0.88,2.74)	0.918203	1.02(0.88,1.17)	0.829789	1.03(0.89,1.18)	0.722347	1.02(0.88,1.17)	0.808381	intergenic	IFITM4P(dist=14817),HCG4(dist=25066)
SNP	rs2523777	6	29917066	T	C	0.276125	0.2988	0.239198	1.37(1.2,1.56)	2.93451e-06	1.07(0.92,2.91)	0.377617	1.14(0.99,1.32)	0.0781927	1.08(0.93,1.25)	0.324428	1.01(0.87,1.18)	0.874698	intergenic	HLA-G(dist=10188),HLA-H(dist=46450)
SNP	rs1737043	6	29844026	T	C	0.394648	0.369054	0.43633	0.75(0.67,0.85)	2.96328e-06	1.01(0.88,2.74)	0.912952	1.02(0.88,1.17)	0.825381	1.03(0.89,1.18)	0.718065	1.02(0.88,1.18)	0.804244	intergenic	IFITM4P(dist=17122),HCG4(dist=22761)
SNP	rs2394963	6	31359441	A	G	0.262343	0.284902	0.225026	1.37(1.2,1.56)	2.97555e-06	1.28(1.12,3.58)	0.000388371	1.19(1.03,1.37)	0.0167506	1.08(0.94,1.25)	0.273364	0.96(0.83,1.12)	0.614318	intergenic	HLA-C(dist=11549),HLA-B(dist=70187)
SNP	rs4711209	6	30155382	A	G	0.382911	0.408155	0.341797	1.33(1.18,1.51)	2.98406e-06	0.96(0.83,2.61)	0.58304	0.91(0.78,1.05)	0.187849	0.95(0.82,1.11)	0.54055	0.99(0.85,1.16)	0.943609	intergenic	RNF39(dist=3775),TRIM31(dist=23271)
SNP	rs2256919	6	30048729	C	A	0.407828	0.382817	0.44856	0.76(0.67,0.85)	3.1587e-06	1.06(0.92,2.88)	0.440176	1.09(0.94,1.26)	0.255573	1.03(0.89,1.19)	0.683179	1.01(0.88,1.18)	0.845058	intergenic	HLA-A(dist=27089),HCG9(dist=2142)
SNP	200519	6	33274012	A	G	0.375637	0.399874	0.335736	1.33(1.18,1.49)	3.22995e-06	1.32(1.17,3.73)	8.71979e-06	1.31(1.15,1.48)	2.43489e-05	1.24(1.1,1.41)	0.000635808	1.23(1.08,1.39)	0.00143401
SNP	rs2735009	6	29915832	A	G	0.276796	0.298168	0.239959	1.36(1.2,1.55)	3.23203e-06	1.06(0.92,2.89)	0.405756	1.14(0.98,1.32)	0.0842365	1.08(0.93,1.25)	0.341269	1.01(0.87,1.18)	0.89115	intergenic	HLA-G(dist=8954),HLA-H(dist=47684)
SNP	rs2428510	6	29931006	G	A	0.594364	0.62009	0.552466	1.32(1.18,1.49)	3.26393e-06	0.97(0.84,2.63)	0.639391	0.92(0.8,1.07)	0.283801	0.93(0.8,1.07)	0.302583	0.94(0.81,1.09)	0.439433	intergenic	HLA-G(dist=24128),HLA-H(dist=32510)
SNP	rs6919513	6	29931973	C	T	0.594226	0.61994	0.552348	1.32(1.18,1.49)	3.28662e-06	0.97(0.84,2.63)	0.638858	0.92(0.8,1.07)	0.283671	0.93(0.8,1.07)	0.302117	0.94(0.81,1.09)	0.439139	intergenic	HLA-G(dist=25095),HLA-H(dist=31543)
SNP	rs1611699	6	29935732	T	A	0.594198	0.619908	0.552328	1.32(1.18,1.49)	3.29467e-06	0.97(0.84,2.63)	0.638615	0.92(0.8,1.07)	0.283536	0.93(0.8,1.07)	0.301917	0.94(0.81,1.09)	0.439009	intergenic	HLA-G(dist=28854),HLA-H(dist=27784)
SNP	rs2523756	6	29928696	A	G	0.594227	0.619931	0.552367	1.32(1.18,1.49)	3.31915e-06	0.97(0.84,2.63)	0.637517	0.92(0.8,1.07)	0.283413	0.93(0.8,1.07)	0.301877	0.94(0.81,1.09)	0.438794	intergenic	HLA-G(dist=21818),HLA-H(dist=34820)
SNP	rs1611710	6	29936895	C	T	0.594325	0.620025	0.552469	1.32(1.18,1.49)	3.35183e-06	0.97(0.84,2.63)	0.635532	0.92(0.8,1.07)	0.281573	0.93(0.8,1.07)	0.300527	0.94(0.81,1.09)	0.437088	intergenic	HLA-G(dist=30017),HLA-H(dist=26621)
SNP	rs1611732	6	29938987	C	T	0.594325	0.620025	0.552469	1.32(1.18,1.49)	3.35183e-06	0.97(0.84,2.63)	0.635532	0.92(0.8,1.07)	0.281573	0.93(0.8,1.07)	0.300527	0.94(0.81,1.09)	0.437088	intergenic	HLA-G(dist=32109),HLA-H(dist=24529)
SNP	rs2248289	6	30180700	C	T	0.0331405	0.0236147	0.0486543	0.48(0.35,0.65)	3.584e-06	0.62(0.45,1.86)	0.00361093	0.77(0.55,1.09)	0.149152	0.73(0.52,1.04)	0.0816424	0.76(0.53,1.08)	0.122115	intronic	TRIM31
SNP	rs2735014	6	29913788	A	C	0.276455	0.298944	0.239829	1.36(1.2,1.55)	3.61935e-06	1.06(0.92,2.89)	0.407587	1.14(0.98,1.32)	0.0884705	1.07(0.92,1.25)	0.352773	1.01(0.87,1.17)	0.915981	intergenic	HLA-G(dist=6910),HLA-H(dist=49728)
SNP	rs9258538	6	29916856	T	C	0.276335	0.298815	0.239724	1.36(1.2,1.55)	3.66105e-06	1.06(0.92,2.89)	0.407943	1.14(0.98,1.32)	0.0885261	1.07(0.92,1.25)	0.353161	1.01(0.87,1.17)	0.916176	intergenic	HLA-G(dist=9978),HLA-H(dist=46660)
SNP	rs2743937	6	29915902	C	T	0.276321	0.2988	0.239712	1.36(1.2,1.55)	3.66721e-06	1.06(0.92,2.89)	0.40786	1.14(0.98,1.32)	0.0884901	1.07(0.92,1.25)	0.353102	1.01(0.87,1.17)	0.915938	intergenic	HLA-G(dist=9024),HLA-H(dist=47614)
SNP	rs2735003	6	29916613	G	T	0.276321	0.2988	0.239712	1.36(1.2,1.55)	3.66721e-06	1.06(0.92,2.89)	0.40786	1.14(0.98,1.32)	0.0884901	1.07(0.92,1.25)	0.353102	1.01(0.87,1.17)	0.915938	intergenic	HLA-G(dist=9735),HLA-H(dist=46903)
SNP	rs2844603	6	31358833	A	G	0.282383	0.253632	0.320794	0.74(0.65,0.84)	3.73456e-06	0.79(0.69,2.2)	0.000320734	0.92(0.8,1.06)	0.259155	0.87(0.75,1.01)	0.0653136	0.98(0.85,1.15)	0.845886	intergenic	HLA-C(dist=10941),HLA-B(dist=70795)
SNP	rs1611684	6	29933825	A	G	0.405464	0.378395	0.44726	0.76(0.67,0.85)	3.8074e-06	1.04(0.9,2.82)	0.626018	1.09(0.94,1.26)	0.267492	1.08(0.94,1.25)	0.285635	1.06(0.92,1.23)	0.415809	intergenic	HLA-G(dist=26947),HLA-H(dist=29691)
M	AA_DQB1_182_32737742_N	6	32737742	A	P	0.498723	0.523326	0.458655	1.32(1.17,1.49)	3.82271e-06	1.27(1.12,3.55)	0.000116411	1.35(1.19,1.53)	2.88267e-06	1.07(0.9,1.27)	0.457886	1.1(0.92,1.31)	0.290071	exonic	HLA-DQB1
M	AA_DQB1_140_32737868_T	6	32737868	A	P	0.498696	0.523281	0.458655	1.32(1.17,1.49)	3.88523e-06	1.27(1.12,3.55)	0.000117906	1.35(1.19,1.53)	2.91576e-06	1.07(0.9,1.27)	0.459929	1.1(0.92,1.31)	0.291554	exonic	HLA-DQB1
SNP	rs2734979	6	29931140	A	G	0.598797	0.623997	0.557757	1.32(1.18,1.49)	3.96729e-06	0.97(0.85,2.65)	0.708294	0.94(0.81,1.08)	0.376522	0.94(0.81,1.08)	0.378435	0.95(0.82,1.1)	0.524986	intergenic	HLA-G(dist=24262),HLA-H(dist=32376)
SNP	rs3094212	6	31193749	G	A	0.258121	0.28048	0.221708	1.37(1.2,1.57)	3.99689e-06	1.26(1.1,3.53)	0.000884382	1.19(1.03,1.37)	0.0157018	1.11(0.96,1.28)	0.151201	1.09(0.95,1.27)	0.225825	intronic	CDSN,PSORS1C1
SNP	rs9258537	6	29916840	A	G	0.275903	0.29722	0.239444	1.36(1.19,1.55)	4.03071e-06	1.06(0.92,2.89)	0.421615	1.13(0.98,1.32)	0.0923728	1.07(0.92,1.25)	0.357748	1.01(0.87,1.17)	0.920785	intergenic	HLA-G(dist=9962),HLA-H(dist=46676)
SNP	rs4711206	6	30095163	A	G	0.384486	0.409486	0.343773	1.33(1.18,1.5)	4.04385e-06	0.95(0.82,2.58)	0.483749	0.9(0.77,1.04)	0.149984	0.95(0.81,1.1)	0.486249	0.99(0.85,1.16)	0.917787	ncR-_intronic	ZNRD1-AS1
SNP	rs439205	6	33281820	G	A	0.37593	0.40019	0.33642	1.32(1.17,1.49)	4.10445e-06	1.31(1.16,3.71)	1.03467e-05	1.3(1.15,1.47)	2.92188e-05	1.24(1.09,1.41)	0.000771366	1.22(1.08,1.39)	0.00174008	intronic	HSD17B8
SNP	rs7757012	6	31216541	C	T	0.108608	0.124659	0.0824666	1.58(1.3,1.93)	4.23295e-06	1.33(1.09,3.8)	0.00499572	1.3(1.06,1.59)	0.0134133	1.13(0.92,1.4)	0.247381	1.02(0.82,1.26)	0.883463	downstream	PSORS1C1
SNP	rs1063646	6	31215627	T	C	0.10849	0.124532	0.0823652	1.58(1.3,1.93)	4.29596e-06	1.33(1.09,3.8)	0.00498741	1.3(1.06,1.59)	0.0133786	1.13(0.92,1.4)	0.24726	1.02(0.82,1.26)	0.882183	exonic	PSORS1C1
M	AA_DQB1_140_32737868_A	6	32737868	P	A	0.497875	0.522347	0.45802	1.32(1.17,1.48)	4.29665e-06	1.27(1.12,3.54)	0.000128603	1.35(1.19,1.53)	3.19414e-06	1.07(0.89,1.27)	0.476949	1.1(0.92,1.31)	0.304966	exonic	HLA-DQB1
M	AA_DQB1_182_32737742_S	6	32737742	P	A	0.497761	0.522237	0.4579	1.32(1.17,1.48)	4.30711e-06	1.27(1.12,3.54)	0.000128548	1.35(1.19,1.53)	3.18667e-06	1.07(0.89,1.27)	0.477334	1.1(0.92,1.31)	0.305005	exonic	HLA-DQB1
SNP	rs9366784	6	31543333	A	C	0.255261	0.277527	0.219001	1.37(1.2,1.57)	4.34655e-06	1.26(1.1,3.52)	0.00109864	1.14(0.99,1.32)	0.0644062	1.25(1.08,1.45)	0.00310024	1.16(1,1.35)	0.0491742	intergenic	HCP5(dist=1768),HCG26(dist=3652)
SNP	rs9263749	6	31222494	A	G	0.10814	0.1235	0.0820433	1.58(1.3,1.93)	4.35758e-06	1.34(1.09,3.8)	0.00498	1.3(1.06,1.59)	0.013746	1.13(0.92,1.4)	0.260703	1.01(0.82,1.26)	0.899479	intronic	CCHCR1
SNP	rs12364	6	31218765	A	T	0.108415	0.124447	0.0823045	1.58(1.3,1.93)	4.36354e-06	1.33(1.09,3.8)	0.00505724	1.3(1.06,1.59)	0.0135041	1.13(0.92,1.4)	0.249006	1.02(0.82,1.26)	0.885246	exonic	CCHCR1
SNP	rs9263739	6	31219335	T	C	0.108415	0.124447	0.0823045	1.58(1.3,1.93)	4.36354e-06	1.33(1.09,3.8)	0.00505724	1.3(1.06,1.59)	0.0135041	1.13(0.92,1.4)	0.249006	1.02(0.82,1.26)	0.885246	intronic	CCHCR1
SNP	rs6903261	6	31223286	G	A	0.108415	0.124447	0.0823045	1.58(1.3,1.93)	4.36354e-06	1.33(1.09,3.8)	0.00505724	1.3(1.06,1.59)	0.0135041	1.13(0.92,1.4)	0.249006	1.02(0.82,1.26)	0.885246	intronic	CCHCR1
SNP	rs35540400	6	29930902	T	A	0.404441	0.373342	0.445946	0.76(0.67,0.85)	4.36518e-06	1.04(0.9,2.82)	0.613417	1.08(0.94,1.25)	0.283464	1.08(0.93,1.25)	0.299319	1.06(0.91,1.23)	0.441416	#N/A	#N/A
SNP	rs9277937	6	33292872	C	T	0.074365	0.087808	0.0524717	1.74(1.38,2.21)	4.51266e-06	1.54(1.22,4.69)	0.000381386	1.55(1.22,2)	0.000445231	1.39(1.09,1.8)	0.00922694	1.32(1.03,1.7)	0.0335588	intergenic	RING1(dist=4395),HCG25(dist=32419)
SNP	rs213209	6	33284936	C	T	0.371306	0.395369	0.332117	1.32(1.17,1.49)	4.56524e-06	1.31(1.16,3.72)	1.04269e-05	1.3(1.15,1.48)	3.01772e-05	1.24(1.1,1.41)	0.000763555	1.23(1.08,1.39)	0.0016811	intronic	RING1
SNP	rs4713281	6	30086331	A	G	0.384731	0.4096	0.344229	1.33(1.18,1.5)	4.58469e-06	0.95(0.82,2.58)	0.46587	0.89(0.77,1.04)	0.141029	0.95(0.81,1.1)	0.465434	0.99(0.85,1.15)	0.893648	ncR-_intronic	ZNRD1-AS1
SNP	rs421446	6	33282761	A	G	0.373581	0.397663	0.334362	1.32(1.17,1.49)	4.64058e-06	1.31(1.16,3.71)	1.1424e-05	1.3(1.15,1.47)	3.45768e-05	1.24(1.09,1.4)	0.000861131	1.22(1.08,1.39)	0.00185208	upstream;downstream	MIR219A1;HSD17B8
SNP	rs3132550	6	31194027	A	G	0.114954	0.13128	0.0883652	1.56(1.29,1.9)	4.80583e-06	1.32(1.08,3.73)	0.00612851	1.28(1.05,1.57)	0.0169847	1.12(0.91,1.38)	0.282957	1(0.81,1.24)	0.974881	intronic	CDSN,PSORS1C1
SNP	rs2064479	6	33180218	G	A	0.435395	0.459886	0.395062	1.31(1.17,1.47)	5.03495e-06	1.31(1.17,3.71)	7.22952e-06	1.34(1.19,1.52)	2.20522e-06	1.27(1.12,1.44)	0.000168788	1.25(1.1,1.41)	0.0004841	intergenic	HLA-DPB1(dist=14767),HLA-DPB2(dist=8053)
SNP	rs9357092	6	30092231	A	G	0.384645	0.409406	0.344318	1.32(1.17,1.49)	5.09527e-06	0.95(0.82,2.58)	0.468211	0.9(0.77,1.04)	0.14624	0.95(0.81,1.1)	0.468972	0.99(0.85,1.15)	0.899398	ncR-_intronic	ZNRD1-AS1
SNP	rs2394180	6	29913178	C	T	0.269863	0.291851	0.234053	1.36(1.19,1.55)	5.18255e-06	1.04(0.9,2.83)	0.582219	1.11(0.95,1.29)	0.178641	1.05(0.9,1.22)	0.517999	0.99(0.85,1.15)	0.885466	intergenic	HLA-G(dist=6300),HLA-H(dist=50338)
SNP	rs12174396	6	31482558	G	A	0.266534	0.289322	0.229422	1.36(1.19,1.55)	5.32118e-06	1.25(1.09,3.48)	0.00125364	1.14(0.99,1.31)	0.0676293	1.23(1.07,1.42)	0.00421474	1.17(1.01,1.35)	0.0318172	intronic	MICA
SNP	rs9393989	6	30148063	A	G	0.383978	0.408649	0.3438	1.32(1.17,1.49)	5.32298e-06	0.95(0.82,2.58)	0.46488	0.89(0.77,1.04)	0.133826	0.94(0.81,1.1)	0.444955	0.99(0.85,1.15)	0.872778	intronic	RNF39
SNP	rs9405044	6	30114744	A	G	0.384531	0.409214	0.344332	1.32(1.17,1.49)	5.3745e-06	0.94(0.81,2.57)	0.424624	0.89(0.77,1.03)	0.119841	0.94(0.81,1.09)	0.417749	0.98(0.84,1.15)	0.834425	ncR-_intronic	ZNRD1-AS1
SNP	rs9258725	6	29934193	G	A	0.392914	0.362287	0.434505	0.76(0.67,0.85)	5.39202e-06	1(0.87,2.72)	0.972458	1.04(0.9,1.2)	0.567356	1.04(0.9,1.21)	0.557971	1.03(0.89,1.19)	0.692103	intergenic	HLA-G(dist=27315),HLA-H(dist=29323)
SNP	rs9366752	6	30132656	T	C	0.382964	0.407668	0.342731	1.32(1.17,1.49)	5.44543e-06	0.94(0.82,2.57)	0.441231	0.89(0.77,1.03)	0.126248	0.94(0.81,1.09)	0.429625	0.99(0.85,1.15)	0.848146	ncR-_intronic	ZNRD1-AS1
SNP	rs11753296	6	29909089	A	G	0.270074	0.291851	0.234295	1.36(1.19,1.55)	5.49271e-06	1.04(0.9,2.84)	0.564367	1.11(0.96,1.29)	0.167961	1.05(0.91,1.23)	0.498617	0.99(0.85,1.16)	0.919436	intergenic	HLA-G(dist=2211),HLA-H(dist=54427)
SNP	rs2395319	6	33175189	G	A	0.435338	0.457675	0.395253	1.31(1.17,1.47)	5.5586e-06	1.31(1.16,3.71)	7.893e-06	1.34(1.19,1.51)	2.60223e-06	1.27(1.12,1.43)	0.000190558	1.25(1.1,1.41)	0.000537075	intergenic	HLA-DPB1(dist=9738),HLA-DPB2(dist=13082)
SNP	rs4947244	6	30062343	G	C	0.384874	0.409573	0.34465	1.32(1.17,1.49)	5.70363e-06	0.94(0.82,2.57)	0.430429	0.89(0.77,1.04)	0.141409	0.95(0.81,1.1)	0.478318	0.99(0.85,1.15)	0.909697	intergenic	HCG9(dist=8187),ZNRD1-AS1(dist=14424)
SNP	rs3910312	6	30116725	C	A	0.383423	0.4081	0.343235	1.32(1.17,1.49)	5.71424e-06	0.94(0.82,2.57)	0.434654	0.89(0.77,1.03)	0.124091	0.94(0.81,1.09)	0.426823	0.98(0.85,1.15)	0.845523	ncR-_intronic	ZNRD1-AS1
SNP	rs4711207	6	30113733	A	C	0.383424	0.408095	0.343244	1.32(1.17,1.49)	5.75443e-06	0.94(0.82,2.57)	0.434098	0.89(0.77,1.03)	0.124205	0.94(0.81,1.09)	0.427036	0.98(0.85,1.15)	0.846033	ncR-_intronic	ZNRD1-AS1
SNP	rs2523619	6	31426123	C	T	0.195499	0.175616	0.227881	0.72(0.62,0.83)	6.08534e-06	0.77(0.66,2.15)	0.000336032	0.97(0.81,1.16)	0.718558	0.87(0.73,1.05)	0.146055	1.11(0.91,1.36)	0.301361	intergenic	HLA-C(dist=78231),HLA-B(dist=3505)
SNP	rs386084	6	33300640	G	A	0.374683	0.398493	0.335905	1.31(1.17,1.48)	6.13495e-06	1.3(1.16,3.69)	1.53013e-05	1.29(1.14,1.46)	4.70571e-05	1.23(1.09,1.4)	0.00110027	1.22(1.07,1.38)	0.00236437	intergenic	RING1(dist=12163),HCG25(dist=24651)
M	AA_C_304_31345754_M	6	31345754	P	A	0.220585	0.199543	0.254854	0.73(0.64,0.84)	6.33119e-06	0.84(0.73,2.31)	0.0150895	0.9(0.77,1.04)	0.142959	0.95(0.82,1.1)	0.494008	1.01(0.87,1.18)	0.902743	exonic	HLA-C
SNP	rs3131888	6	29771868	C	T	0.372211	0.396083	0.333333	1.31(1.17,1.48)	6.33754e-06	1.06(0.93,2.87)	0.408461	1.05(0.92,1.2)	0.448847	1.11(0.97,1.27)	0.1298	1.06(0.92,1.21)	0.435866	intergenic	ZFP57(dist=18958),HLA-F(dist=27228)
SNP	rs3132554	6	31192142	A	G	0.242613	0.26335	0.208841	1.38(1.2,1.6)	6.40308e-06	1.27(1.1,3.55)	0.00141005	1.19(1.03,1.38)	0.0225506	1.1(0.95,1.28)	0.21218	1.07(0.91,1.25)	0.411365	exonic	CDSN
SNP	rs9263794	6	31237998	G	A	0.112025	0.127922	0.0859053	1.56(1.29,1.89)	6.74266e-06	1.31(1.08,3.72)	0.00720129	1.27(1.04,1.56)	0.0191638	1.11(0.91,1.38)	0.309011	1(0.81,1.24)	0.99396	intronic	TCF19
SNP	rs3131886	6	29772431	C	T	0.372649	0.396424	0.333928	1.31(1.17,1.48)	6.78122e-06	1.05(0.93,2.87)	0.422371	1.05(0.92,1.2)	0.460204	1.11(0.97,1.27)	0.133168	1.05(0.92,1.21)	0.442165	intergenic	ZFP57(dist=19521),HLA-F(dist=26665)
SNP	rs7776082	6	29775252	A	G	0.372603	0.396399	0.333848	1.31(1.17,1.47)	6.85412e-06	1.05(0.93,2.87)	0.421711	1.05(0.92,1.2)	0.459847	1.11(0.97,1.27)	0.132921	1.05(0.92,1.21)	0.442464	intergenic	ZFP57(dist=22342),HLA-F(dist=23844)
SNP	rs4084090	6	31326814	G	A	0.108773	0.123816	0.0829897	1.57(1.29,1.91)	6.87375e-06	1.32(1.08,3.75)	0.00683271	1.27(1.04,1.57)	0.0226705	1.11(0.9,1.38)	0.324726	1(0.8,1.24)	0.977279	intergenic	HCG27(dist=47090),HLA-C(dist=17691)
SNP	rs2235698	6	29663757	G	A	0.349398	0.372881	0.311155	1.32(1.17,1.49)	6.92309e-06	1.08(0.95,2.95)	0.228145	1.08(0.94,1.23)	0.262569	1.14(1,1.31)	0.049609	1.09(0.95,1.25)	0.205984	exonic	OR2H2
SNP	rs1265098	6	31214156	C	T	0.199807	0.220153	0.166672	1.4(1.21,1.62)	6.96607e-06	1.22(1.05,3.4)	0.00834797	1.16(0.99,1.35)	0.0625812	1.06(0.91,1.24)	0.446634	1.21(1.02,1.42)	0.0258471	intronic	PSORS1C1,PSORS1C2
SNP	rs28380796	6	31418001	A	G	0.196372	0.174668	0.228586	0.72(0.63,0.83)	7.04471e-06	0.77(0.66,2.15)	0.000363448	0.97(0.82,1.16)	0.772788	0.88(0.74,1.06)	0.169936	1.11(0.91,1.36)	0.298589	intergenic	HLA-C(dist=70109),HLA-B(dist=11627)
SNP	rs3893464	6	30043229	G	A	0.421722	0.445989	0.382202	1.31(1.17,1.48)	7.08832e-06	0.96(0.84,2.62)	0.614668	0.95(0.82,1.1)	0.488342	1(0.86,1.15)	0.973155	1.06(0.91,1.23)	0.445186	intergenic	HLA-A(dist=21589),HCG9(dist=7642)
SNP	rs928822	6	30383225	G	T	0.264188	0.242262	0.299897	0.75(0.66,0.85)	7.11563e-06	0.95(0.83,2.59)	0.472752	0.95(0.82,1.09)	0.445004	0.96(0.83,1.12)	0.627276	0.98(0.85,1.14)	0.820461	ncR-_intronic	HCG17,HCG18
SNP	rs2057728	6	30162736	A	G	0.406397	0.42988	0.366357	1.31(1.17,1.48)	7.24388e-06	0.94(0.82,2.56)	0.405405	0.9(0.78,1.04)	0.159453	0.95(0.82,1.11)	0.521372	1(0.86,1.17)	0.961249	intergenic	RNF39(dist=11129),TRIM31(dist=15917)
SNP	rs17206680	6	31487731	A	G	0.0613412	0.0495894	0.0800416	0.58(0.46,0.74)	7.57872e-06	0.65(0.51,1.91)	0.000484515	1.02(0.75,1.4)	0.877577	1.01(0.74,1.38)	0.948128	0.89(0.65,1.22)	0.478029	exonic	MICA
SNP	rs9267444	6	31591437	A	G	0.395695	0.420404	0.355453	1.31(1.16,1.48)	8.23145e-06	1.15(1.02,3.16)	0.0251131	1.06(0.93,1.2)	0.405861	1.08(0.95,1.23)	0.236056	0.97(0.84,1.11)	0.658058	intergenic	MICB(dist=4557),MCCD1(dist=13281)
SNP	rs12206499	6	30045106	G	A	0.388452	0.41156	0.349018	1.31(1.17,1.48)	8.50423e-06	0.97(0.84,2.64)	0.662731	0.94(0.81,1.08)	0.38986	0.99(0.85,1.14)	0.860825	1.03(0.89,1.2)	0.673417	intergenic	HLA-A(dist=23466),HCG9(dist=5765)
SNP	rs2743941	6	29863430	A	G	0.335557	0.311434	0.372812	0.76(0.67,0.86)	8.56192e-06	1.06(0.92,2.9)	0.408557	1.05(0.91,1.22)	0.505224	1.01(0.87,1.17)	0.903423	0.97(0.83,1.13)	0.686975	intergenic	IFITM4P(dist=36526),HCG4(dist=3357)
SNP	rs2187668	6	32713862	T	C	0.0992172	0.11434	0.0745885	1.58(1.29,1.93)	8.89323e-06	1.39(1.13,4.01)	0.00171627	1.38(1.12,1.7)	0.00278368	1.24(1,1.54)	0.0478693	1.2(0.97,1.49)	0.0982613	intronic	HLA-DQA1
SNP	rs2294745	6	29630131	A	G	0.117272	0.101189	0.143465	0.68(0.57,0.81)	9.11003e-06	0.98(0.81,2.67)	0.864752	0.96(0.79,1.17)	0.673076	0.97(0.79,1.18)	0.741862	0.93(0.76,1.14)	0.477696	intergenic	LINC01015(dist=20807),UBD(dist=1237)
SNP	rs9263781	6	31231395	G	A	0.102796	0.117183	0.0779154	1.58(1.29,1.93)	9.12167e-06	1.31(1.07,3.72)	0.00976102	1.28(1.04,1.59)	0.0210886	1.12(0.9,1.39)	0.304738	1.01(0.81,1.26)	0.963101	intronic	CCHCR1
SNP	rs4959039	6	30065048	G	A	0.385249	0.408402	0.345876	1.31(1.16,1.48)	9.14312e-06	0.93(0.81,2.54)	0.34543	0.88(0.76,1.02)	0.092411	0.93(0.8,1.08)	0.35074	0.97(0.84,1.13)	0.733861	intergenic	HCG9(dist=10892),ZNRD1-AS1(dist=11719)
SNP	rs1610649	6	29876896	G	A	0.384784	0.353127	0.42356	0.76(0.68,0.86)	9.26463e-06	1.07(0.92,2.9)	0.382572	1.1(0.95,1.27)	0.213397	1.04(0.9,1.21)	0.570922	1(0.86,1.17)	0.981081	intergenic	LOC554223(dist=3333),HLA-G(dist=25839)
SNP	rs2844826	6	29931298	G	A	0.410126	0.383765	0.450566	0.77(0.68,0.86)	9.28644e-06	1.05(0.91,2.85)	0.52511	1.09(0.95,1.26)	0.239493	1.08(0.94,1.25)	0.267479	1.06(0.92,1.23)	0.40447	intergenic	HLA-G(dist=24420),HLA-H(dist=32218)
A	HLA_A_0201	6	30019970	P	A	0.112543	0.123899	0.0940494	1.81(1.39,2.36)	1.01487e-05	1.17(0.89,3.23)	0.263621	1.14(0.86,1.51)	0.37188	1.28(0.96,1.71)	0.0973439	1.16(0.87,1.56)	0.306463		HLA-A
M	AA_DRB1_71_32659935_K	6	32659935	P	A	0.0871742	0.101287	0.0641903	1.63(1.31,2.03)	1.01649e-05	1.4(1.12,4.04)	0.00303177	1.41(1.13,1.78)	0.00273048	1.23(0.98,1.56)	0.0764355	1.15(0.91,1.46)	0.247482	exonic	HLA-DRB1
SNP	rs3117231	6	33182886	G	A	0.554176	0.53027	0.593108	0.77(0.69,0.87)	1.04772e-05	0.77(0.68,2.16)	1.4278e-05	0.75(0.67,0.85)	4.52348e-06	0.8(0.7,0.9)	0.000323492	0.81(0.72,0.92)	0.000994525	intergenic	HLA-DPB1(dist=17435),HLA-DPB2(dist=5385)
SNP	rs9263796	6	31240862	A	G	0.102976	0.11813	0.0782698	1.57(1.29,1.92)	1.06419e-05	1.31(1.07,3.71)	0.00994122	1.28(1.04,1.58)	0.0220334	1.12(0.9,1.39)	0.307669	1.01(0.81,1.26)	0.963191	intronic	POU5F1
SNP	rs17615141	6	32777249	C	T	0.110439	0.0945689	0.136285	0.67(0.56,0.8)	1.11037e-05	0.73(0.61,2.08)	0.000668125	0.69(0.58,0.83)	9.24648e-05	0.88(0.71,1.09)	0.245298	0.89(0.72,1.1)	0.270723	intergenic	HLA-DQB1(dist=34805),HLA-DQA2(dist=39892)
A	HLA_DQA1_0601	6	32716284	P	A	0.110613	0.0946712	0.136575	0.67(0.56,0.8)	1.11167e-05	0.72(0.61,2.06)	0.000447295	0.68(0.57,0.82)	4.82923e-05	0.87(0.71,1.08)	0.198836	0.88(0.71,1.09)	0.249534		HLA-DQA1
A	HLA_DQA1_06	6	32716284	P	A	0.110611	0.0946699	0.136573	0.67(0.56,0.8)	1.11206e-05	0.72(0.61,2.06)	0.000447569	0.68(0.57,0.82)	4.83252e-05	0.87(0.71,1.08)	0.198876	0.88(0.71,1.09)	0.24957		HLA-DQA1
SNP	rs10946999	6	29679588	T	G	0.334638	0.357549	0.297325	1.31(1.16,1.48)	1.15949e-05	1.07(0.94,2.91)	0.33743	1.06(0.93,1.21)	0.405593	1.12(0.98,1.29)	0.0935386	1.07(0.94,1.23)	0.311455	intronic	GABBR1
SNP	rs2248459	6	31554689	A	G	0.361468	0.337598	0.400343	0.77(0.69,0.87)	1.23782e-05	0.86(0.76,2.36)	0.0122284	0.85(0.75,0.96)	0.0098737	0.84(0.75,0.96)	0.00769334	0.92(0.81,1.05)	0.207399	intergenic	HCG26(dist=6525),MICB(dist=15948)
SNP	rs375244	6	32299435	A	G	0.496074	0.520529	0.456247	1.29(1.15,1.44)	1.27219e-05	1.21(1.08,3.36)	0.00128658	1.17(1.03,1.31)	0.0120701	1.19(1.06,1.34)	0.00440455	1.17(1.04,1.32)	0.0103354	intronic	NOTCH4
SNP	rs9378220	6	30185114	A	C	0.462622	0.487366	0.422325	1.29(1.15,1.45)	1.27366e-05	1.07(0.94,2.91)	0.29933	1.02(0.9,1.16)	0.791143	1.03(0.91,1.17)	0.625661	0.94(0.82,1.08)	0.377549	ncR-_intronic	TRIM31-AS1
SNP	rs2064476	6	33181300	A	G	0.332879	0.355316	0.29634	1.31(1.16,1.48)	1.28989e-05	1.31(1.15,3.69)	2.48456e-05	1.34(1.18,1.53)	5.93508e-06	1.27(1.11,1.44)	0.000343889	1.23(1.08,1.4)	0.00197833	intergenic	HLA-DPB1(dist=15849),HLA-DPB2(dist=6971)
SNP	rs9268494	6	32483330	C	A	0.524895	0.549184	0.485336	1.29(1.15,1.44)	1.29507e-05	1.23(1.1,3.44)	0.000356924	1.25(1.11,1.41)	0.000200599	1.15(1.01,1.3)	0.0314206	1.12(0.99,1.27)	0.0803537	upstream	BTNL2
SNP	rs5013310	6	29920383	A	G	0.379222	0.353443	0.417695	0.77(0.68,0.86)	1.29714e-05	1(0.87,2.71)	0.963909	1(0.87,1.15)	0.955818	1.01(0.88,1.16)	0.875231	1(0.87,1.15)	0.997148	intergenic	HLA-G(dist=13505),HLA-H(dist=43133)
SNP	rs2523694	6	31525851	A	G	0.244919	0.266655	0.209519	1.35(1.18,1.54)	1.29981e-05	1.23(1.07,3.42)	0.00316886	1.19(1.04,1.37)	0.0129265	1.06(0.92,1.23)	0.415698	1.2(1.03,1.39)	0.0216369	intergenic	MICA(dist=34780),HCP5(dist=13085)
SNP	rs9277565	6	33164875	T	C	0.555577	0.531901	0.594136	0.77(0.69,0.87)	1.33625e-05	0.78(0.69,2.18)	2.93918e-05	0.76(0.67,0.86)	8.51587e-06	0.81(0.71,0.91)	0.0005481	0.81(0.72,0.92)	0.00114687	UTR3	HLA-DPB1(NM_002121:c.*2586C>T)
SNP	rs9277567	6	33164991	C	A	0.555567	0.531893	0.594123	0.77(0.69,0.87)	1.33769e-05	0.78(0.69,2.18)	2.94267e-05	0.76(0.67,0.86)	8.52563e-06	0.81(0.71,0.91)	0.000548752	0.81(0.72,0.92)	0.00114809	UTR3	HLA-DPB1(NM_002121:c.*2702A>C)
SNP	rs130077	6	31230309	A	G	0.103131	0.11813	0.0787037	1.56(1.28,1.91)	1.33885e-05	1.3(1.06,3.68)	0.0115771	1.27(1.03,1.57)	0.0252236	1.11(0.9,1.38)	0.334253	1(0.8,1.25)	0.992313	exonic	CCHCR1
SNP	rs6935053	6	30042142	C	A	0.389129	0.410929	0.350823	1.31(1.16,1.47)	1.37001e-05	0.96(0.83,2.61)	0.565513	0.93(0.81,1.08)	0.337523	0.98(0.85,1.14)	0.800968	1.03(0.89,1.19)	0.725468	intergenic	HLA-A(dist=20502),HCG9(dist=8729)
SNP	rs3823375	6	30052137	C	T	0.39168	0.415253	0.35329	1.31(1.16,1.47)	1.38249e-05	0.97(0.84,2.64)	0.667619	0.94(0.81,1.08)	0.396467	0.98(0.85,1.14)	0.831399	1.03(0.89,1.19)	0.719721	ncR-_intronic	HCG9
SNP	rs9276991	6	33089826	G	A	0.059953	0.0716993	0.0407637	1.79(1.38,2.34)	1.4037e-05	1.55(1.19,4.69)	0.00137079	1.56(1.19,2.06)	0.00153607	1.37(1.04,1.82)	0.0270482	1.27(0.96,1.69)	0.0999769	intergenic	HLA-DOA(dist=4459),HLA-DPA1(dist=50498)
SNP	rs12193110	6	30045083	T	C	0.389307	0.412821	0.351014	1.3(1.16,1.47)	1.41325e-05	0.96(0.83,2.61)	0.560409	0.93(0.81,1.08)	0.33826	0.98(0.85,1.14)	0.796069	1.03(0.89,1.19)	0.72995	intergenic	HLA-A(dist=23443),HCG9(dist=5788)
SNP	rs9267665	6	31978835	T	C	0.0847358	0.0985471	0.0622428	1.62(1.31,2.03)	1.41413e-05	1.38(1.11,3.97)	0.00484964	1.36(1.08,1.71)	0.00911443	1.18(0.94,1.5)	0.157818	1.08(0.85,1.37)	0.525223	intronic	C2
A	HLA_DRB1_03	6	32660042	P	A	0.0854963	0.0993146	0.0629918	1.62(1.31,2.01)	1.4184e-05	1.38(1.11,3.99)	0.00415019	1.39(1.11,1.75)	0.00462275	1.21(0.96,1.53)	0.108731	1.12(0.89,1.42)	0.334137		HLA-DRB1
A	HLA_DRB1_0301	6	32660042	P	A	0.085498	0.0993143	0.0629969	1.62(1.31,2.01)	1.42226e-05	1.38(1.11,3.98)	0.00415985	1.39(1.11,1.75)	0.00463237	1.21(0.96,1.53)	0.108837	1.12(0.89,1.42)	0.334419		HLA-DRB1
SNP	rs4959037	6	30044286	T	A	0.389192	0.412693	0.350918	1.3(1.16,1.47)	1.42881e-05	0.96(0.83,2.61)	0.558805	0.93(0.81,1.08)	0.336571	0.98(0.85,1.13)	0.792856	1.03(0.89,1.19)	0.732538	intergenic	HLA-A(dist=22646),HCG9(dist=6585)
B	AA_DRB1_77_32659917	6	32659917	N	T	0.0856423	0.0994473	0.0631595	1.62(1.3,2.01)	1.43013e-05	1.38(1.11,3.99)	0.00411812	1.39(1.11,1.75)	0.00463556	1.21(0.96,1.53)	0.109106	1.12(0.89,1.42)	0.332555	exonic	HLA-DRB1
SNP	rs439121	6	33300845	A	C	0.382996	0.405851	0.345774	1.3(1.15,1.46)	1.44218e-05	1.3(1.15,3.66)	2.1911e-05	1.3(1.15,1.47)	3.07708e-05	1.23(1.09,1.4)	0.000985507	1.22(1.08,1.38)	0.00187234	intergenic	RING1(dist=12368),HCG25(dist=24446)
SNP	rs2734971	6	29942428	A	G	0.553909	0.57845	0.51394	1.3(1.15,1.46)	1.46985e-05	0.99(0.86,2.68)	0.825784	0.94(0.82,1.08)	0.381311	0.95(0.82,1.09)	0.429467	0.95(0.83,1.09)	0.489068	intergenic	HLA-G(dist=35550),HLA-H(dist=21088)
M	AA_C_304_31345754_V	6	31345754	A	P	0.224669	0.20441	0.257662	0.74(0.65,0.85)	1.48077e-05	0.86(0.74,2.36)	0.0325987	0.92(0.79,1.06)	0.243084	0.97(0.83,1.13)	0.693126	1.03(0.88,1.2)	0.697229	exonic	HLA-C
SNP	rs3909113	6	31109400	C	T	0.171367	0.189649	0.141592	1.41(1.21,1.66)	1.50906e-05	1.25(1.06,3.48)	0.00711531	1.22(1.03,1.44)	0.0217976	1.12(0.94,1.33)	0.205096	1.05(0.88,1.24)	0.616761	intronic	MUC22
M	AA_DRB1_74_32659926_R	6	32659926	P	A	0.0856176	0.0993803	0.0632037	1.61(1.3,2.01)	1.51417e-05	1.38(1.11,3.98)	0.0043161	1.38(1.11,1.74)	0.00484088	1.21(0.96,1.53)	0.112316	1.12(0.89,1.42)	0.340276	exonic	HLA-DRB1
SNP	rs423639	6	33095752	T	C	0.060274	0.0720152	0.0411523	1.78(1.38,2.32)	1.5352e-05	1.54(1.19,4.67)	0.00140862	1.55(1.19,2.05)	0.00158941	1.36(1.04,1.81)	0.0279842	1.26(0.96,1.68)	0.104518	intergenic	HLA-DOA(dist=10385),HLA-DPA1(dist=44572)
SNP	rs2523887	6	31148704	G	A	0.33381	0.343651	0.295038	1.32(1.16,1.5)	1.57352e-05	1.2(1.05,3.31)	0.00646202	1.13(0.99,1.29)	0.0643744	1.18(1.04,1.35)	0.0137427	1.21(1.06,1.39)	0.00527786	intergenic	HCG22(dist=13070),C6orf15(dist=38275)
SNP	rs2516464	6	31524135	G	A	0.244031	0.265635	0.208848	1.34(1.17,1.53)	1.59381e-05	1.23(1.07,3.41)	0.0034353	1.19(1.04,1.37)	0.0134502	1.06(0.92,1.23)	0.420732	1.19(1.03,1.39)	0.022	intergenic	MICA(dist=33064),HCP5(dist=14801)
SNP	rs17220695	6	33096067	A	G	0.0603143	0.0716993	0.0411946	1.77(1.37,2.31)	1.62935e-05	1.54(1.18,4.64)	0.00149255	1.55(1.18,2.04)	0.0016984	1.36(1.04,1.8)	0.0296412	1.25(0.95,1.67)	0.111545	intergenic	HLA-DOA(dist=10700),HLA-DPA1(dist=44257)
SNP	rs9266440	6	31445794	T	C	0.318035	0.294805	0.355868	0.77(0.68,0.87)	1.68933e-05	0.81(0.72,2.25)	0.000844227	0.89(0.78,1.01)	0.0798377	0.87(0.76,0.99)	0.0326921	0.88(0.77,1.01)	0.0673058	intergenic	HLA-B(dist=12826),MICA(dist=29746)
A	HLA_DRB1_1202	6	32660042	P	A	0.115089	0.0995152	0.140453	0.68(0.57,0.81)	1.69079e-05	0.74(0.62,2.09)	0.000920329	0.69(0.58,0.83)	7.3173e-05	0.89(0.72,1.1)	0.282324	0.9(0.73,1.12)	0.34588		HLA-DRB1
SNP	rs9263726	6	31214478	A	G	0.103448	0.11813	0.0792997	1.55(1.27,1.89)	1.70084e-05	1.3(1.06,3.66)	0.0127348	1.27(1.03,1.56)	0.0267361	1.11(0.9,1.38)	0.343679	1(0.8,1.24)	0.978749	exonic	PSORS1C1
SNP	rs1736982	6	29877500	A	G	0.403731	0.379987	0.4424	0.77(0.69,0.87)	1.72867e-05	1.03(0.9,2.8)	0.656969	1.04(0.9,1.2)	0.588175	1.05(0.91,1.2)	0.539029	1.03(0.9,1.19)	0.654809	intergenic	LOC554223(dist=3937),HLA-G(dist=25235)
SNP	rs3117221	6	33169925	G	A	0.444945	0.467467	0.406893	1.29(1.15,1.44)	1.72885e-05	1.28(1.14,3.6)	3.64691e-05	1.31(1.16,1.48)	9.381e-06	1.24(1.1,1.4)	0.000610683	1.23(1.08,1.39)	0.00127362	intergenic	HLA-DPB1(dist=4474),HLA-DPB2(dist=18346)
M	AA_B_80_31432476_T	6	31432476	P	A	0.177262	0.159929	0.205491	0.72(0.62,0.83)	1.7551e-05	0.77(0.66,2.16)	0.000895522	0.94(0.79,1.12)	0.498553	0.87(0.73,1.05)	0.141208	1.14(0.93,1.41)	0.198387	exonic	HLA-B
SNP	rs3097648	6	33098948	T	A	0.0720162	0.08465	0.0514408	1.68(1.33,2.13)	1.76828e-05	1.56(1.23,4.75)	0.000303184	1.62(1.27,2.09)	0.0001492	1.45(1.13,1.88)	0.00373564	1.4(1.09,1.82)	0.0101155	intergenic	HLA-DOA(dist=13581),HLA-DPA1(dist=41376)
M	AA_DPB1_205_33161588_V	6	33161588	A	P	0.475371	0.452452	0.512699	0.77(0.69,0.87)	1.82222e-05	0.79(0.7,2.19)	7.11192e-05	0.78(0.69,0.88)	4.73475e-05	0.83(0.73,0.94)	0.00280067	0.83(0.73,0.94)	0.00388059	exonic	HLA-DPB1
SNP	rs1003581	6	29648183	A	G	0.342404	0.320278	0.378086	0.77(0.68,0.87)	1.84608e-05	0.96(0.84,2.61)	0.560002	1(0.87,1.14)	0.950311	0.94(0.82,1.08)	0.361587	0.89(0.78,1.03)	0.116679	intergenic	UBD(dist=12502),SNORD32B(dist=9825)
SNP	rs1736981	6	29878301	A	G	0.403337	0.379671	0.44188	0.77(0.69,0.87)	1.86201e-05	1.03(0.9,2.8)	0.666259	1.04(0.9,1.19)	0.616139	1.04(0.91,1.2)	0.562253	1.03(0.9,1.19)	0.677687	intergenic	LOC554223(dist=4738),HLA-G(dist=24434)
SNP	rs9276992	6	33089915	G	A	0.0601489	0.0716993	0.0412371	1.77(1.37,2.31)	1.88385e-05	1.53(1.18,4.61)	0.00175421	1.54(1.18,2.03)	0.00197505	1.35(1.03,1.79)	0.033298	1.25(0.95,1.66)	0.118954	intergenic	HLA-DOA(dist=4548),HLA-DPA1(dist=50409)
SNP	rs2854275	6	32736406	A	C	0.0886656	0.10228	0.0664928	1.6(1.29,1.99)	1.88389e-05	1.37(1.1,3.94)	0.00510599	1.38(1.1,1.73)	0.00557616	1.2(0.95,1.52)	0.126347	1.11(0.88,1.41)	0.370747	intronic	HLA-DQB1
M	AA_DRB1_30_32660058_H	6	32660058	P	A	0.137398	0.120822	0.164396	0.7(0.6,0.83)	1.88905e-05	0.76(0.64,2.14)	0.00116876	0.72(0.61,0.85)	0.000152663	0.89(0.74,1.08)	0.252385	0.9(0.74,1.09)	0.264547	exonic	HLA-DRB1
SNP	rs3129716	6	32765414	C	T	0.0854566	0.0990786	0.0632716	1.6(1.3,2)	1.8967e-05	1.37(1.1,3.94)	0.00503063	1.38(1.1,1.73)	0.00564207	1.2(0.95,1.52)	0.12342	1.11(0.88,1.41)	0.370282	intergenic	HLA-DQB1(dist=22970),HLA-DQA2(dist=51727)
SNP	rs2844586	6	31426003	A	G	0.0717108	0.0594814	0.0916276	0.62(0.5,0.78)	1.90222e-05	0.69(0.55,1.99)	0.000817233	1.09(0.82,1.45)	0.552221	1.06(0.8,1.41)	0.696328	0.95(0.71,1.26)	0.702581	intergenic	HLA-C(dist=78111),HLA-B(dist=3625)
SNP	rs2516456	6	31527997	G	A	0.243529	0.264371	0.208763	1.34(1.17,1.53)	2.02008e-05	1.22(1.07,3.39)	0.00405226	1.19(1.03,1.37)	0.0151687	1.06(0.91,1.22)	0.459186	1.19(1.02,1.39)	0.025958	intergenic	MICA(dist=36926),HCP5(dist=10939)
SNP	rs9263800	6	31242578	A	G	0.10267	0.116867	0.0787848	1.54(1.27,1.89)	2.04644e-05	1.29(1.06,3.65)	0.0139675	1.26(1.02,1.56)	0.0301203	1.1(0.89,1.37)	0.368988	0.99(0.8,1.24)	0.944732	UTR5	POU5F1(NM_203289:c.-880C>T,NM_001285986:c.-1183C>T,NM_001285987:c.-655C>T,NM_001173531:c.-880C>T)
SNP	rs12182794	6	31377863	C	A	0.30119	0.317751	0.266112	1.32(1.16,1.5)	2.05675e-05	1.26(1.11,3.54)	0.000414679	1.17(1.02,1.34)	0.0260486	1.07(0.93,1.23)	0.373449	0.98(0.84,1.13)	0.740617	#N/A	#N/A
SNP	rs12192760	6	30893364	C	A	0.207859	0.187934	0.239153	0.74(0.65,0.85)	2.05967e-05	0.87(0.76,2.4)	0.0668956	0.9(0.77,1.04)	0.14102	0.94(0.81,1.09)	0.424811	0.95(0.82,1.1)	0.50347	ncR-_intronic	LINC00243
SNP	rs12198723	6	30904713	G	T	0.207045	0.187934	0.238169	0.74(0.65,0.85)	2.12509e-05	0.88(0.76,2.4)	0.0741034	0.9(0.78,1.04)	0.155845	0.95(0.81,1.1)	0.458562	0.95(0.82,1.11)	0.545534	ncR-_intronic	LINC00243
SNP	rs9263733	6	31216808	T	C	0.100196	0.114656	0.0766461	1.55(1.27,1.91)	2.12691e-05	1.29(1.05,3.64)	0.01605	1.25(1.01,1.55)	0.0407278	1.09(0.88,1.37)	0.421463	0.98(0.79,1.23)	0.884638	downstream	PSORS1C1
SNP	rs9273327	6	32731201	C	A	0.0813121	0.0931775	0.059375	1.62(1.3,2.03)	2.13894e-05	1.38(1.1,3.97)	0.00551027	1.38(1.1,1.74)	0.00671288	1.18(0.93,1.5)	0.175584	1.1(0.86,1.4)	0.450068	intergenic	HLA-DQA1(dist=11794),HLA-DQB1(dist=4018)
SNP	rs6904455	6	30163356	G	A	0.407312	0.42609	0.369295	1.29(1.15,1.46)	2.15963e-05	0.93(0.8,2.52)	0.289815	0.88(0.76,1.02)	0.0986718	0.93(0.81,1.08)	0.37462	0.98(0.85,1.14)	0.829636	intergenic	RNF39(dist=11749),TRIM31(dist=15297)
SNP	rs1737030	6	29845542	G	A	0.595848	0.619346	0.55758	1.29(1.15,1.45)	2.1598e-05	0.97(0.85,2.63)	0.645164	0.96(0.84,1.1)	0.569869	0.96(0.83,1.1)	0.522153	0.97(0.84,1.11)	0.635163	intergenic	IFITM4P(dist=18638),HCG4(dist=21245)
SNP	rs3130667	6	30851220	A	G	0.231402	0.251105	0.199074	1.35(1.18,1.56)	2.16194e-05	1.16(1.01,3.2)	0.042048	1.11(0.95,1.29)	0.178737	1.2(1.03,1.4)	0.0192835	1.17(1,1.37)	0.0460942	intergenic	IER3(dist=30914),LINC00243(dist=37402)
SNP	rs2516458	6	31527366	G	A	0.243716	0.26374	0.209063	1.33(1.17,1.52)	2.19633e-05	1.22(1.06,3.39)	0.0043554	1.19(1.03,1.36)	0.0163089	1.06(0.91,1.23)	0.445969	1.19(1.02,1.39)	0.0248959	intergenic	MICA(dist=36295),HCP5(dist=11570)
B	AA_DRB1_85_32659893	6	32659893	A	V	0.13744	0.121028	0.164168	0.7(0.6,0.83)	2.31816e-05	0.76(0.65,2.14)	0.00137946	0.72(0.61,0.86)	0.000183767	0.9(0.74,1.09)	0.274442	0.9(0.74,1.09)	0.287999	exonic	HLA-DRB1
M	AA_DRB1_38_32660034_L	6	32660034	P	A	0.138708	0.122323	0.165392	0.7(0.6,0.83)	2.32876e-05	0.76(0.65,2.15)	0.00143842	0.72(0.61,0.86)	0.000184136	0.9(0.74,1.09)	0.282548	0.9(0.74,1.1)	0.306575	exonic	HLA-DRB1
M	AA_DRB1_37_32660037_L	6	32660037	P	A	0.138819	0.122441	0.165494	0.7(0.6,0.83)	2.33826e-05	0.76(0.65,2.15)	0.00144098	0.72(0.61,0.86)	0.000183982	0.9(0.74,1.09)	0.283858	0.9(0.74,1.1)	0.307767	exonic	HLA-DRB1
A	HLA_DRB1_12	6	32660042	P	A	0.138671	0.122297	0.165339	0.7(0.6,0.83)	2.35473e-05	0.76(0.65,2.15)	0.001454	0.72(0.61,0.86)	0.000186438	0.9(0.74,1.09)	0.283611	0.9(0.74,1.1)	0.307486		HLA-DRB1
SNP	rs4713270	6	30042676	A	G	0.391667	0.414494	0.354491	1.3(1.15,1.46)	2.36122e-05	0.96(0.83,2.6)	0.528252	0.93(0.8,1.07)	0.295933	0.97(0.84,1.13)	0.731214	1.02(0.88,1.18)	0.802012	intergenic	HLA-A(dist=21036),HCG9(dist=8195)
SNP	rs3873380	6	31370417	T	C	0.253033	0.273531	0.21965	1.33(1.17,1.52)	2.36938e-05	1.23(1.07,3.42)	0.00280651	1.22(1.07,1.41)	0.00435897	1.13(0.98,1.31)	0.0883802	1.03(0.89,1.19)	0.721125	intergenic	HLA-C(dist=22525),HLA-B(dist=59211)
SNP	rs17214311	6	33096153	A	G	0.0597571	0.0710676	0.0411523	1.76(1.36,2.29)	2.37537e-05	1.52(1.17,4.58)	0.00192657	1.53(1.17,2.03)	0.00212098	1.35(1.03,1.79)	0.0351523	1.25(0.95,1.66)	0.12344	intergenic	HLA-DOA(dist=10786),HLA-DPA1(dist=44171)
SNP	rs4327730	6	30888915	A	G	0.208774	0.189514	0.239712	0.74(0.65,0.85)	2.43002e-05	0.88(0.76,2.41)	0.0767864	0.9(0.78,1.04)	0.155209	0.95(0.82,1.1)	0.470535	0.95(0.82,1.11)	0.54601	ncR-_exonic	LINC00243
SNP	rs29221	6	29697103	G	C	0.33904	0.361026	0.303234	1.3(1.15,1.47)	2.44507e-05	1.05(0.92,2.87)	0.430446	1.05(0.92,1.2)	0.492102	1.11(0.97,1.28)	0.124816	1.06(0.93,1.22)	0.382772	intronic	GABBR1
SNP	rs17190526	6	31190060	A	G	0.0999608	0.114024	0.0766461	1.55(1.27,1.9)	2.51865e-05	1.28(1.04,3.61)	0.0200004	1.25(1.01,1.55)	0.0442641	1.09(0.88,1.36)	0.429908	0.98(0.79,1.23)	0.869323	upstream;downstream	PSORS1C1;CDSN
SNP	rs3823418	6	31208921	A	G	0.17319	0.191093	0.144033	1.4(1.2,1.64)	2.6073e-05	1.27(1.08,3.56)	0.0035503	1.29(1.1,1.53)	0.0021696	1.19(1.01,1.41)	0.0432025	1.17(0.99,1.38)	0.0741089	intronic	PSORS1C1
SNP	rs9277535	6	33162839	A	G	0.342661	0.364498	0.307099	1.29(1.15,1.46)	2.61894e-05	1.28(1.13,3.6)	6.81873e-05	1.32(1.16,1.5)	1.55589e-05	1.24(1.09,1.41)	0.000836661	1.21(1.07,1.38)	0.00352318	UTR3	HLA-DPB1(NM_002121:c.*550A>G)
SNP	rs499691	6	32302317	C	T	0.399217	0.375869	0.437243	0.79(0.7,0.88)	2.69006e-05	0.83(0.74,2.29)	0.00149842	0.83(0.74,0.94)	0.00259253	0.85(0.75,0.95)	0.00635258	0.84(0.75,0.95)	0.00508116	intergenic	NOTCH4(dist=2495),C6orf10(dist=66136)
SNP	rs3129859	6	32508917	C	G	0.153792	0.136715	0.181602	0.72(0.62,0.84)	2.71928e-05	0.8(0.68,2.22)	0.00431522	0.82(0.69,0.96)	0.0121128	0.94(0.79,1.11)	0.438048	0.94(0.79,1.11)	0.444468	intergenic	BTNL2(dist=26032),HLA-DRA(dist=6680)
SNP	rs9266669	6	31456056	A	G	0.05288	0.0423632	0.0700077	0.59(0.46,0.75)	2.73187e-05	0.6(0.47,1.82)	7.26741e-05	0.58(0.45,0.75)	3.18228e-05	0.55(0.42,0.71)	5.49181e-06	0.65(0.49,0.85)	0.00191861	intergenic	HLA-B(dist=23088),MICA(dist=19484)
SNP	rs1367730	6	33166092	T	C	0.55965	0.536919	0.59667	0.78(0.7,0.88)	2.77193e-05	0.78(0.7,2.19)	4.63799e-05	0.76(0.68,0.86)	1.32328e-05	0.81(0.71,0.91)	0.000738876	0.82(0.72,0.93)	0.00156936	downstream	HLA-DPB1
SNP	rs2179919	6	33167240	C	T	0.559721	0.536999	0.596726	0.78(0.7,0.88)	2.77274e-05	0.78(0.7,2.19)	4.61232e-05	0.76(0.68,0.86)	1.30834e-05	0.81(0.71,0.91)	0.000735077	0.82(0.72,0.93)	0.00156261	intergenic	HLA-DPB1(dist=1789),HLA-DPB2(dist=21031)
SNP	rs3128972	6	33166752	C	T	0.559846	0.537146	0.596816	0.78(0.7,0.88)	2.77317e-05	0.78(0.69,2.19)	4.51003e-05	0.76(0.68,0.86)	1.25858e-05	0.81(0.71,0.91)	0.000729538	0.82(0.72,0.93)	0.00155487	intergenic	HLA-DPB1(dist=1301),HLA-DPB2(dist=21519)
SNP	rs13200022	6	31206936	T	C	0.168087	0.185721	0.139368	1.4(1.2,1.65)	2.80016e-05	1.27(1.08,3.58)	0.00348213	1.3(1.1,1.54)	0.0018682	1.19(1,1.41)	0.0510023	1.17(0.98,1.39)	0.0785513	intronic	PSORS1C1
SNP	rs3873260	6	29921661	G	A	0.386105	0.363233	0.423354	0.78(0.69,0.87)	2.82576e-05	1.02(0.89,2.77)	0.773961	1.03(0.89,1.18)	0.713265	1.03(0.9,1.19)	0.632557	1.02(0.89,1.17)	0.791633	intergenic	HLA-G(dist=14783),HLA-H(dist=41855)
M	AA_DPB1_84_33156664_G	6	33156664	P	A	0.3297	0.351007	0.295	1.3(1.15,1.47)	2.83283e-05	1.28(1.13,3.61)	9.45035e-05	1.31(1.15,1.49)	4.75641e-05	1.24(1.08,1.41)	0.00152103	1.2(1.05,1.37)	0.00653561	exonic	HLA-DPB1
SNP	rs9277555	6	33163583	A	G	0.560275	0.537587	0.597224	0.78(0.7,0.88)	2.84007e-05	0.78(0.7,2.19)	4.6015e-05	0.76(0.68,0.86)	1.27671e-05	0.81(0.71,0.91)	0.000730813	0.82(0.72,0.93)	0.00155989	UTR3	HLA-DPB1(NM_002121:c.*1294G>A)
M	AA_DPB1_84_33156664_D	6	33156664	A	P	0.330593	0.351915	0.295868	1.3(1.15,1.47)	2.84507e-05	1.28(1.13,3.61)	9.76266e-05	1.3(1.15,1.48)	5.03815e-05	1.23(1.08,1.41)	0.00156573	1.2(1.05,1.37)	0.00666207	exonic	HLA-DPB1
B	AA_DPB1_86_33156670	6	33156670	P	A	0.330485	0.35181	0.295755	1.3(1.15,1.47)	2.84843e-05	1.28(1.13,3.61)	9.74406e-05	1.3(1.15,1.48)	5.03377e-05	1.23(1.08,1.41)	0.00156163	1.2(1.05,1.37)	0.00664132	exonic	HLA-DPB1
B	AA_DPB1_87_33156673	6	33156673	M	V	0.330439	0.351764	0.295707	1.3(1.15,1.47)	2.85082e-05	1.28(1.13,3.61)	9.74317e-05	1.3(1.15,1.48)	5.03096e-05	1.23(1.08,1.41)	0.00156061	1.2(1.05,1.37)	0.00663328	exonic	HLA-DPB1
M	AA_B_163_31431982_E	6	31431982	P	A	0.295175	0.27384	0.329921	0.76(0.67,0.87)	2.85262e-05	0.81(0.71,2.25)	0.00156012	0.93(0.8,1.07)	0.296486	0.92(0.8,1.07)	0.280381	0.92(0.79,1.06)	0.240527	exonic	HLA-B
B	AA_DPB1_85_33156667	6	33156667	G	E	0.330522	0.351837	0.295809	1.3(1.15,1.47)	2.8724e-05	1.28(1.13,3.61)	9.81791e-05	1.3(1.15,1.48)	5.06861e-05	1.23(1.08,1.41)	0.00157019	1.2(1.05,1.37)	0.00667268	exonic	HLA-DPB1
M	AA_B_211_31431264_A	6	31431264	A	P	0.0174636	0.0116513	0.0269295	0.37(0.23,0.58)	3.04608e-05	0.43(0.26,1.53)	0.000489321	0.39(0.24,0.63)	0.000121654	0.42(0.26,0.68)	0.000412434	0.57(0.35,0.95)	0.0308178	exonic	HLA-B
SNP	rs9263827	6	31257024	A	G	0.101961	0.115919	0.0787037	1.53(1.26,1.88)	3.05922e-05	1.28(1.04,3.6)	0.0188985	1.25(1.01,1.54)	0.0381733	1.1(0.88,1.36)	0.406118	0.98(0.79,1.23)	0.884951	intergenic	PSORS1C3(dist=3369),HCG27(dist=16492)
SNP	rs2734990	6	29920484	T	A	0.38643	0.363672	0.423495	0.78(0.69,0.87)	3.07839e-05	1.02(0.89,2.78)	0.75695	1.03(0.89,1.18)	0.698149	1.04(0.9,1.19)	0.615843	1.02(0.89,1.18)	0.769432	intergenic	HLA-G(dist=13606),HLA-H(dist=43032)
SNP	rs2517879	6	29920953	A	G	0.386301	0.36355	0.423354	0.78(0.69,0.87)	3.12045e-05	1.02(0.89,2.78)	0.753999	1.03(0.89,1.18)	0.695088	1.04(0.9,1.19)	0.613959	1.02(0.89,1.18)	0.767175	intergenic	HLA-G(dist=14075),HLA-H(dist=42563)
SNP	rs9262559	6	31115283	C	T	0.103099	0.117445	0.0797346	1.53(1.25,1.87)	3.14074e-05	1.27(1.03,3.55)	0.0235622	1.23(1,1.52)	0.0526033	1.08(0.87,1.34)	0.482435	0.97(0.78,1.21)	0.79739	intergenic	MUC22(dist=4125),HCG22(dist=13923)
SNP	rs2844827	6	29919216	C	T	0.386477	0.363742	0.423504	0.78(0.69,0.87)	3.14622e-05	1.02(0.89,2.78)	0.75345	1.03(0.89,1.18)	0.694983	1.04(0.9,1.19)	0.613247	1.02(0.89,1.18)	0.766963	intergenic	HLA-G(dist=12338),HLA-H(dist=44300)
SNP	rs9277464	6	33161330	C	T	0.341684	0.363236	0.306585	1.29(1.14,1.46)	3.15575e-05	1.28(1.13,3.6)	7.85068e-05	1.32(1.16,1.5)	1.7341e-05	1.24(1.09,1.41)	0.000917401	1.21(1.06,1.38)	0.00380796	intronic	HLA-DPB1
SNP	rs3130186	6	33164185	C	T	0.341683	0.363234	0.306584	1.29(1.14,1.46)	3.15649e-05	1.28(1.13,3.6)	7.85215e-05	1.32(1.16,1.5)	1.73445e-05	1.24(1.09,1.41)	0.000917544	1.21(1.06,1.38)	0.00380837	UTR3	HLA-DPB1(NM_002121:c.*1896C>T)
SNP	rs9277489	6	33161920	T	C	0.341725	0.363273	0.306631	1.29(1.14,1.46)	3.15968e-05	1.28(1.13,3.6)	7.86434e-05	1.32(1.16,1.5)	1.73743e-05	1.24(1.09,1.41)	0.000918977	1.21(1.06,1.38)	0.00381345	intronic	HLA-DPB1
SNP	rs3117229	6	33164047	G	A	0.341911	0.363449	0.306833	1.29(1.14,1.46)	3.17157e-05	1.28(1.13,3.6)	7.89208e-05	1.32(1.16,1.5)	1.74423e-05	1.24(1.09,1.41)	0.000922071	1.21(1.06,1.38)	0.00382402	UTR3	HLA-DPB1(NM_002121:c.*1758G>A)
SNP	rs707926	6	31856799	A	G	0.177624	0.195264	0.148895	1.39(1.19,1.62)	3.20201e-05	1.29(1.1,3.62)	0.00170345	1.35(1.15,1.59)	0.000267302	1.26(1.07,1.49)	0.00630723	1.21(1.03,1.44)	0.0229573	exonic	VARS
SNP	rs6914651	6	33171677	A	G	0.437247	0.441251	0.399895	1.28(1.14,1.44)	3.20217e-05	1.28(1.13,3.58)	5.37163e-05	1.31(1.16,1.47)	1.55183e-05	1.23(1.09,1.4)	0.000887565	1.22(1.08,1.38)	0.00191161	intergenic	HLA-DPB1(dist=6226),HLA-DPB2(dist=16594)
SNP	rs3130191	6	33169849	C	T	0.559492	0.536949	0.596206	0.78(0.7,0.88)	3.25556e-05	0.78(0.7,2.19)	5.38537e-05	0.77(0.68,0.86)	1.51249e-05	0.81(0.72,0.92)	0.000834443	0.82(0.72,0.93)	0.0017764	intergenic	HLA-DPB1(dist=4398),HLA-DPB2(dist=18422)
SNP	rs9267663	6	31975232	A	G	0.0836606	0.0963361	0.0622428	1.59(1.28,1.99)	3.26978e-05	1.36(1.09,3.89)	0.0075096	1.33(1.06,1.68)	0.0137563	1.17(0.93,1.48)	0.197993	1.06(0.84,1.35)	0.613778	intronic	C2
SNP	rs3117213	6	33172583	T	G	0.559518	0.536995	0.596199	0.78(0.7,0.88)	3.30348e-05	0.78(0.7,2.19)	5.43418e-05	0.77(0.68,0.86)	1.52482e-05	0.81(0.72,0.92)	0.000838317	0.82(0.72,0.93)	0.00178162	intergenic	HLA-DPB1(dist=7132),HLA-DPB2(dist=15688)
SNP	rs12210318	6	30889883	A	G	0.207973	0.188566	0.23839	0.75(0.65,0.86)	3.33166e-05	0.88(0.76,2.41)	0.0881107	0.9(0.78,1.05)	0.179547	0.95(0.82,1.1)	0.5065	0.96(0.82,1.11)	0.581584	ncR-_exonic	LINC00243
SNP	rs3128917	6	33167974	G	T	0.560078	0.537587	0.596708	0.78(0.7,0.88)	3.3572e-05	0.78(0.7,2.19)	5.37258e-05	0.77(0.68,0.86)	1.46676e-05	0.81(0.72,0.92)	0.000828241	0.82(0.72,0.93)	0.00177187	intergenic	HLA-DPB1(dist=2523),HLA-DPB2(dist=20297)
SNP	rs3134783	6	31305242	A	G	0.558071	0.58116	0.520469	1.28(1.14,1.43)	3.37583e-05	1.24(1.1,3.44)	0.000412285	1.11(0.98,1.26)	0.0987009	1.19(1.04,1.35)	0.00896115	1.12(0.98,1.27)	0.0971371	intergenic	HCG27(dist=25518),HLA-C(dist=39263)
SNP	rs3823355	6	30050062	T	C	0.389041	0.41156	0.352366	1.29(1.14,1.45)	3.38111e-05	0.94(0.82,2.57)	0.428882	0.92(0.79,1.06)	0.229724	0.96(0.83,1.11)	0.607385	1.01(0.87,1.17)	0.933337	upstream	HCG9
B	AA_DQB1_13_32740798	6	32740798	A	G	0.299731	0.279229	0.33312	0.76(0.67,0.87)	3.38339e-05	0.81(0.71,2.24)	0.0010376	0.79(0.69,0.9)	0.00044666	0.89(0.77,1.02)	0.0939338	0.9(0.78,1.04)	0.153237	exonic	HLA-DQB1
M	AA_DQB1_26_32740759_Y	6	32740759	P	A	0.299699	0.279199	0.333086	0.76(0.67,0.87)	3.38449e-05	0.81(0.71,2.24)	0.0010373	0.79(0.69,0.9)	0.000447201	0.89(0.77,1.02)	0.0937982	0.9(0.78,1.04)	0.153071	exonic	HLA-DQB1
A	HLA_B_27	6	31431272	P	A	0.0152761	0.00949242	0.0246955	0.37(0.23,0.59)	3.43424e-05	0.43(0.26,1.53)	0.000442124	0.39(0.24,0.63)	0.000135238	0.42(0.26,0.67)	0.00037291	0.58(0.35,0.95)	0.0313146		HLA-B
SNP	rs362522	6	29653187	T	C	0.340073	0.361554	0.30509	1.29(1.15,1.46)	3.44457e-05	1.05(0.92,2.86)	0.449606	1.05(0.92,1.2)	0.479202	1.13(0.98,1.29)	0.0903835	1.07(0.93,1.23)	0.313916	intergenic	UBD(dist=17506),SNORD32B(dist=4821)
M	AA_B_211_31431264_G	6	31431264	P	A	0.0152211	0.00944852	0.0246224	0.37(0.23,0.59)	3.47554e-05	0.43(0.26,1.53)	0.000443022	0.39(0.24,0.63)	0.000135985	0.42(0.25,0.67)	0.000372242	0.58(0.35,0.95)	0.0312687	exonic	HLA-B
SNP	rs2233967	6	31188807	G	C	0.314873	0.336702	0.279321	1.3(1.15,1.46)	3.53246e-05	1.2(1.06,3.33)	0.00367665	1.12(0.98,1.27)	0.0898739	1.23(1.08,1.41)	0.00250188	1.2(1.05,1.37)	0.00881379	upstream	C6orf15
SNP	rs9262560	6	31116605	T	C	0.102935	0.117183	0.0797325	1.52(1.25,1.86)	3.55319e-05	1.27(1.03,3.54)	0.025062	1.23(1,1.52)	0.056692	1.08(0.87,1.34)	0.501662	0.97(0.78,1.21)	0.77547	intergenic	MUC22(dist=5447),HCG22(dist=12601)
M	AA_B_70_31432506_K	6	31432506	P	A	0.0152262	0.00945515	0.024625	0.37(0.23,0.59)	3.57942e-05	0.43(0.26,1.53)	0.000459876	0.4(0.24,0.63)	0.00014463	0.42(0.26,0.67)	0.000400115	0.58(0.35,0.95)	0.0328686	exonic	HLA-B
A	HLA_B_2704	6	31431272	P	A	0.0140767	0.00851295	0.0231379	0.36(0.22,0.58)	3.59174e-05	0.42(0.26,1.53)	0.000726479	0.39(0.23,0.63)	0.000201025	0.41(0.24,0.67)	0.000511648	0.57(0.33,0.95)	0.0347128		HLA-B
SNP	rs577272	6	31945942	G	A	0.427869	0.4482	0.390722	1.28(1.14,1.44)	3.60876e-05	1.16(1.02,3.17)	0.0193558	1.11(0.98,1.26)	0.0901343	1.18(1.04,1.34)	0.0101282	1.14(1.01,1.3)	0.0385796	intronic	SLC44A4
SNP	rs2523767	6	29920786	G	A	0.386105	0.363549	0.42284	0.78(0.69,0.88)	3.61721e-05	1.02(0.89,2.79)	0.724869	1.03(0.9,1.19)	0.663985	1.04(0.9,1.2)	0.581054	1.03(0.89,1.18)	0.72888	intergenic	HLA-G(dist=13908),HLA-H(dist=42730)
SNP	rs3117222	6	33168927	G	A	0.440243	0.462097	0.403708	1.28(1.14,1.43)	3.63614e-05	1.27(1.13,3.58)	5.65278e-05	1.31(1.16,1.48)	1.51636e-05	1.23(1.09,1.4)	0.000857942	1.22(1.08,1.38)	0.00184714	intergenic	HLA-DPB1(dist=3476),HLA-DPB2(dist=19344)
SNP	rs480092	6	31872878	C	T	0.178865	0.196462	0.150206	1.38(1.19,1.61)	3.63617e-05	1.28(1.1,3.6)	0.00197566	1.35(1.15,1.59)	0.00030744	1.25(1.06,1.48)	0.00727142	1.21(1.02,1.43)	0.0263008	downstream	LSM2
SNP	rs2523849	6	31133030	C	T	0.294912	0.316172	0.260288	1.3(1.15,1.48)	3.68324e-05	1.18(1.04,3.26)	0.0119622	1.15(1.01,1.32)	0.035718	1.06(0.92,1.21)	0.438141	1.21(1.05,1.41)	0.00989485	ncR-_intronic	HCG22
SNP	rs2523848	6	31133083	A	G	0.294912	0.316172	0.260288	1.3(1.15,1.48)	3.68324e-05	1.18(1.04,3.26)	0.0119622	1.15(1.01,1.32)	0.035718	1.06(0.92,1.21)	0.438141	1.21(1.05,1.41)	0.00989485	ncR-_intronic	HCG22
SNP	rs7744001	6	32734064	A	G	0.346441	0.324733	0.381795	0.78(0.69,0.88)	3.7291e-05	0.84(0.75,2.32)	0.00594956	0.86(0.76,0.98)	0.0185085	0.95(0.83,1.08)	0.430798	0.97(0.85,1.1)	0.614057	intergenic	HLA-DQA1(dist=14657),HLA-DQB1(dist=1155)
SNP	rs2233965	6	31188878	G	T	0.315265	0.33702	0.279835	1.29(1.15,1.46)	3.73077e-05	1.2(1.06,3.33)	0.00375923	1.12(0.98,1.27)	0.0906411	1.23(1.07,1.4)	0.00261525	1.2(1.05,1.37)	0.00931193	upstream	C6orf15
SNP	rs6904029	6	30051046	A	G	0.38841	0.410613	0.351852	1.29(1.14,1.45)	3.77877e-05	0.94(0.82,2.57)	0.408698	0.91(0.79,1.06)	0.220143	0.96(0.83,1.11)	0.586606	1(0.87,1.16)	0.951439	ncR-_exonic	HCG9
SNP	rs2284178	6	31540104	C	T	0.558513	0.581807	0.520576	1.27(1.13,1.42)	3.81382e-05	1.24(1.1,3.44)	0.000332958	1.1(0.97,1.25)	0.128185	1.15(1.01,1.3)	0.0319004	1.06(0.93,1.21)	0.351688	ncR-_exonic	HCP5
M	AA_B_114_31432129_H	6	31432129	P	A	0.0141517	0.00861908	0.023162	0.36(0.22,0.58)	3.90914e-05	0.43(0.26,1.53)	0.000784415	0.39(0.23,0.64)	0.000220205	0.41(0.25,0.68)	0.000556126	0.57(0.34,0.96)	0.0368164	exonic	HLA-B
SNP	rs494620	6	31946692	A	G	0.325831	0.303853	0.361623	0.78(0.69,0.88)	3.92842e-05	0.82(0.73,2.27)	0.00120788	0.87(0.77,0.99)	0.0287238	0.8(0.71,0.91)	0.000887389	0.8(0.7,0.91)	0.000730486	exonic	SLC44A4
SNP	rs2242664	6	31947310	C	T	0.427894	0.450583	0.390942	1.28(1.14,1.44)	3.9378e-05	1.15(1.02,3.17)	0.0206045	1.11(0.98,1.26)	0.0954226	1.18(1.04,1.34)	0.0106981	1.14(1.01,1.3)	0.0417044	exonic	SLC44A4
A	HLA_C_0302	6	31346171	P	A	0.0988258	0.112752	0.0761461	1.53(1.25,1.88)	4.01218e-05	1.28(1.04,3.59)	0.0216732	1.24(1,1.54)	0.0514123	1.08(0.87,1.35)	0.481027	0.97(0.78,1.22)	0.823482		HLA-C
SNP	rs3130190	6	33169668	C	T	0.560491	0.538236	0.596736	0.79(0.7,0.88)	4.0454e-05	0.79(0.7,2.2)	7.17185e-05	0.77(0.68,0.87)	2.02292e-05	0.81(0.72,0.92)	0.00105	0.82(0.73,0.93)	0.00218063	intergenic	HLA-DPB1(dist=4217),HLA-DPB2(dist=18603)
SNP	rs3130198	6	33171909	G	A	0.560527	0.538296	0.596733	0.79(0.7,0.88)	4.11574e-05	0.79(0.7,2.2)	7.26451e-05	0.77(0.68,0.87)	2.04893e-05	0.81(0.72,0.92)	0.00105944	0.82(0.73,0.93)	0.00219612	intergenic	HLA-DPB1(dist=6458),HLA-DPB2(dist=16362)
M	AA_A_62_30018696_R	6	30018696	P	A	0.143596	0.159383	0.117886	1.43(1.21,1.7)	4.13905e-05	1.15(0.96,3.14)	0.13674	1.18(0.98,1.41)	0.0823793	1.08(0.89,1.3)	0.443798	1(0.83,1.21)	0.995253	exonic	HLA-A
SNP	rs660550	6	31945256	C	A	0.427789	0.450411	0.390947	1.28(1.14,1.44)	4.1583e-05	1.15(1.02,3.16)	0.0217486	1.11(0.98,1.26)	0.0993684	1.18(1.04,1.34)	0.0113436	1.14(1,1.3)	0.0437413	intronic	SLC44A4
SNP	rs644827	6	31946420	T	C	0.427789	0.450411	0.390947	1.28(1.14,1.44)	4.1583e-05	1.15(1.02,3.16)	0.0217486	1.11(0.98,1.26)	0.0993684	1.18(1.04,1.34)	0.0113436	1.14(1,1.3)	0.0437413	exonic	SLC44A4
SNP	rs644774	6	31946469	C	T	0.427789	0.450411	0.390947	1.28(1.14,1.44)	4.1583e-05	1.15(1.02,3.16)	0.0217486	1.11(0.98,1.26)	0.0993684	1.18(1.04,1.34)	0.0113436	1.14(1,1.3)	0.0437413	intronic	SLC44A4
SNP	rs2242665	6	31947288	C	T	0.427789	0.450411	0.390947	1.28(1.14,1.44)	4.1583e-05	1.15(1.02,3.16)	0.0217486	1.11(0.98,1.26)	0.0993684	1.18(1.04,1.34)	0.0113436	1.14(1,1.3)	0.0437413	exonic	SLC44A4
M	AA_B_156_31432003_L	6	31432003	A	P	0.252931	0.272338	0.221325	1.33(1.16,1.53)	4.20946e-05	1.22(1.06,3.39)	0.00559168	1.13(0.98,1.31)	0.0851017	1.24(1.07,1.43)	0.00496113	1.14(0.98,1.33)	0.0820283	exonic	HLA-B
SNP	rs35276574	6	29852795	G	A	0.399922	0.376184	0.437049	0.78(0.7,0.88)	4.2472e-05	1.04(0.91,2.83)	0.571395	1.05(0.91,1.21)	0.489149	1.06(0.92,1.21)	0.447266	1.05(0.91,1.2)	0.538526	#N/A	#N/A
M	AA_A_63_30018699_N	6	30018699	P	A	0.143412	0.159178	0.117736	1.43(1.21,1.69)	4.2519e-05	1.14(0.96,3.14)	0.137408	1.18(0.98,1.41)	0.0827069	1.08(0.89,1.3)	0.445449	1(0.83,1.21)	0.996529	exonic	HLA-A
SNP	rs11753629	6	29890310	A	G	0.275147	0.295009	0.242798	1.31(1.15,1.5)	4.40876e-05	1.02(0.89,2.78)	0.757399	1.08(0.94,1.26)	0.281621	1.03(0.89,1.19)	0.706542	0.97(0.83,1.13)	0.676065	intergenic	LOC554223(dist=16747),HLA-G(dist=12425)
SNP	rs28367646	6	31376311	C	A	0.295686	0.315856	0.262126	1.3(1.15,1.48)	4.42244e-05	1.24(1.09,3.44)	0.00126836	1.14(1,1.31)	0.0531972	1.05(0.91,1.2)	0.531508	0.96(0.83,1.11)	0.560351	intergenic	HLA-C(dist=28419),HLA-B(dist=53317)
SNP	rs660594	6	31945229	G	A	0.427585	0.450082	0.390947	1.28(1.13,1.43)	4.52967e-05	1.15(1.02,3.16)	0.0227098	1.11(0.98,1.25)	0.102743	1.18(1.04,1.33)	0.0117705	1.14(1,1.29)	0.0449581	intronic	SLC44A4
SNP	rs2523840	6	31138404	A	G	0.294521	0.315541	0.260288	1.3(1.15,1.48)	4.55762e-05	1.18(1.04,3.25)	0.0133799	1.15(1.01,1.32)	0.0399511	1.05(0.92,1.21)	0.462398	1.21(1.05,1.4)	0.0110296	intergenic	HCG22(dist=2770),C6orf15(dist=48575)
SNP	rs2517518	6	31136324	T	C	0.294521	0.31554	0.260288	1.3(1.15,1.48)	4.55943e-05	1.18(1.04,3.25)	0.0133841	1.15(1.01,1.32)	0.0399648	1.05(0.92,1.21)	0.462481	1.21(1.05,1.4)	0.0110347	downstream	HCG22
SNP	rs2517506	6	31139659	G	A	0.29442	0.311434	0.260104	1.3(1.15,1.48)	4.57226e-05	1.17(1.03,3.24)	0.0156734	1.15(1,1.32)	0.0430164	1.05(0.91,1.21)	0.502477	1.21(1.04,1.4)	0.0120251	intergenic	HCG22(dist=4025),C6orf15(dist=47320)
SNP	rs9357117	6	31325483	G	A	0.223664	0.242553	0.192901	1.34(1.16,1.54)	4.59432e-05	1.2(1.04,3.32)	0.012977	1.09(0.94,1.27)	0.23463	1.22(1.05,1.43)	0.00986587	1.18(1.01,1.38)	0.0392729	intergenic	HCG27(dist=45759),HLA-C(dist=19022)
SNP	rs16897888	6	30848494	A	C	0.265558	0.246052	0.297325	0.77(0.68,0.87)	4.62903e-05	0.85(0.75,2.35)	0.0185582	0.86(0.75,0.98)	0.0227184	0.86(0.76,0.99)	0.0333782	0.94(0.82,1.08)	0.350414	intergenic	IER3(dist=28188),LINC00243(dist=40128)
SNP	rs16897889	6	30848659	G	A	0.265558	0.246052	0.297325	0.77(0.68,0.87)	4.62903e-05	0.85(0.75,2.35)	0.0185582	0.86(0.75,0.98)	0.0227184	0.86(0.76,0.99)	0.0333782	0.94(0.82,1.08)	0.350414	intergenic	IER3(dist=28353),LINC00243(dist=39963)
M	AA_DQB1_167_32737787_H	6	32737787	P	A	0.297533	0.277323	0.330449	0.77(0.68,0.87)	4.65741e-05	0.81(0.71,2.25)	0.00134264	0.79(0.69,0.91)	0.000611156	0.89(0.77,1.03)	0.110833	0.91(0.79,1.05)	0.181002	exonic	HLA-DQB1
SNP	rs2246010	6	31425003	C	A	0.0672086	0.0555907	0.0849844	0.62(0.49,0.78)	4.71221e-05	0.68(0.54,1.98)	0.00165131	1.08(0.8,1.45)	0.613407	1.04(0.78,1.41)	0.779598	0.93(0.69,1.26)	0.627136	intergenic	HLA-C(dist=77111),HLA-B(dist=4625)
M	AA_DRB1_70_32659938_Q	6	32659938	P	A	0.372385	0.393897	0.337349	1.29(1.14,1.45)	4.85251e-05	1.27(1.13,3.57)	0.000128026	1.31(1.15,1.49)	3.03565e-05	1.08(0.93,1.26)	0.324742	1.04(0.89,1.22)	0.614881	exonic	HLA-DRB1
SNP	rs2394177	6	29895348	G	A	0.274364	0.294062	0.242284	1.31(1.15,1.49)	5.00547e-05	1.02(0.88,2.77)	0.780647	1.08(0.93,1.25)	0.314091	1.02(0.88,1.19)	0.755148	0.96(0.83,1.12)	0.630013	intergenic	LOC554223(dist=21785),HLA-G(dist=7387)
M	AA_DQB1_167_32737787_R	6	32737787	A	P	0.298374	0.278269	0.331116	0.77(0.68,0.87)	5.10881e-05	0.81(0.71,2.25)	0.00145069	0.79(0.7,0.91)	0.000657959	0.89(0.78,1.03)	0.1154	0.91(0.79,1.05)	0.18808	exonic	HLA-DQB1
SNP	rs4151664	6	32028852	T	C	0.0876712	0.100758	0.066358	1.55(1.26,1.93)	5.1159e-05	1.34(1.08,3.82)	0.00858582	1.34(1.07,1.67)	0.0108914	1.17(0.93,1.47)	0.184015	1.07(0.85,1.35)	0.587484	intronic	NELFE
SNP	rs2734335	6	32001923	G	A	0.406654	0.429248	0.369856	1.27(1.13,1.43)	5.13221e-05	1.16(1.03,3.2)	0.0128878	1.12(0.99,1.27)	0.0673948	1.19(1.05,1.35)	0.00730179	1.15(1.02,1.31)	0.0270501	intronic	C2
B	AA_B_63_31432527	6	31432527	N	E	0.335112	0.314187	0.36919	0.78(0.69,0.88)	5.13323e-05	0.83(0.74,2.3)	0.0036568	0.8(0.7,0.9)	0.000395283	0.79(0.7,0.9)	0.000363434	0.9(0.79,1.04)	0.156343	exonic	HLA-B
SNP	rs9267661	6	31968555	A	G	0.0771339	0.0893872	0.0570988	1.6(1.28,2.02)	5.14789e-05	1.35(1.07,3.85)	0.0125563	1.33(1.05,1.7)	0.0190534	1.17(0.92,1.49)	0.220185	1.07(0.84,1.37)	0.605237	intronic	EHMT2
M	AA_A_9_30018537_F	6	30018537	P	A	0.349168	0.370463	0.314486	1.29(1.14,1.46)	5.28848e-05	1.01(0.88,2.76)	0.847723	0.97(0.84,1.12)	0.695207	1(0.87,1.15)	0.982351	1.04(0.9,1.2)	0.612938	exonic	HLA-A
SNP	rs9277472	6	33161701	T	C	0.338968	0.359692	0.305218	1.28(1.14,1.45)	5.29771e-05	1.28(1.13,3.59)	0.000101166	1.32(1.16,1.5)	2.14685e-05	1.24(1.09,1.41)	0.00102387	1.21(1.06,1.38)	0.00429073	intronic	HLA-DPB1
SNP	rs762324	6	30563865	A	G	0.328068	0.307798	0.36108	0.77(0.68,0.88)	5.29925e-05	0.89(0.78,2.44)	0.0910025	0.9(0.78,1.03)	0.111406	0.89(0.78,1.02)	0.105104	1(0.87,1.15)	0.974049	intergenic	TRIM39-RPP21(dist=141251),HLA-E(dist=1297)
M	AA_DQB1_71_32740624_T	6	32740624	A	P	0.428204	0.449851	0.392951	1.27(1.13,1.43)	5.36799e-05	1.24(1.1,3.45)	0.000454991	1.28(1.14,1.45)	6.91889e-05	1.06(0.91,1.23)	0.460713	1.1(0.95,1.28)	0.199946	exonic	HLA-DQB1
SNP	rs3117226	6	33165637	A	G	0.54814	0.526215	0.583847	0.79(0.7,0.88)	5.37124e-05	0.79(0.7,2.2)	8.37744e-05	0.77(0.68,0.87)	2.42419e-05	0.82(0.72,0.92)	0.00123414	0.83(0.73,0.94)	0.00288075	downstream	HLA-DPB1
SNP	rs3131622	6	31528479	G	T	0.235025	0.254959	0.202561	1.32(1.15,1.51)	5.37215e-05	1.21(1.05,3.34)	0.00821846	1.17(1.02,1.35)	0.0263205	1.05(0.9,1.21)	0.549129	1.19(1.02,1.39)	0.0301152	intergenic	MICA(dist=37408),HCP5(dist=10457)
B	AA_DQB1_75_32740612	6	32740612	V	L	0.428099	0.449739	0.392858	1.27(1.13,1.43)	5.41407e-05	1.24(1.1,3.45)	0.000458072	1.28(1.13,1.45)	6.96032e-05	1.06(0.91,1.23)	0.462612	1.1(0.95,1.28)	0.200906	exonic	HLA-DQB1
M	AA_DQB1_74_32740615_E	6	32740615	A	P	0.428099	0.449739	0.392858	1.27(1.13,1.43)	5.41407e-05	1.24(1.1,3.45)	0.000458072	1.28(1.13,1.45)	6.96032e-05	1.06(0.91,1.23)	0.462612	1.1(0.95,1.28)	0.200906	exonic	HLA-DQB1
SNP	rs9405015	6	31263782	T	C	0.226027	0.244788	0.195473	1.33(1.16,1.54)	5.44491e-05	1.19(1.04,3.3)	0.015475	1.09(0.94,1.26)	0.258696	1.22(1.05,1.42)	0.0112318	1.17(1.01,1.37)	0.0435256	intergenic	PSORS1C3(dist=10127),HCG27(dist=9734)
SNP	rs4122190	6	31275831	G	A	0.226027	0.244788	0.195473	1.33(1.16,1.54)	5.44608e-05	1.19(1.04,3.3)	0.0154765	1.09(0.94,1.26)	0.258712	1.22(1.05,1.42)	0.0112331	1.17(1.01,1.37)	0.0435301	ncR-_intronic	HCG27
SNP	rs9267785	6	32032848	T	C	0.0776908	0.090019	0.0576132	1.6(1.28,2.01)	5.47649e-05	1.35(1.07,3.85)	0.0117155	1.33(1.05,1.7)	0.0177143	1.17(0.92,1.49)	0.210453	1.07(0.84,1.37)	0.592741	intronic	NELFE
M	AA_B_305_31430889_A	6	31430889	P	A	0.394126	0.37245	0.429427	0.78(0.69,0.88)	5.74188e-05	0.82(0.72,2.26)	0.00113249	0.9(0.79,1.02)	0.103645	0.86(0.75,0.98)	0.0225419	0.99(0.85,1.14)	0.840439	exonic	HLA-B
SNP	rs4446605	6	31281075	G	A	0.139009	0.154138	0.113237	1.42(1.2,1.69)	5.75017e-05	1.28(1.08,3.6)	0.00582355	1.22(1.02,1.47)	0.0289578	1.09(0.9,1.31)	0.38916	0.97(0.81,1.18)	0.791933	intergenic	HCG27(dist=1351),HLA-C(dist=63430)
SNP	rs1475961	6	32302587	A	G	0.330103	0.308827	0.364754	0.79(0.7,0.88)	5.83405e-05	0.83(0.74,2.3)	0.00247629	0.83(0.73,0.93)	0.00224628	0.85(0.75,0.96)	0.0114561	0.84(0.75,0.96)	0.00779093	intergenic	NOTCH4(dist=2765),C6orf10(dist=65866)
SNP	rs2523990	6	30185208	G	A	0.422309	0.40019	0.458333	0.79(0.7,0.89)	5.8419e-05	0.96(0.85,2.62)	0.549106	0.98(0.86,1.11)	0.706834	0.96(0.84,1.1)	0.556794	1.03(0.9,1.18)	0.660676	ncR-_intronic	TRIM31-AS1
SNP	rs9275698	6	32795951	G	A	0.315656	0.336387	0.281893	1.29(1.14,1.47)	5.85804e-05	1.23(1.08,3.41)	0.0016948	1.23(1.08,1.41)	0.00159471	1.06(0.91,1.22)	0.457473	1.07(0.93,1.24)	0.347157	intergenic	HLA-DQB1(dist=53507),HLA-DQA2(dist=21190)
M	AA_B_305_31430889_T	6	31430889	A	P	0.394521	0.372876	0.429771	0.78(0.69,0.88)	5.86377e-05	0.82(0.72,2.26)	0.00115804	0.9(0.79,1.02)	0.104863	0.86(0.75,0.98)	0.0228269	0.99(0.85,1.14)	0.844458	exonic	HLA-B
M	AA_B_97_31432180_N	6	31432180	P	A	0.0164446	0.0108004	0.0256368	0.39(0.24,0.61)	6.01565e-05	0.45(0.28,1.57)	0.000814417	0.42(0.26,0.67)	0.000345449	0.45(0.28,0.72)	0.000901012	0.61(0.37,1)	0.054128	exonic	HLA-B
SNP	rs3096691	6	32302832	G	A	0.330137	0.308907	0.364712	0.79(0.7,0.88)	6.06332e-05	0.83(0.74,2.3)	0.00253591	0.83(0.73,0.93)	0.00229845	0.85(0.75,0.97)	0.0116264	0.84(0.75,0.96)	0.00789743	intergenic	NOTCH4(dist=3010),C6orf10(dist=65621)
SNP	rs9277469	6	33161446	G	T	0.337532	0.358169	0.303923	1.28(1.14,1.45)	6.07149e-05	1.27(1.13,3.58)	0.000116074	1.31(1.16,1.49)	2.51675e-05	1.24(1.09,1.41)	0.00117548	1.21(1.06,1.37)	0.00490129	intronic	HLA-DPB1
SNP	rs2395172	6	32507820	C	T	0.127613	0.112463	0.152287	0.71(0.61,0.84)	6.11615e-05	0.77(0.65,2.16)	0.0022376	0.75(0.63,0.9)	0.00123997	0.9(0.75,1.08)	0.251292	0.89(0.74,1.07)	0.22639	intergenic	BTNL2(dist=24935),HLA-DRA(dist=7777)
SNP	rs3129872	6	32515131	T	A	0.127608	0.11246	0.152278	0.71(0.61,0.84)	6.13602e-05	0.77(0.65,2.16)	0.0022439	0.75(0.64,0.9)	0.00124371	0.9(0.75,1.08)	0.251726	0.89(0.74,1.07)	0.226785	upstream	HLA-DRA
SNP	rs4988821	6	32507000	G	A	0.127593	0.112445	0.152263	0.71(0.61,0.84)	6.13608e-05	0.77(0.65,2.16)	0.00224415	0.75(0.64,0.9)	0.00124426	0.9(0.75,1.08)	0.251667	0.89(0.74,1.07)	0.226721	intergenic	BTNL2(dist=24115),HLA-DRA(dist=8597)
SNP	rs983561	6	32511633	G	T	0.127593	0.112445	0.152263	0.71(0.61,0.84)	6.13608e-05	0.77(0.65,2.16)	0.00224415	0.75(0.64,0.9)	0.00124426	0.9(0.75,1.08)	0.251667	0.89(0.74,1.07)	0.226721	intergenic	BTNL2(dist=28748),HLA-DRA(dist=3964)
SNP	rs2395174	6	32512856	G	T	0.127593	0.112445	0.152263	0.71(0.61,0.84)	6.13608e-05	0.77(0.65,2.16)	0.00224415	0.75(0.64,0.9)	0.00124426	0.9(0.75,1.08)	0.251667	0.89(0.74,1.07)	0.226721	intergenic	BTNL2(dist=29971),HLA-DRA(dist=2741)
SNP	rs3128963	6	33163758	C	T	0.338364	0.359008	0.304743	1.28(1.13,1.44)	6.14276e-05	1.27(1.13,3.57)	0.000120501	1.31(1.16,1.49)	2.70307e-05	1.24(1.09,1.41)	0.00122366	1.2(1.06,1.37)	0.00505562	UTR3	HLA-DPB1(NM_002121:c.*1469C>T)
SNP	rs3129847	6	32504484	G	A	0.127607	0.11246	0.152275	0.71(0.61,0.84)	6.14378e-05	0.77(0.65,2.16)	0.00224517	0.75(0.64,0.9)	0.00124397	0.9(0.75,1.08)	0.251764	0.89(0.74,1.07)	0.226792	intergenic	BTNL2(dist=21599),HLA-DRA(dist=11113)
SNP	rs4988822	6	32506953	T	C	0.127604	0.112459	0.152269	0.71(0.61,0.84)	6.1531e-05	0.77(0.65,2.16)	0.00224805	0.75(0.64,0.9)	0.00124603	0.9(0.75,1.08)	0.251896	0.89(0.74,1.07)	0.226941	intergenic	BTNL2(dist=24068),HLA-DRA(dist=8644)
SNP	rs28366174	6	32374468	G	A	0.084022	0.0960202	0.0634675	1.56(1.26,1.95)	6.15716e-05	1.39(1.11,4.01)	0.00383891	1.4(1.12,1.76)	0.00369076	1.23(0.98,1.56)	0.0822448	1.13(0.89,1.43)	0.325	intronic	C6orf10
SNP	rs5000563	6	32512113	G	A	0.127729	0.112589	0.152386	0.71(0.61,0.84)	6.17348e-05	0.77(0.65,2.16)	0.00224872	0.75(0.63,0.9)	0.00124224	0.9(0.75,1.08)	0.252594	0.89(0.74,1.07)	0.227329	intergenic	BTNL2(dist=29228),HLA-DRA(dist=3484)
SNP	rs9277462	6	33161249	T	C	0.337967	0.358574	0.304407	1.28(1.13,1.45)	6.17853e-05	1.27(1.13,3.58)	0.000116643	1.31(1.16,1.49)	2.53881e-05	1.24(1.09,1.41)	0.00117908	1.21(1.06,1.37)	0.00490969	intronic	HLA-DPB1
SNP	rs3129848	6	32505027	A	G	0.127749	0.112613	0.1524	0.71(0.61,0.84)	6.19635e-05	0.77(0.65,2.16)	0.00225311	0.75(0.63,0.9)	0.0012441	0.9(0.75,1.08)	0.252878	0.89(0.74,1.07)	0.227577	intergenic	BTNL2(dist=22142),HLA-DRA(dist=10570)
SNP	rs3129877	6	32516575	A	G	0.127481	0.112367	0.152097	0.71(0.61,0.84)	6.2005e-05	0.77(0.65,2.16)	0.0022441	0.75(0.63,0.89)	0.00122345	0.9(0.75,1.08)	0.252809	0.89(0.74,1.07)	0.227603	intronic	HLA-DRA
SNP	rs9277471	6	33161660	G	A	0.337574	0.358181	0.304012	1.28(1.13,1.44)	6.22707e-05	1.27(1.13,3.58)	0.000118439	1.31(1.16,1.49)	2.579e-05	1.24(1.09,1.41)	0.00120148	1.2(1.06,1.37)	0.00500474	intronic	HLA-DPB1
SNP	rs3097652	6	33165813	C	T	0.337778	0.358379	0.304227	1.28(1.13,1.44)	6.22735e-05	1.27(1.13,3.58)	0.000118487	1.31(1.16,1.49)	2.58091e-05	1.24(1.09,1.41)	0.00120252	1.2(1.06,1.37)	0.0050086	downstream	HLA-DPB1
SNP	rs1042544	6	33162435	A	G	0.337573	0.358181	0.304012	1.28(1.13,1.44)	6.22774e-05	1.27(1.13,3.58)	0.000118448	1.31(1.16,1.49)	2.57912e-05	1.24(1.09,1.41)	0.00120152	1.2(1.06,1.37)	0.00500508	UTR3	HLA-DPB1(NM_002121:c.*146A>G)
SNP	rs9277533	6	33162699	C	T	0.337573	0.358181	0.304012	1.28(1.13,1.44)	6.22774e-05	1.27(1.13,3.58)	0.000118448	1.31(1.16,1.49)	2.57912e-05	1.24(1.09,1.41)	0.00120152	1.2(1.06,1.37)	0.00500508	UTR3	HLA-DPB1(NM_002121:c.*410C>T)
SNP	rs9277554	6	33163516	C	T	0.337573	0.358181	0.304012	1.28(1.13,1.44)	6.22774e-05	1.27(1.13,3.58)	0.000118448	1.31(1.16,1.49)	2.57912e-05	1.24(1.09,1.41)	0.00120152	1.2(1.06,1.37)	0.00500508	UTR3	HLA-DPB1(NM_002121:c.*1227C>T)
SNP	rs3117228	6	33164413	G	T	0.337576	0.358182	0.304016	1.28(1.13,1.44)	6.23079e-05	1.27(1.13,3.58)	0.000118509	1.31(1.16,1.49)	2.58035e-05	1.24(1.09,1.41)	0.00120191	1.2(1.06,1.37)	0.00500637	UTR3	HLA-DPB1(NM_002121:c.*2124G>T)
SNP	rs28397289	6	31305386	A	G	0.181373	0.163929	0.209063	0.74(0.64,0.86)	6.23101e-05	0.76(0.66,2.15)	0.000421319	0.92(0.78,1.08)	0.311156	0.89(0.75,1.05)	0.17091	0.81(0.69,0.97)	0.0189842	intergenic	HCG27(dist=25662),HLA-C(dist=39119)
SNP	rs9277396	6	33159117	G	A	0.33757	0.358175	0.304012	1.28(1.13,1.44)	6.23772e-05	1.27(1.13,3.57)	0.00011869	1.31(1.16,1.49)	2.58488e-05	1.24(1.09,1.41)	0.00120409	1.2(1.06,1.37)	0.005014	intronic	HLA-DPB1
SNP	rs9277426	6	33159888	C	A	0.33757	0.358175	0.304012	1.28(1.13,1.44)	6.23832e-05	1.27(1.13,3.57)	0.000118698	1.31(1.16,1.49)	2.58507e-05	1.24(1.09,1.41)	0.00120414	1.2(1.06,1.37)	0.00501423	intronic	HLA-DPB1
SNP	rs3130188	6	33165154	T	C	0.337602	0.358206	0.304047	1.28(1.13,1.44)	6.23907e-05	1.27(1.13,3.57)	0.000118683	1.31(1.16,1.49)	2.58541e-05	1.24(1.09,1.41)	0.00120436	1.2(1.06,1.37)	0.00501543	UTR3	HLA-DPB1(NM_002121:c.*2865T>C)
SNP	rs3117225	6	33165689	G	A	0.337701	0.358295	0.30416	1.28(1.13,1.44)	6.27693e-05	1.27(1.13,3.57)	0.0001193	1.31(1.16,1.49)	2.60232e-05	1.24(1.09,1.41)	0.00120862	1.2(1.06,1.37)	0.00502635	downstream	HLA-DPB1
SNP	rs9277546	6	33163324	T	G	0.338287	0.358864	0.304775	1.28(1.13,1.44)	6.27847e-05	1.27(1.13,3.58)	0.00011986	1.31(1.16,1.49)	2.56781e-05	1.24(1.09,1.41)	0.00119667	1.2(1.06,1.37)	0.0049943	UTR3	HLA-DPB1(NM_002121:c.*1035T>G)
SNP	rs11753654	6	29890600	A	G	0.274794	0.294062	0.243034	1.3(1.15,1.49)	6.28898e-05	1.02(0.88,2.76)	0.827776	1.07(0.93,1.24)	0.341583	1.02(0.88,1.18)	0.803118	0.96(0.82,1.11)	0.576522	intergenic	LOC554223(dist=17037),HLA-G(dist=12135)
SNP	rs9277437	6	33160228	A	G	0.338847	0.359449	0.305295	1.28(1.13,1.44)	6.29024e-05	1.27(1.13,3.57)	0.000124134	1.31(1.16,1.49)	2.77593e-05	1.24(1.09,1.41)	0.00124967	1.2(1.06,1.37)	0.0051702	intronic	HLA-DPB1
SNP	rs9275383	6	32776824	A	C	0.165734	0.144978	0.19392	0.74(0.63,0.86)	6.44429e-05	0.79(0.67,2.19)	0.00203938	0.76(0.65,0.89)	0.000552237	0.86(0.73,1.02)	0.080922	0.85(0.72,1.01)	0.0640409	intergenic	HLA-DQB1(dist=34380),HLA-DQA2(dist=40317)
SNP	rs4416711	6	31329018	A	G	0.114608	0.128553	0.0897704	1.45(1.21,1.75)	6.49907e-05	1.25(1.03,3.48)	0.0216323	1.2(0.99,1.45)	0.0660992	1.07(0.88,1.3)	0.509932	0.97(0.8,1.19)	0.776179	intergenic	HCG27(dist=49294),HLA-C(dist=15487)
M	AA_C_156_31346909_W	6	31346909	P	A	0.0636362	0.0524514	0.0818519	0.63(0.5,0.79)	6.5907e-05	0.76(0.6,2.13)	0.0205459	0.97(0.75,1.25)	0.81036	0.92(0.71,1.19)	0.52777	1.04(0.8,1.36)	0.765972	exonic	HLA-C
SNP	rs16899646	6	31524899	G	C	0.22681	0.246368	0.194959	1.32(1.15,1.51)	6.60261e-05	1.2(1.04,3.32)	0.011216	1.16(1.01,1.34)	0.0424429	1.03(0.89,1.2)	0.652932	1.17(1,1.37)	0.0453717	intergenic	MICA(dist=33828),HCP5(dist=14037)
SNP	rs35066870	6	30050618	G	A	0.38756	0.399242	0.351967	1.28(1.13,1.44)	6.68989e-05	0.92(0.8,2.5)	0.232593	0.89(0.77,1.03)	0.113185	0.94(0.81,1.08)	0.379211	0.98(0.85,1.14)	0.793588	upstream	HCG9
SNP	rs3132943	6	32416443	A	C	0.294472	0.314236	0.262284	1.29(1.14,1.47)	6.7147e-05	1.25(1.1,3.5)	0.000610987	1.25(1.1,1.43)	0.000680674	1.08(0.94,1.25)	0.266641	1.07(0.93,1.24)	0.327523	intronic	C6orf10
SNP	rs9277542	6	33163225	T	C	0.338022	0.358511	0.304653	1.28(1.13,1.44)	6.73859e-05	1.27(1.13,3.57)	0.000126619	1.31(1.16,1.49)	2.77943e-05	1.24(1.09,1.41)	0.00129605	1.2(1.06,1.37)	0.0053941	UTR3	HLA-DPB1(NM_002121:c.*936T>C)
SNP	rs9263870	6	31278493	G	A	0.139139	0.154769	0.113683	1.42(1.2,1.69)	6.75382e-05	1.28(1.07,3.58)	0.00656487	1.22(1.02,1.46)	0.0328314	1.08(0.9,1.3)	0.414804	0.97(0.8,1.17)	0.749717	ncR-_exonic	HCG27
M	AA_DPB1_96_33160714_R	6	33160714	P	A	0.340757	0.36108	0.30766	1.28(1.13,1.45)	6.80629e-05	1.27(1.13,3.57)	0.000134988	1.31(1.16,1.49)	2.83936e-05	1.24(1.09,1.41)	0.00129911	1.2(1.06,1.37)	0.00525847	exonic	HLA-DPB1
M	AA_DPB1_170_33160936_T	6	33160936	P	A	0.340906	0.361218	0.307827	1.28(1.13,1.45)	6.84389e-05	1.27(1.13,3.57)	0.000135733	1.31(1.16,1.49)	2.8663e-05	1.24(1.09,1.41)	0.00131016	1.2(1.06,1.37)	0.00529512	exonic	HLA-DPB1
SNP	rs9267845	6	32301676	A	T	0.330334	0.309225	0.364712	0.79(0.7,0.89)	6.91645e-05	0.83(0.74,2.3)	0.00291363	0.83(0.73,0.94)	0.00262001	0.86(0.76,0.97)	0.0134337	0.85(0.75,0.96)	0.00932942	intergenic	NOTCH4(dist=1854),C6orf10(dist=66777)
SNP	rs2247504	6	29927056	A	G	0.395367	0.372078	0.431373	0.79(0.7,0.89)	6.98933e-05	1.06(0.93,2.9)	0.37739	1.08(0.94,1.25)	0.273512	1.09(0.94,1.25)	0.253527	1.07(0.93,1.23)	0.369363	intergenic	HLA-G(dist=20178),HLA-H(dist=36460)
SNP	rs2894180	6	31280634	A	G	0.140307	0.155929	0.114866	1.42(1.19,1.68)	7.06149e-05	1.27(1.07,3.57)	0.00710227	1.21(1.01,1.45)	0.0353301	1.08(0.9,1.3)	0.423407	0.97(0.8,1.18)	0.765643	downstream	HCG27
SNP	rs1049943	6	30819005	G	C	0.117335	0.13108	0.0940083	1.46(1.21,1.77)	7.12102e-05	1.22(1.01,3.4)	0.0403439	1.26(1.03,1.53)	0.0246153	1.14(0.93,1.4)	0.211477	1.05(0.85,1.29)	0.663181	UTR3	IER3(NM_003897:c.*687G>C)
SNP	rs9268644	6	32516022	A	C	0.129159	0.114025	0.153807	0.72(0.61,0.85)	7.26536e-05	0.78(0.66,2.17)	0.00293817	0.76(0.64,0.9)	0.00182716	0.91(0.76,1.09)	0.29155	0.9(0.75,1.08)	0.262425	intronic	HLA-DRA
SNP	rs6919586	6	31529091	G	A	0.226612	0.245104	0.194933	1.32(1.15,1.51)	7.27703e-05	1.2(1.04,3.31)	0.0125103	1.15(1,1.33)	0.0490657	1.03(0.89,1.2)	0.712555	1.17(1,1.37)	0.0532205	intergenic	MICA(dist=38020),HCP5(dist=9845)
SNP	rs28366175	6	32377556	G	A	0.0800473	0.0915982	0.0599793	1.57(1.26,1.97)	7.34776e-05	1.34(1.07,3.82)	0.011512	1.34(1.07,1.7)	0.0134853	1.17(0.93,1.49)	0.189974	1.08(0.85,1.37)	0.557199	intronic	C6orf10
SNP	rs12210947	6	30843084	G	A	0.254403	0.235629	0.284979	0.77(0.68,0.88)	7.46107e-05	0.87(0.76,2.39)	0.0403839	0.87(0.76,1)	0.0507698	0.87(0.76,1)	0.0453888	0.95(0.83,1.1)	0.48521	intergenic	IER3(dist=22778),LINC00243(dist=45538)
SNP	rs2394159	6	29810658	G	A	0.49396	0.515922	0.458194	1.27(1.13,1.42)	7.58597e-05	1.05(0.92,2.85)	0.47633	0.97(0.85,1.1)	0.614493	1.01(0.89,1.16)	0.84077	1.05(0.92,1.2)	0.461064	ncR-_intronic	HLA-F-AS1
SNP	rs10947089	6	30818114	G	A	0.118292	0.132344	0.0951646	1.46(1.21,1.76)	7.62983e-05	1.22(1,3.37)	0.0478574	1.25(1.02,1.52)	0.029589	1.13(0.92,1.39)	0.235014	1.04(0.85,1.28)	0.707967	intronic	FLOT1
SNP	rs17185076	6	29855368	A	G	0.119066	0.132975	0.0958763	1.45(1.21,1.75)	7.67616e-05	1.17(0.96,3.21)	0.118916	1.2(0.99,1.47)	0.068136	1.09(0.89,1.33)	0.420269	0.99(0.81,1.22)	0.932507	intergenic	IFITM4P(dist=28464),HCG4(dist=11419)
SNP	rs9277550	6	33163465	T	C	0.340158	0.360427	0.307148	1.28(1.13,1.44)	7.72513e-05	1.27(1.12,3.57)	0.000143192	1.31(1.15,1.49)	2.99952e-05	1.24(1.09,1.41)	0.00137463	1.2(1.06,1.37)	0.00566553	UTR3	HLA-DPB1(NM_002121:c.*1176T>C)
SNP	rs707915	6	31818947	A	T	0.104694	0.118441	0.0823045	1.48(1.22,1.8)	7.78164e-05	1.35(1.11,3.85)	0.00325398	1.41(1.15,1.74)	0.00106027	1.25(1.01,1.54)	0.040013	1.18(0.96,1.47)	0.120661	ncR-_intronic	MSH5-SAPCD1
SNP	rs12111310	6	30816407	G	A	0.118086	0.132028	0.0949432	1.46(1.21,1.76)	7.86023e-05	1.21(1,3.37)	0.0490918	1.24(1.02,1.51)	0.0338684	1.12(0.92,1.38)	0.257584	1.03(0.84,1.27)	0.751433	intronic	FLOT1
SNP	rs1610742	6	29785931	C	T	0.346532	0.367246	0.312798	1.27(1.13,1.43)	7.87523e-05	1.03(0.9,2.8)	0.659981	1.02(0.9,1.17)	0.722172	1.08(0.94,1.23)	0.272855	1.02(0.89,1.17)	0.755415	intergenic	ZFP57(dist=33021),HLA-F(dist=13165)
A	HLA_B_58	6	31431272	P	A	0.100636	0.114041	0.078805	1.5(1.23,1.85)	7.90095e-05	1.26(1.02,3.51)	0.0318777	1.22(0.98,1.51)	0.0719863	1.06(0.85,1.32)	0.601496	0.95(0.76,1.19)	0.669738		HLA-B
B	AA_DPB1_36_33156520	6	33156520	A	V	0.171596	0.187306	0.146011	1.4(1.18,1.65)	7.90396e-05	1.31(1.11,3.7)	0.00178867	1.31(1.1,1.56)	0.00227945	1.22(1.02,1.45)	0.0301563	1.21(1.01,1.45)	0.0354217	exonic	HLA-DPB1
SNP	rs17719	6	30819010	T	C	0.117418	0.131556	0.0943935	1.46(1.21,1.77)	7.90637e-05	1.21(1,3.37)	0.0507101	1.25(1.02,1.52)	0.0301597	1.13(0.92,1.39)	0.24123	1.04(0.85,1.28)	0.720806	UTR3	IER3(NM_003897:c.*682G>A)
SNP	rs3909184	6	30807363	G	C	0.117497	0.131396	0.0944272	1.46(1.21,1.77)	7.92067e-05	1.22(1,3.38)	0.0479068	1.24(1.02,1.52)	0.030967	1.13(0.92,1.39)	0.2398	1.04(0.85,1.28)	0.720956	intronic	FLOT1
A	HLA_B_5801	6	31431272	P	A	0.100609	0.114012	0.0787814	1.5(1.23,1.85)	7.92601e-05	1.26(1.02,3.51)	0.0319076	1.22(0.98,1.51)	0.072003	1.06(0.85,1.32)	0.601623	0.95(0.76,1.19)	0.669756		HLA-B
SNP	rs9378177	6	33157362	G	A	0.448192	0.427432	0.482001	0.79(0.7,0.89)	7.9767e-05	0.8(0.7,2.21)	0.0001869	0.78(0.69,0.88)	5.15119e-05	0.83(0.73,0.94)	0.00427706	0.84(0.74,0.95)	0.00625159	intronic	HLA-DPB1
SNP	rs9267822	6	32278385	G	C	0.078865	0.0909665	0.0591564	1.57(1.26,1.98)	8.04422e-05	1.33(1.06,3.79)	0.0143865	1.32(1.05,1.67)	0.0207168	1.15(0.91,1.47)	0.245446	1.06(0.83,1.35)	0.651755	intronic	NOTCH4
SNP	rs2743951	6	29817213	T	C	0.494494	0.516382	0.458848	1.27(1.13,1.42)	8.06226e-05	1.05(0.92,2.85)	0.485406	0.97(0.85,1.1)	0.606162	1.01(0.89,1.16)	0.845168	1.05(0.92,1.2)	0.467149	ncR-_intronic	HLA-F-AS1
SNP	rs2596473	6	31538778	G	T	0.552462	0.574515	0.516547	1.26(1.12,1.41)	8.10566e-05	1.23(1.09,3.42)	0.000545749	1.09(0.96,1.24)	0.162366	1.14(1.01,1.3)	0.0405214	1.05(0.92,1.2)	0.425675	upstream	HCP5
SNP	rs35580157	6	30803899	A	G	0.117313	0.131396	0.0942327	1.46(1.21,1.76)	8.11382e-05	1.21(1,3.36)	0.0539592	1.24(1.02,1.52)	0.0319613	1.13(0.92,1.38)	0.245888	1.04(0.85,1.28)	0.719339	#N/A	#N/A
M	AA_DPB1_55_33156577_A	6	33156577	P	A	0.171174	0.186862	0.145624	1.4(1.18,1.65)	8.12826e-05	1.31(1.11,3.71)	0.00177317	1.31(1.1,1.56)	0.0022066	1.22(1.02,1.45)	0.0298396	1.21(1.01,1.45)	0.035141	exonic	HLA-DPB1
SNP	rs3095341	6	30834727	T	C	0.230137	0.248579	0.200103	1.32(1.15,1.52)	8.14752e-05	1.14(0.99,3.12)	0.0798868	1.08(0.93,1.26)	0.290864	1.17(1.01,1.36)	0.0421377	1.14(0.98,1.33)	0.0923365	intergenic	IER3(dist=14421),LINC00243(dist=53895)
SNP	rs10947088	6	30817809	C	T	0.1182	0.132344	0.0951646	1.46(1.21,1.76)	8.157e-05	1.21(1,3.37)	0.0499324	1.24(1.02,1.52)	0.0309253	1.13(0.92,1.38)	0.241313	1.04(0.85,1.28)	0.720572	intronic	FLOT1
SNP	rs9263957	6	31292154	A	G	0.139895	0.155358	0.114712	1.41(1.19,1.68)	8.19098e-05	1.27(1.07,3.57)	0.00739457	1.21(1.01,1.45)	0.0363066	1.08(0.9,1.3)	0.436563	0.96(0.8,1.17)	0.714392	intergenic	HCG27(dist=12430),HLA-C(dist=52351)
SNP	rs3135342	6	32504593	T	G	0.0671231	0.0562224	0.084876	0.64(0.51,0.8)	8.30682e-05	0.66(0.52,1.93)	0.000257444	0.69(0.55,0.87)	0.00182576	0.78(0.61,0.98)	0.0347627	0.8(0.63,1.01)	0.0620223	intergenic	BTNL2(dist=21708),HLA-DRA(dist=11004)
SNP	rs2735051	6	29813667	A	G	0.49483	0.51663	0.459327	1.27(1.13,1.42)	8.41054e-05	1.05(0.92,2.85)	0.48133	0.97(0.85,1.1)	0.607839	1.01(0.89,1.16)	0.846388	1.05(0.92,1.2)	0.466919	ncR-_intronic	HLA-F-AS1
SNP	rs3129066	6	29776516	G	A	0.347945	0.368604	0.3143	1.27(1.13,1.43)	8.42342e-05	1.03(0.9,2.8)	0.661436	1.02(0.9,1.17)	0.715878	1.08(0.94,1.23)	0.267276	1.02(0.89,1.17)	0.748198	intergenic	ZFP57(dist=23606),HLA-F(dist=22580)
SNP	rs3129055	6	29778240	G	A	0.347945	0.368604	0.3143	1.27(1.13,1.43)	8.42342e-05	1.03(0.9,2.8)	0.661436	1.02(0.9,1.17)	0.715878	1.08(0.94,1.23)	0.267276	1.02(0.89,1.17)	0.748198	intergenic	ZFP57(dist=25330),HLA-F(dist=20856)
SNP	rs9258122	6	29779719	A	G	0.347945	0.368604	0.3143	1.27(1.13,1.43)	8.42342e-05	1.03(0.9,2.8)	0.661436	1.02(0.9,1.17)	0.715878	1.08(0.94,1.23)	0.267276	1.02(0.89,1.17)	0.748198	#N/A	#N/A
SNP	rs9986640	6	32872948	A	G	0.0748096	0.0866339	0.0555525	1.59(1.26,2.01)	8.46808e-05	1.36(1.08,3.91)	0.00989412	1.35(1.06,1.72)	0.0147301	1.18(0.92,1.51)	0.192153	1.07(0.84,1.38)	0.596005	intergenic	HLA-DQB2(dist=33640),HLA-DOB(dist=15570)
M	AA_B_194_31431315_I	6	31431315	A	P	0.199299	0.216476	0.171325	1.35(1.16,1.57)	8.55256e-05	1.23(1.05,3.41)	0.00907144	1.24(1.05,1.45)	0.00907782	1.14(0.97,1.34)	0.116252	1.03(0.87,1.22)	0.758229	exonic	HLA-B
SNP	rs28362332	6	31270133	A	G	0.138114	0.152874	0.113003	1.41(1.19,1.68)	8.59374e-05	1.27(1.06,3.55)	0.00872579	1.21(1.01,1.45)	0.0402157	1.07(0.89,1.29)	0.465846	0.96(0.79,1.17)	0.691871	intergenic	PSORS1C3(dist=16478),HCG27(dist=3383)
SNP	rs3129070	6	29776055	T	C	0.347971	0.368595	0.314383	1.27(1.13,1.43)	8.63312e-05	1.03(0.9,2.8)	0.665239	1.02(0.9,1.17)	0.719146	1.08(0.94,1.23)	0.269442	1.02(0.89,1.17)	0.752245	intergenic	ZFP57(dist=23145),HLA-F(dist=23041)
SNP	rs28362343	6	31273506	A	G	0.138748	0.154138	0.113683	1.41(1.19,1.68)	8.64644e-05	1.27(1.06,3.54)	0.00872518	1.21(1.01,1.45)	0.0421356	1.07(0.89,1.29)	0.473123	0.96(0.79,1.16)	0.677657	upstream	HCG27
SNP	rs1800629	6	31651010	A	G	0.0964587	0.109451	0.0752994	1.51(1.23,1.85)	8.67247e-05	1.31(1.06,3.7)	0.0124275	1.28(1.03,1.59)	0.0253776	1.12(0.9,1.4)	0.306907	1.02(0.82,1.28)	0.868415	upstream;downstream	TNF;LTA
A	HLA_DPB1_0401	6	33157346	P	A	0.0811605	0.0928266	0.062161	1.58(1.26,1.99)	8.74488e-05	1.43(1.13,4.17)	0.00272864	1.46(1.16,1.87)	0.00179397	1.3(1.02,1.67)	0.0334352	1.23(0.96,1.58)	0.0995428		HLA-DPB1
SNP	rs9969042	6	30808537	G	A	0.117613	0.131712	0.0946502	1.46(1.21,1.76)	8.76232e-05	1.21(1,3.36)	0.0527305	1.24(1.02,1.52)	0.0318649	1.13(0.92,1.38)	0.249376	1.04(0.85,1.28)	0.729237	intronic	FLOT1
SNP	rs2523395	6	29810489	A	G	0.494325	0.516109	0.458848	1.26(1.12,1.42)	8.77307e-05	1.04(0.92,2.84)	0.500011	0.97(0.85,1.1)	0.591421	1.01(0.89,1.15)	0.86433	1.05(0.92,1.2)	0.481352	ncR-_intronic	HLA-F-AS1
SNP	rs2394160	6	29811241	G	A	0.494325	0.516109	0.458848	1.26(1.12,1.42)	8.77307e-05	1.04(0.92,2.84)	0.500011	0.97(0.85,1.1)	0.591421	1.01(0.89,1.15)	0.86433	1.05(0.92,1.2)	0.481352	ncR-_intronic	HLA-F-AS1
M	AA_B_45_31432581_T	6	31432581	P	A	0.20586	0.223328	0.17741	1.34(1.16,1.56)	8.77984e-05	1.23(1.06,3.44)	0.00597798	1.26(1.08,1.48)	0.00310103	1.17(1,1.37)	0.0519307	1.06(0.9,1.25)	0.503972	exonic	HLA-B
SNP	rs2735052	6	29809543	A	G	0.494362	0.516141	0.458894	1.26(1.12,1.42)	8.79795e-05	1.04(0.92,2.84)	0.499901	0.97(0.85,1.1)	0.591495	1.01(0.89,1.15)	0.864155	1.05(0.92,1.2)	0.481204	ncR-_intronic	HLA-F-AS1
SNP	rs2844831	6	29814256	C	T	0.494299	0.516075	0.458833	1.26(1.12,1.42)	8.81047e-05	1.04(0.92,2.84)	0.500558	0.96(0.85,1.1)	0.59081	1.01(0.89,1.15)	0.865091	1.05(0.92,1.2)	0.481841	ncR-_intronic	HLA-F-AS1
SNP	rs375984	6	29752481	T	C	0.338164	0.358603	0.304878	1.27(1.13,1.43)	8.84687e-05	1.04(0.91,2.83)	0.558102	1.04(0.91,1.18)	0.602393	1.09(0.95,1.25)	0.206686	1.04(0.9,1.19)	0.611523	intronic	ZFP57
SNP	rs9968884	6	30808674	T	C	0.117518	0.131597	0.0945895	1.46(1.21,1.76)	8.84894e-05	1.21(1,3.36)	0.0529745	1.24(1.02,1.52)	0.032003	1.13(0.92,1.38)	0.249901	1.04(0.85,1.28)	0.730492	intronic	FLOT1
M	AA_B_194_31431315_V	6	31431315	P	A	0.199117	0.21626	0.171197	1.35(1.16,1.57)	8.85121e-05	1.23(1.05,3.41)	0.00928602	1.24(1.05,1.45)	0.00927397	1.14(0.97,1.34)	0.118086	1.03(0.87,1.21)	0.763722	exonic	HLA-B
M	AA_DRB1_28_32660064_D	6	32660064	A	P	0.345305	0.324998	0.378377	0.79(0.7,0.89)	8.87625e-05	0.83(0.73,2.3)	0.00327886	0.81(0.72,0.92)	0.00120246	1.2(0.99,1.45)	0.06816	1.17(0.96,1.42)	0.119085	exonic	HLA-DRB1
SNP	rs2071287	6	32278411	T	C	0.376599	0.355195	0.411457	0.79(0.7,0.89)	9.0802e-05	0.87(0.77,2.39)	0.0268771	0.92(0.81,1.05)	0.217445	0.91(0.8,1.04)	0.163153	0.94(0.83,1.07)	0.38543	intronic	NOTCH4
M	AA_DRB1_30_32660058_Y	6	32660058	A	P	0.345126	0.324858	0.378133	0.79(0.7,0.89)	9.13565e-05	0.83(0.74,2.3)	0.00334278	0.81(0.72,0.92)	0.00123427	1.2(0.99,1.45)	0.0666875	1.17(0.96,1.42)	0.116872	exonic	HLA-DRB1
SNP	rs3117289	6	29717900	G	A	0.338052	0.358459	0.304818	1.27(1.13,1.43)	9.33982e-05	1.04(0.91,2.82)	0.56647	1.03(0.91,1.18)	0.628552	1.09(0.95,1.24)	0.218	1.03(0.9,1.19)	0.624851	intergenic	GABBR1(dist=8959),MOG(dist=14837)
SNP	rs29228	6	29731718	A	G	0.337402	0.357763	0.304242	1.27(1.13,1.43)	9.38439e-05	1.04(0.91,2.82)	0.56967	1.03(0.9,1.18)	0.634121	1.09(0.95,1.24)	0.221206	1.03(0.9,1.18)	0.631889	intergenic	GABBR1(dist=22777),MOG(dist=1019)
SNP	rs1632962	6	29791787	A	G	0.346754	0.367226	0.313414	1.27(1.13,1.43)	9.48528e-05	1.03(0.9,2.79)	0.694053	1.02(0.89,1.16)	0.765715	1.07(0.94,1.23)	0.298201	1.02(0.89,1.17)	0.801161	intergenic	ZFP57(dist=38877),HLA-F(dist=7309)
SNP	rs1116221	6	30179309	T	C	0.039084	0.0303645	0.0532845	0.57(0.43,0.75)	9.57587e-05	0.7(0.52,2.01)	0.0156011	0.88(0.64,1.2)	0.411935	0.83(0.61,1.14)	0.246688	0.86(0.63,1.19)	0.371151	exonic	TRIM31
SNP	rs2107203	6	29777809	A	G	0.349625	0.370056	0.316351	1.27(1.13,1.43)	9.64596e-05	1.03(0.91,2.8)	0.657424	1.03(0.9,1.17)	0.69821	1.08(0.95,1.23)	0.258299	1.02(0.89,1.17)	0.733866	intergenic	ZFP57(dist=24899),HLA-F(dist=21287)
SNP	rs9262216	6	30897673	G	T	0.10017	0.11322	0.0789177	1.5(1.23,1.84)	9.7677e-05	1.22(0.99,3.38)	0.0659991	1.19(0.96,1.48)	0.109041	1.06(0.85,1.32)	0.618305	0.95(0.76,1.19)	0.653984	ncR-_intronic	LINC00243
SNP	rs3129858	6	32508498	A	G	0.131999	0.117349	0.155857	0.72(0.61,0.85)	9.79156e-05	0.77(0.65,2.17)	0.00304688	0.76(0.64,0.9)	0.00165823	0.9(0.75,1.08)	0.270847	0.89(0.74,1.08)	0.23651	intergenic	BTNL2(dist=25613),HLA-DRA(dist=7099)
SNP	rs2239705	6	31621381	A	G	0.116047	0.101706	0.139403	0.71(0.6,0.85)	9.83162e-05	0.77(0.64,2.15)	0.00266917	0.84(0.7,1)	0.0542265	0.8(0.67,0.96)	0.0184254	0.86(0.72,1.04)	0.125296	ncR-_intronic	ATP6V1G2-DDX39B
SNP	rs3873386	6	31381724	C	T	0.271429	0.290587	0.240226	1.29(1.14,1.47)	9.84199e-05	1.2(1.05,3.33)	0.00603719	1.21(1.05,1.38)	0.00680399	1.11(0.97,1.28)	0.13778	1.02(0.88,1.18)	0.830093	intergenic	HLA-C(dist=33832),HLA-B(dist=47904)
SNP	rs2747429	6	29756356	C	T	0.339099	0.359383	0.306065	1.27(1.13,1.43)	9.8516e-05	1.04(0.91,2.82)	0.583165	1.03(0.91,1.18)	0.623016	1.09(0.95,1.24)	0.218742	1.03(0.9,1.18)	0.63461	intergenic	ZFP57(dist=3446),HLA-F(dist=42740)
SNP	rs3129073	6	29723801	G	A	0.33816	0.358497	0.305039	1.27(1.13,1.43)	0.000100122	1.04(0.91,2.82)	0.578445	1.03(0.9,1.18)	0.638934	1.09(0.95,1.24)	0.222634	1.03(0.9,1.18)	0.630314	intergenic	GABBR1(dist=14860),MOG(dist=8936)
SNP	rs2747460	6	29765106	T	C	0.347553	0.367929	0.314369	1.27(1.12,1.43)	0.000100794	1.03(0.9,2.79)	0.692382	1.02(0.9,1.17)	0.750432	1.08(0.94,1.23)	0.288082	1.02(0.89,1.17)	0.785092	intergenic	ZFP57(dist=12196),HLA-F(dist=33990)
SNP	rs3129063	6	29753592	A	C	0.338516	0.358781	0.305513	1.27(1.12,1.43)	0.000101029	1.04(0.91,2.82)	0.582071	1.03(0.91,1.18)	0.62172	1.09(0.95,1.24)	0.218835	1.03(0.9,1.18)	0.634361	upstream	ZFP57
SNP	rs2747457	6	29764396	G	T	0.346967	0.36734	0.313786	1.26(1.12,1.42)	0.000102558	1.03(0.9,2.79)	0.69225	1.02(0.9,1.17)	0.748362	1.08(0.94,1.23)	0.288635	1.02(0.89,1.17)	0.781723	intergenic	ZFP57(dist=11486),HLA-F(dist=34700)
SNP	rs2516482	6	31604548	G	A	0.0966667	0.109286	0.0756952	1.5(1.22,1.84)	0.000103942	1.3(1.06,3.68)	0.013252	1.28(1.04,1.59)	0.0240788	1.13(0.91,1.41)	0.287433	1.02(0.82,1.28)	0.8416	upstream	MCCD1
SNP	rs1061397	6	30800518	T	C	0.117572	0.131489	0.0949059	1.45(1.2,1.75)	0.000104897	1.21(0.99,3.34)	0.0584534	1.24(1.01,1.51)	0.0369055	1.12(0.92,1.37)	0.271944	1.03(0.84,1.27)	0.773056	UTR3	TUBB(NM_178014:c.*365C>T,NM_001293214:c.*365C>T,NM_001293213:c.*365C>T,NM_001293212:c.*365C>T,NM_001293215:c.*365C>T,NM_001293216:c.*365C>T)
SNP	rs3823419	6	31208980	A	G	0.172761	0.189184	0.146015	1.36(1.17,1.6)	0.000105646	1.24(1.06,3.46)	0.00820915	1.27(1.08,1.5)	0.0048419	1.16(0.98,1.37)	0.090794	1.14(0.96,1.35)	0.134757	intronic	PSORS1C1
SNP	rs387642	6	29753613	T	C	0.338712	0.358924	0.305795	1.27(1.12,1.43)	0.000105686	1.04(0.91,2.82)	0.588747	1.03(0.91,1.18)	0.62945	1.09(0.95,1.24)	0.222513	1.03(0.9,1.18)	0.642415	upstream	ZFP57
SNP	rs2535238	6	29753017	A	C	0.338943	0.359128	0.30607	1.26(1.12,1.43)	0.000106475	1.04(0.91,2.82)	0.586975	1.03(0.91,1.18)	0.631854	1.09(0.95,1.24)	0.223359	1.03(0.9,1.18)	0.64664	upstream	ZFP57
SNP	rs3129948	6	32462622	C	A	0.245277	0.226882	0.275234	0.77(0.68,0.88)	0.000108026	0.77(0.68,2.17)	0.000131517	0.78(0.68,0.89)	0.00024983	0.82(0.72,0.95)	0.00587529	0.86(0.75,0.99)	0.0400283	intergenic	C6orf10(dist=14955),HCG23(dist=3643)
SNP	rs3115673	6	31918064	T	G	0.173581	0.189829	0.147119	1.36(1.16,1.59)	0.000110917	1.25(1.07,3.5)	0.0055418	1.31(1.12,1.55)	0.00113032	1.22(1.04,1.45)	0.0177701	1.17(0.99,1.38)	0.0715826	intergenic	C6orf48(dist=2542),NEU1(dist=16744)
M	AA_DRB1_71_32659935_R	6	32659935	A	P	0.272608	0.291339	0.242103	1.3(1.14,1.49)	0.000111201	1.25(1.09,3.48)	0.0014262	1.31(1.14,1.5)	0.000185822	1.1(0.94,1.29)	0.226807	1.07(0.92,1.26)	0.388771	exonic	HLA-DRB1
SNP	rs9262218	6	30905194	T	C	0.100252	0.113208	0.0791523	1.49(1.22,1.84)	0.000111833	1.21(0.98,3.37)	0.0716035	1.19(0.96,1.48)	0.117387	1.05(0.85,1.31)	0.647009	0.95(0.76,1.19)	0.623674	ncR-_intronic	LINC00243
SNP	rs2523402	6	29807135	C	T	0.494573	0.515985	0.459702	1.26(1.12,1.42)	0.00011264	1.04(0.92,2.84)	0.521734	0.96(0.84,1.1)	0.562243	1.01(0.88,1.15)	0.906907	1.05(0.91,1.2)	0.510601	ncR-_intronic	HLA-F-AS1
SNP	rs3129951	6	32466264	T	C	0.247891	0.229646	0.277605	0.77(0.68,0.88)	0.000115232	0.77(0.68,2.16)	0.000130042	0.77(0.68,0.89)	0.000207042	0.82(0.71,0.94)	0.00481856	0.86(0.75,0.99)	0.0340549	upstream	HCG23
SNP	rs2428517	6	31128131	C	T	0.313365	0.333433	0.280682	1.27(1.13,1.44)	0.000115747	1.18(1.04,3.25)	0.0108366	1.18(1.04,1.35)	0.0110446	1.09(0.95,1.24)	0.225098	1.23(1.07,1.42)	0.00387663	intergenic	MUC22(dist=16973),HCG22(dist=1075)
SNP	rs6908994	6	31306688	T	C	0.162796	0.147247	0.18812	0.74(0.64,0.86)	0.000116979	0.77(0.66,2.15)	0.000878573	0.95(0.79,1.13)	0.536283	0.92(0.77,1.1)	0.349806	0.85(0.71,1.02)	0.072835	intergenic	HCG27(dist=26964),HLA-C(dist=37817)
M	AA_B_325_31430282_C	6	31430282	P	A	0.31066	0.290561	0.343394	0.78(0.69,0.89)	0.000120272	0.83(0.73,2.3)	0.00456259	0.95(0.83,1.09)	0.476127	0.94(0.82,1.08)	0.394885	0.93(0.81,1.08)	0.337912	exonic	HLA-B
SNP	rs3117098	6	32466491	G	A	0.245401	0.2271	0.275206	0.78(0.68,0.88)	0.000120465	0.77(0.68,2.17)	0.000143621	0.78(0.68,0.89)	0.000278854	0.83(0.72,0.95)	0.00643833	0.87(0.75,1)	0.0428589	ncR-_exonic	HCG23
SNP	rs2251830	6	31124957	A	C	0.313504	0.333545	0.280865	1.27(1.13,1.44)	0.00012283	1.18(1.04,3.25)	0.0111195	1.18(1.04,1.35)	0.0114211	1.09(0.95,1.24)	0.229472	1.23(1.07,1.42)	0.00405324	intergenic	MUC22(dist=13799),HCG22(dist=4249)
A	HLA_A_0207	6	30019970	P	A	0.117295	0.128236	0.0994758	1.58(1.25,2)	0.000122843	1.12(0.88,3.07)	0.365974	1.02(0.79,1.31)	0.901062	1.17(0.9,1.51)	0.241878	1.06(0.82,1.38)	0.655554		HLA-A
M	AA_A_99_30019048_C	6	30019048	P	A	0.122152	0.133543	0.103601	1.55(1.24,1.94)	0.00012432	1.11(0.88,3.05)	0.369115	1.01(0.8,1.29)	0.911793	1.16(0.9,1.49)	0.248327	1.06(0.82,1.36)	0.67079	exonic	HLA-A
M	AA_B_325_31430282_S	6	31430282	A	P	0.312049	0.291986	0.344723	0.78(0.69,0.89)	0.000125431	0.83(0.73,2.3)	0.00487276	0.95(0.83,1.09)	0.487047	0.94(0.82,1.08)	0.403212	0.93(0.81,1.08)	0.34269	exonic	HLA-B
SNP	rs2844510	6	31518387	T	G	0.0769004	0.0653945	0.0956389	0.67(0.55,0.82)	0.0001259	0.73(0.59,2.07)	0.00269237	1.07(0.83,1.38)	0.626382	1.04(0.81,1.35)	0.755796	0.96(0.74,1.24)	0.745772	intergenic	MICA(dist=27316),HCP5(dist=20549)
SNP	rs9263948	6	31289004	A	G	0.137584	0.150979	0.11312	1.4(1.18,1.67)	0.000128597	1.25(1.05,3.5)	0.0120721	1.19(1,1.43)	0.0576159	1.05(0.87,1.27)	0.583834	0.94(0.78,1.15)	0.562619	intergenic	HCG27(dist=9280),HLA-C(dist=55501)
SNP	rs652888	6	31959213	G	A	0.327458	0.347442	0.294239	1.27(1.12,1.43)	0.00012922	1.14(1,3.11)	0.0479601	1.06(0.93,1.21)	0.362755	1.14(1,1.3)	0.0531186	1.08(0.94,1.24)	0.278179	intronic	EHMT2
SNP	rs9277378	6	33158257	A	G	0.349123	0.368917	0.316886	1.26(1.12,1.43)	0.000129678	1.26(1.11,3.52)	0.000228637	1.3(1.14,1.47)	5.17867e-05	1.22(1.08,1.39)	0.00212705	1.19(1.04,1.35)	0.00922859	intronic	HLA-DPB1
SNP	rs6910087	6	31485026	T	C	0.221331	0.240051	0.190844	1.31(1.14,1.5)	0.000130568	1.17(1.02,3.23)	0.0269565	1.13(0.97,1.3)	0.108058	1(0.86,1.17)	0.969895	1.14(0.97,1.34)	0.101987	intronic	MICA
M	AA_DRB1_231_32656010_Q	6	32656010	A	P	0.011728	0.00733196	0.0188873	0.31(0.17,0.56)	0.000130643	0.32(0.17,1.37)	0.000179183	0.38(0.2,0.7)	0.00253854	0.35(0.18,0.66)	0.00130783	0.4(0.21,0.76)	0.00564491	exonic	HLA-DRB1
M	AA_DPB1_205_33161588_M	6	33161588	P	A	0.41678	0.396969	0.449044	0.79(0.71,0.89)	0.000132253	0.79(0.7,2.21)	0.000145668	0.78(0.69,0.88)	7.67371e-05	0.81(0.72,0.92)	0.00109605	0.82(0.72,0.93)	0.00184723	exonic	HLA-DPB1
SNP	rs2523864	6	31126525	T	C	0.313307	0.333228	0.280864	1.27(1.12,1.44)	0.000132573	1.18(1.04,3.24)	0.0116154	1.18(1.04,1.35)	0.0119068	1.09(0.95,1.24)	0.234573	1.23(1.07,1.42)	0.0041916	intergenic	MUC22(dist=15367),HCG22(dist=2681)
SNP	rs3129954	6	32473558	A	G	0.247233	0.229112	0.276744	0.78(0.68,0.88)	0.00013497	0.78(0.68,2.17)	0.000162153	0.78(0.68,0.89)	0.000305514	0.83(0.72,0.95)	0.00660556	0.87(0.75,1)	0.0438158	intronic	BTNL2
SNP	rs3131863	6	29781462	G	A	0.325959	0.30638	0.35751	0.79(0.7,0.89)	0.000135766	1.04(0.91,2.84)	0.557648	1.06(0.92,1.22)	0.421683	1.01(0.88,1.17)	0.858544	0.98(0.85,1.14)	0.833919	intergenic	ZFP57(dist=28552),HLA-F(dist=17634)
SNP	rs9263916	6	31284907	G	A	0.137999	0.151295	0.113589	1.4(1.18,1.67)	0.000136574	1.25(1.05,3.5)	0.0122703	1.19(1,1.43)	0.054627	1.06(0.88,1.28)	0.562591	0.94(0.78,1.15)	0.561721	intergenic	HCG27(dist=5183),HLA-C(dist=59598)
SNP	rs9501109	6	31500097	G	A	0.234646	0.251421	0.204124	1.3(1.14,1.49)	0.000139743	1.19(1.04,3.29)	0.0141136	1.16(1.01,1.34)	0.0366732	1.04(0.9,1.21)	0.605716	1.17(1,1.37)	0.044999	intergenic	MICA(dist=9026),HCP5(dist=38839)
SNP	rs16899207	6	31374366	G	A	0.288217	0.307186	0.257325	1.28(1.13,1.46)	0.000144482	1.22(1.07,3.38)	0.00293053	1.13(0.98,1.29)	0.0857964	1.03(0.9,1.19)	0.646438	0.95(0.82,1.1)	0.48349	intergenic	HLA-C(dist=26474),HLA-B(dist=55262)
SNP	rs3869129	6	31518628	A	G	0.235306	0.253948	0.20485	1.3(1.14,1.49)	0.000145315	1.19(1.03,3.28)	0.015523	1.16(1.01,1.34)	0.0375729	1.04(0.9,1.2)	0.613185	1.17(1,1.36)	0.0478012	intergenic	MICA(dist=27557),HCP5(dist=20308)
SNP	rs1116222	6	30179258	G	T	0.0400634	0.0314769	0.0540473	0.58(0.44,0.77)	0.000146081	0.71(0.53,2.03)	0.0199639	0.89(0.65,1.21)	0.44959	0.84(0.62,1.15)	0.28326	0.87(0.64,1.2)	0.404449	UTR3	TRIM31(NM_007028:c.*34A>C)
SNP	rs2071025	6	33251734	A	G	0.307642	0.32657	0.276817	1.27(1.12,1.44)	0.000148404	1.26(1.11,3.53)	0.000315954	1.26(1.11,1.44)	0.000400536	1.19(1.04,1.35)	0.0108025	1.15(1.01,1.32)	0.0358143	intronic	COL11A2
SNP	rs1610594	6	29787026	G	A	0.325499	0.306064	0.356849	0.79(0.7,0.89)	0.000149592	1.04(0.91,2.84)	0.536714	1.06(0.92,1.22)	0.428126	1.01(0.88,1.17)	0.861226	0.99(0.85,1.14)	0.8407	intergenic	ZFP57(dist=34116),HLA-F(dist=12070)
SNP	rs3899823	6	31518576	A	G	0.234534	0.253001	0.204428	1.3(1.14,1.49)	0.000150633	1.19(1.03,3.28)	0.0157452	1.16(1.01,1.34)	0.0374321	1.04(0.9,1.21)	0.605232	1.17(1,1.36)	0.047204	intergenic	MICA(dist=27505),HCP5(dist=20360)
A	HLA_DPB1_04	6	33157346	P	A	0.102011	0.114278	0.0820334	1.49(1.21,1.83)	0.0001523	1.38(1.12,3.99)	0.00240278	1.41(1.14,1.75)	0.00176188	1.28(1.03,1.6)	0.0278747	1.22(0.98,1.52)	0.0815608		HLA-DPB1
SNP	rs9296003	6	32040487	A	G	0.173288	0.188972	0.147745	1.36(1.16,1.59)	0.000152606	1.23(1.05,3.42)	0.0127633	1.14(0.97,1.35)	0.123479	1.39(1.16,1.66)	0.00029903	1.29(1.08,1.55)	0.00556931	intronic	SKIV2L
SNP	rs9268402	6	32449331	A	G	0.416154	0.437453	0.381467	1.25(1.11,1.4)	0.000154508	1.19(1.06,3.3)	0.00315438	1.18(1.05,1.34)	0.00607129	1.13(1,1.28)	0.0424351	1.09(0.96,1.23)	0.194637	intergenic	C6orf10(dist=1664),HCG23(dist=16934)
SNP	rs9262280	6	30955689	C	G	0.100783	0.113709	0.0797325	1.47(1.21,1.8)	0.000155051	1.21(0.99,3.35)	0.0706364	1.18(0.96,1.46)	0.1165	1.05(0.85,1.3)	0.666318	0.95(0.76,1.18)	0.622777	intergenic	LINC00243(dist=49274),DDR1(dist=2680)
SNP	rs9277357	6	33157957	A	G	0.350518	0.362919	0.318418	1.26(1.12,1.42)	0.000159	1.26(1.11,3.53)	0.00023155	1.3(1.14,1.47)	5.62357e-05	1.22(1.07,1.39)	0.00230644	1.19(1.04,1.35)	0.00999668	intronic	HLA-DPB1
SNP	rs9262256	6	30938318	C	G	0.100313	0.113076	0.0793814	1.47(1.21,1.81)	0.000159097	1.21(0.98,3.34)	0.0762434	1.18(0.96,1.46)	0.123125	1.04(0.84,1.3)	0.711608	0.94(0.75,1.17)	0.575653	intergenic	LINC00243(dist=31903),DDR1(dist=20051)
SNP	rs16899205	6	31374340	G	A	0.287454	0.306285	0.256787	1.28(1.13,1.45)	0.000160935	1.22(1.07,3.37)	0.00324425	1.12(0.98,1.29)	0.0917037	1.03(0.9,1.19)	0.670815	0.95(0.82,1.1)	0.465447	intergenic	HLA-C(dist=26448),HLA-B(dist=55288)
SNP	rs4713354	6	30793399	C	A	0.15928	0.174367	0.134709	1.37(1.16,1.61)	0.000162526	1.21(1.03,3.37)	0.0231696	1.26(1.06,1.49)	0.00930469	1.17(0.98,1.39)	0.0781978	1.08(0.9,1.29)	0.412022	UTR5	MDC1(NM_014641:c.-2468T>G)
SNP	rs3129955	6	32473818	T	C	0.245988	0.228048	0.275206	0.78(0.68,0.89)	0.000163	0.78(0.68,2.18)	0.000195677	0.78(0.68,0.9)	0.000369022	0.83(0.72,0.95)	0.00776423	0.87(0.76,1)	0.0488816	intronic	BTNL2
SNP	rs1611192	6	29879858	G	A	0.0268785	0.0197846	0.0384316	0.52(0.37,0.73)	0.00016719	0.77(0.54,2.15)	0.139846	1.02(0.7,1.49)	0.925103	0.92(0.63,1.35)	0.662839	0.89(0.6,1.3)	0.54568	intergenic	LOC554223(dist=6295),HLA-G(dist=22877)
SNP	rs1110464	6	30404050	C	T	0.258859	0.240688	0.288452	0.78(0.69,0.89)	0.000167991	0.98(0.86,2.67)	0.820071	0.95(0.83,1.1)	0.512093	0.98(0.85,1.13)	0.753312	1(0.86,1.16)	0.998197	intronic	TRIM39
SNP	rs2247178	6	31024697	A	G	0.100587	0.113392	0.0797325	1.47(1.21,1.8)	0.000169339	1.21(0.98,3.34)	0.0770998	1.18(0.96,1.46)	0.125503	1.04(0.84,1.3)	0.709443	0.94(0.75,1.17)	0.578405	exonic	DPCR1
SNP	rs974961	6	30422990	A	T	0.244428	0.226791	0.273151	0.78(0.68,0.89)	0.000175831	0.97(0.85,2.65)	0.71148	0.93(0.81,1.08)	0.335071	0.96(0.83,1.11)	0.558544	0.97(0.83,1.12)	0.65458	downstream	RPP21,TRIM39-RPP21
SNP	rs28366191	6	32472168	G	A	0.0796078	0.0909665	0.0608247	1.53(1.23,1.92)	0.000179413	1.31(1.05,3.7)	0.0204649	1.31(1.04,1.66)	0.0225363	1.15(0.91,1.46)	0.263643	1.05(0.83,1.34)	0.700568	intronic	BTNL2
SNP	rs492899	6	32041497	C	T	0.128963	0.142767	0.106481	1.4(1.18,1.68)	0.000180781	1.3(1.09,3.66)	0.00455101	1.44(1.2,1.74)	0.000122488	1.3(1.08,1.58)	0.00723793	1.22(1.01,1.49)	0.042029	intronic	SKIV2L
SNP	rs6928399	6	31303197	T	C	0.225441	0.207833	0.254118	0.78(0.68,0.89)	0.000182207	0.81(0.71,2.24)	0.00214535	0.98(0.84,1.14)	0.769614	0.94(0.81,1.11)	0.478344	0.87(0.74,1.02)	0.0922046	intergenic	HCG27(dist=23473),HLA-C(dist=41308)
M	AA_DQA1_130_32717853_S	6	32717853	A	P	0.0682742	0.0786734	0.051338	1.59(1.25,2.04)	0.000182995	1.51(1.18,4.54)	0.00108324	1.45(1.13,1.87)	0.00407277	1.27(0.98,1.65)	0.0699212	1.26(0.98,1.64)	0.0756892	exonic	HLA-DQA1
SNP	rs2844700	6	31020879	A	G	0.100391	0.113076	0.0797325	1.47(1.2,1.8)	0.000192163	1.2(0.98,3.32)	0.0840447	1.18(0.95,1.46)	0.135036	1.04(0.84,1.29)	0.734198	0.94(0.75,1.17)	0.557991	intronic	DPCR1
SNP	rs2844750	6	30421247	A	G	0.243726	0.226248	0.272192	0.78(0.68,0.89)	0.00019232	0.97(0.85,2.65)	0.718809	0.93(0.81,1.08)	0.338595	0.96(0.83,1.11)	0.567414	0.97(0.84,1.12)	0.669695	#N/A	#N/A
SNP	rs9277952	6	33312252	A	G	0.382382	0.3651	0.410527	0.78(0.68,0.89)	0.000192621	0.78(0.68,2.18)	0.000302111	0.79(0.69,0.9)	0.000590565	0.79(0.69,0.91)	0.000874206	0.8(0.69,0.92)	0.00140271	intergenic	RING1(dist=23775),HCG25(dist=13039)
M	AA_DRB1_166_32657380_R	6	32657380	A	P	0.0101499	0.00592198	0.0170355	0.32(0.17,0.57)	0.000197377	0.32(0.17,1.38)	0.000252088	0.39(0.2,0.72)	0.00367488	0.36(0.18,0.67)	0.00165345	0.4(0.2,0.76)	0.00631631	exonic	HLA-DRB1
SNP	rs2243429	6	31554799	G	T	0.354795	0.334491	0.38786	0.8(0.71,0.9)	0.000199069	0.9(0.79,2.45)	0.0801136	0.88(0.78,1)	0.0506182	0.88(0.78,1)	0.0440162	0.95(0.84,1.08)	0.459744	intergenic	HCG26(dist=6635),MICB(dist=15838)
SNP	rs2516424	6	31556294	A	G	0.354795	0.334491	0.38786	0.8(0.71,0.9)	0.000199069	0.9(0.79,2.45)	0.0801136	0.88(0.78,1)	0.0506182	0.88(0.78,1)	0.0440162	0.95(0.84,1.08)	0.459744	intergenic	HCG26(dist=8130),MICB(dist=14343)
SNP	rs2248617	6	31556512	C	T	0.354795	0.334491	0.38786	0.8(0.71,0.9)	0.000199069	0.9(0.79,2.45)	0.0801136	0.88(0.78,1)	0.0506182	0.88(0.78,1)	0.0440162	0.95(0.84,1.08)	0.459744	intergenic	HCG26(dist=8348),MICB(dist=14125)
SNP	rs2596536	6	31555827	C	T	0.35485	0.33455	0.387909	0.8(0.71,0.9)	0.000199223	0.9(0.79,2.45)	0.0801374	0.88(0.78,1)	0.0505834	0.88(0.78,1)	0.0440393	0.95(0.84,1.08)	0.459796	intergenic	HCG26(dist=7663),MICB(dist=14810)
SNP	rs7744914	6	30456226	A	G	0.107477	0.120319	0.0865622	1.45(1.19,1.77)	0.000199262	1.17(0.96,3.22)	0.133126	1.21(0.98,1.49)	0.0739459	1.09(0.88,1.35)	0.447286	0.99(0.8,1.23)	0.905843	intergenic	TRIM39-RPP21(dist=33612),HLA-E(dist=108936)
SNP	rs9295947	6	31127439	A	G	0.242466	0.260581	0.212963	1.29(1.13,1.48)	0.000199335	1.19(1.04,3.3)	0.0125415	1.11(0.96,1.28)	0.162135	1.22(1.06,1.42)	0.0070132	1.12(0.96,1.3)	0.146313	intergenic	MUC22(dist=16281),HCG22(dist=1767)
M	AA_DQB1_30_32740747_Y	6	32740747	A	P	0.369337	0.388805	0.337632	1.26(1.11,1.42)	0.000199846	1.2(1.06,3.33)	0.00313542	1.26(1.11,1.43)	0.000324977	1.05(0.9,1.22)	0.534634	1.09(0.94,1.27)	0.238692	exonic	HLA-DQB1
SNP	rs3129986	6	30871541	A	G	0.10806	0.119709	0.0870466	1.45(1.19,1.77)	0.000201938	1.19(0.97,3.28)	0.0948274	1.22(1,1.51)	0.0576559	1.1(0.89,1.36)	0.378043	0.99(0.8,1.23)	0.928518	intergenic	IER3(dist=51235),LINC00243(dist=17081)
SNP	rs3093988	6	31600432	A	G	0.0923679	0.104548	0.0725309	1.48(1.21,1.83)	0.000203329	1.25(1.01,3.47)	0.043959	1.21(0.98,1.51)	0.0834962	1.06(0.85,1.33)	0.59079	0.96(0.77,1.21)	0.754367	intergenic	MICB(dist=13552),MCCD1(dist=4286)
SNP	rs2429557	6	31036296	A	T	0.101559	0.114333	0.0807567	1.46(1.2,1.78)	0.000203428	1.21(0.99,3.35)	0.0703618	1.18(0.96,1.46)	0.120144	1.04(0.84,1.29)	0.706078	0.94(0.76,1.17)	0.589619	intergenic	DPCR1(dist=6319),MUC21(dist=23168)
M	AA_B_97_31432180_R	6	31432180	A	P	0.219569	0.202174	0.247899	0.77(0.67,0.89)	0.000204361	0.8(0.7,2.23)	0.00202849	0.83(0.72,0.96)	0.0136879	0.82(0.71,0.95)	0.00738297	0.92(0.79,1.08)	0.306811	exonic	HLA-B
SNP	rs2395165	6	32496122	C	T	0.0107149	0.00626911	0.0179552	0.35(0.19,0.6)	0.000204925	0.36(0.2,1.43)	0.000389184	0.43(0.23,0.77)	0.00511373	0.4(0.22,0.71)	0.00225839	0.44(0.23,0.79)	0.00687931	intergenic	BTNL2(dist=13237),HLA-DRA(dist=19475)
SNP	rs11967684	6	31307745	A	G	0.245988	0.227732	0.27572	0.78(0.69,0.89)	0.000208048	0.82(0.72,2.27)	0.0027264	0.97(0.84,1.13)	0.720615	0.94(0.81,1.09)	0.407365	0.86(0.73,1)	0.051584	intergenic	HCG27(dist=28021),HLA-C(dist=36760)
SNP	rs3177928	6	32520413	A	G	0.0140524	0.00899716	0.0222855	0.41(0.25,0.65)	0.000208334	0.42(0.26,1.52)	0.000403277	0.51(0.3,0.83)	0.00759106	0.45(0.27,0.73)	0.00175944	0.49(0.29,0.81)	0.00610329	UTR3	HLA-DRA(NM_019111:c.*18G>A)
A	HLA_A_33	6	30019970	P	A	0.116477	0.129713	0.0949213	1.42(1.18,1.72)	0.000210878	1.14(0.94,3.12)	0.197318	1.16(0.95,1.42)	0.139088	1.05(0.86,1.29)	0.656298	0.95(0.77,1.17)	0.636214		HLA-A
SNP	rs1233390	6	29659840	A	G	0.344579	0.325328	0.375931	0.8(0.71,0.9)	0.000211815	0.88(0.78,2.41)	0.0381154	0.85(0.75,0.96)	0.00954578	0.84(0.74,0.95)	0.00534988	0.88(0.77,1)	0.0438479	intergenic	SNORD32B(dist=1756),OR2H2(dist=3822)
A	HLA_A_3303	6	30019970	P	A	0.116218	0.12945	0.0946687	1.42(1.18,1.72)	0.000212858	1.14(0.94,3.12)	0.196167	1.16(0.95,1.42)	0.13867	1.05(0.86,1.29)	0.65578	0.95(0.77,1.17)	0.636443		HLA-A
A	HLA_DQA1_0103	6	32716284	P	A	0.0675288	0.0777618	0.0508632	1.59(1.25,2.04)	0.000212871	1.5(1.18,4.49)	0.00135554	1.43(1.11,1.84)	0.00582417	1.25(0.97,1.62)	0.0903127	1.24(0.96,1.62)	0.0980464		HLA-DQA1
M	AA_DQA1_130_32717853_A	6	32717853	P	A	0.0675327	0.0777656	0.0508673	1.59(1.25,2.04)	0.000212875	1.5(1.18,4.49)	0.00135556	1.43(1.11,1.84)	0.00582407	1.25(0.97,1.62)	0.0903174	1.24(0.96,1.62)	0.0980737	exonic	HLA-DQA1
SNP	rs2844502	6	31553195	G	A	0.354743	0.334537	0.387651	0.8(0.71,0.9)	0.000212963	0.9(0.8,2.46)	0.0838452	0.89(0.78,1)	0.0536371	0.88(0.78,1)	0.0466748	0.95(0.84,1.09)	0.475965	intergenic	HCG26(dist=5031),MICB(dist=17442)
B	AA_DQA1_41_32717173	6	32717173	K	R	0.0675303	0.0777622	0.0508668	1.59(1.25,2.04)	0.00021323	1.5(1.18,4.49)	0.00135748	1.43(1.11,1.84)	0.00583207	1.25(0.97,1.62)	0.0904015	1.24(0.96,1.62)	0.0981391	exonic	HLA-DQA1
SNP	rs28575156	6	31517836	G	A	0.235686	0.253316	0.205973	1.29(1.13,1.48)	0.000219784	1.16(1.01,3.2)	0.033746	1.12(0.97,1.29)	0.113976	1(0.86,1.16)	0.95506	1.11(0.95,1.3)	0.171011	intergenic	MICA(dist=26765),HCP5(dist=21100)
SNP	rs9394032	6	31124209	T	A	0.24227	0.260265	0.212963	1.29(1.13,1.48)	0.00022017	1.19(1.04,3.29)	0.0132667	1.11(0.96,1.28)	0.167956	1.22(1.06,1.42)	0.00748235	1.12(0.96,1.3)	0.152025	intergenic	MUC22(dist=13051),HCG22(dist=4997)
SNP	rs12178606	6	31528368	A	C	0.220559	0.236892	0.191116	1.3(1.13,1.49)	0.000220188	1.16(1.01,3.2)	0.0353549	1.12(0.97,1.29)	0.135907	0.99(0.85,1.15)	0.915611	1.13(0.96,1.32)	0.135681	#N/A	#N/A
SNP	rs2844795	6	30181826	C	T	0.356751	0.337334	0.388374	0.8(0.71,0.9)	0.000221357	0.95(0.84,2.59)	0.435727	0.97(0.85,1.1)	0.619894	0.96(0.84,1.1)	0.574729	1.04(0.91,1.19)	0.578129	ncR-_intronic	TRIM31-AS1
SNP	rs9257940	6	29750488	G	A	0.113894	0.126974	0.0925926	1.43(1.18,1.73)	0.000221966	1.17(0.96,3.22)	0.115763	1.21(0.99,1.48)	0.0640595	1.09(0.89,1.34)	0.39866	1(0.81,1.23)	0.994922	intronic	ZFP57
SNP	rs6457300	6	31106721	G	T	0.276908	0.258054	0.307613	0.79(0.7,0.9)	0.000222062	0.83(0.73,2.3)	0.00422496	0.91(0.8,1.05)	0.195539	0.89(0.77,1.02)	0.0870142	0.9(0.79,1.03)	0.138784	intronic	MUC22
SNP	rs6457301	6	31106858	C	T	0.276908	0.258054	0.307613	0.79(0.7,0.9)	0.000222062	0.83(0.73,2.3)	0.00422496	0.91(0.8,1.05)	0.195539	0.89(0.77,1.02)	0.0870142	0.9(0.79,1.03)	0.138784	intronic	MUC22
M	AA_C_95_31347092_I	6	31347092	P	A	0.176368	0.1607	0.201884	0.76(0.65,0.88)	0.000225713	0.77(0.66,2.16)	0.000765844	0.99(0.82,1.2)	0.925026	0.98(0.81,1.19)	0.846232	0.92(0.75,1.11)	0.374243	exonic	HLA-C
A	HLA_DPB1_05	6	33157346	P	A	0.405745	0.386889	0.436455	0.8(0.71,0.9)	0.000227109	0.8(0.71,2.22)	0.000251553	0.78(0.69,0.89)	0.000125382	0.82(0.72,0.93)	0.00176173	0.83(0.73,0.94)	0.00334468		HLA-DPB1
SNP	rs4713328	6	30491855	T	C	0.18865	0.204991	0.162037	1.32(1.14,1.53)	0.000227184	1.1(0.94,3.01)	0.224786	1.12(0.95,1.31)	0.173595	1.05(0.9,1.24)	0.528048	0.98(0.83,1.15)	0.776079	intergenic	TRIM39-RPP21(dist=69241),HLA-E(dist=73307)
SNP	rs2074502	6	30492301	A	G	0.18865	0.204991	0.162037	1.32(1.14,1.53)	0.000227184	1.1(0.94,3.01)	0.224786	1.12(0.95,1.31)	0.173595	1.05(0.9,1.24)	0.528048	0.98(0.83,1.15)	0.776079	intergenic	TRIM39-RPP21(dist=69687),HLA-E(dist=72861)
B	AA_B_65_31432521	6	31432521	R	Q	0.105329	0.117923	0.0848179	1.46(1.19,1.78)	0.000227763	1.22(1,3.4)	0.0552466	1.2(0.97,1.48)	0.0921119	1.05(0.84,1.3)	0.688168	0.94(0.75,1.17)	0.565268	exonic	HLA-B
A	HLA_DPB1_0501	6	33157346	P	A	0.405798	0.386944	0.436503	0.8(0.71,0.9)	0.000228058	0.8(0.71,2.22)	0.000252471	0.78(0.69,0.89)	0.000126085	0.82(0.72,0.93)	0.00177014	0.83(0.73,0.94)	0.00336015		HLA-DPB1
SNP	rs13209234	6	32523953	A	G	0.0139906	0.00897347	0.0221615	0.41(0.25,0.65)	0.000230408	0.42(0.26,1.53)	0.00045186	0.51(0.31,0.84)	0.00846363	0.45(0.27,0.74)	0.00198512	0.49(0.29,0.82)	0.00674562	intergenic	HLA-DRA(dist=3149),HLA-DRB5(dist=69179)
SNP	rs3131643	6	31550761	A	G	0.100391	0.113076	0.0797325	1.45(1.19,1.77)	0.00023071	1.24(1.02,3.47)	0.0331525	1.24(1.01,1.52)	0.046015	1.1(0.89,1.36)	0.400517	1.01(0.81,1.25)	0.957267	intergenic	HCG26(dist=2597),MICB(dist=19876)
SNP	rs2596534	6	31553324	A	G	0.347707	0.326911	0.380144	0.8(0.71,0.9)	0.000233829	0.9(0.79,2.45)	0.0798333	0.87(0.77,0.99)	0.0336777	0.87(0.77,0.99)	0.0331271	0.95(0.83,1.08)	0.404928	intergenic	HCG26(dist=5160),MICB(dist=17313)
SNP	rs7741807	6	29788636	C	G	0.112389	0.125336	0.091303	1.43(1.18,1.73)	0.000234172	1.17(0.96,3.22)	0.118003	1.21(0.99,1.48)	0.0689181	1.09(0.89,1.34)	0.417341	0.99(0.81,1.23)	0.95847	intergenic	ZFP57(dist=35726),HLA-F(dist=10460)
M	AA_A_97_30019042_M	6	30019042	P	A	0.293517	0.311429	0.264344	1.27(1.12,1.44)	0.000235662	0.98(0.85,2.66)	0.765862	1.05(0.91,1.21)	0.534623	0.98(0.85,1.14)	0.833286	0.93(0.8,1.08)	0.336452	exonic	HLA-A
SNP	rs9258266	6	29833431	T	C	0.11396	0.126915	0.0928627	1.42(1.18,1.72)	0.000236785	1.17(0.96,3.21)	0.121902	1.21(0.99,1.48)	0.0658245	1.09(0.89,1.34)	0.413529	0.99(0.81,1.23)	0.96009	intergenic	IFITM4P(dist=6527),HCG4(dist=33356)
SNP	rs10484569	6	33166930	A	G	0.401761	0.382185	0.433642	0.81(0.72,0.9)	0.000237339	0.8(0.71,2.23)	0.000226505	0.79(0.7,0.89)	0.00010504	0.82(0.73,0.93)	0.00137726	0.83(0.73,0.93)	0.00231655	intergenic	HLA-DPB1(dist=1479),HLA-DPB2(dist=21341)
SNP	rs2395488	6	31553888	A	G	0.355186	0.335123	0.38786	0.8(0.72,0.9)	0.000244796	0.9(0.8,2.46)	0.0890864	0.89(0.78,1)	0.0574661	0.88(0.78,1)	0.0500079	0.96(0.84,1.09)	0.490152	intergenic	HCG26(dist=5724),MICB(dist=16749)
SNP	rs4713466	6	31543848	T	C	0.270063	0.288383	0.240226	1.27(1.12,1.45)	0.000246106	1.17(1.02,3.22)	0.0208209	1.08(0.94,1.24)	0.267144	1.16(1.01,1.34)	0.034281	1.09(0.94,1.25)	0.252612	intergenic	HCP5(dist=2283),HCG26(dist=3137)
SNP	rs2068204	6	33166696	A	G	0.402358	0.382835	0.434152	0.81(0.72,0.9)	0.000246656	0.8(0.71,2.23)	0.000228393	0.79(0.7,0.89)	0.000103457	0.82(0.73,0.93)	0.00138169	0.83(0.73,0.93)	0.00233154	intergenic	HLA-DPB1(dist=1245),HLA-DPB2(dist=21575)
SNP	rs9267445	6	31591460	C	G	0.0934304	0.10518	0.0733471	1.46(1.2,1.8)	0.000248369	1.24(1.01,3.46)	0.0432716	1.2(0.97,1.49)	0.0911492	1.06(0.85,1.32)	0.613158	0.96(0.77,1.2)	0.743101	intergenic	MICB(dist=4580),MCCD1(dist=13258)
SNP	rs9267673	6	31991658	T	C	0.114061	0.126952	0.0930679	1.42(1.18,1.72)	0.000250392	1.29(1.07,3.64)	0.00904918	1.39(1.14,1.7)	0.00117938	1.25(1.02,1.54)	0.0325376	1.16(0.95,1.43)	0.157056	intronic	C2
M	AA_DRB1_74_32659926_A	6	32659926	A	P	0.467653	0.487642	0.435098	1.24(1.11,1.39)	0.000250779	1.17(1.04,3.21)	0.0105227	1.16(1.03,1.31)	0.0143166	1.19(1.05,1.34)	0.00646731	1.14(1.01,1.29)	0.0331313	exonic	HLA-DRB1
SNP	rs4713325	6	30491421	G	C	0.187351	0.203478	0.161087	1.32(1.14,1.54)	0.0002511	1.1(0.94,3)	0.233017	1.12(0.95,1.31)	0.180822	1.05(0.9,1.24)	0.538976	0.97(0.83,1.15)	0.763009	intergenic	TRIM39-RPP21(dist=68807),HLA-E(dist=73741)
SNP	rs9257792	6	29442418	G	A	0.023298	0.0168588	0.033785	0.51(0.35,0.73)	0.000251734	0.6(0.41,1.82)	0.00715918	0.76(0.51,1.13)	0.174544	0.71(0.47,1.05)	0.09034	0.75(0.5,1.13)	0.168755	intergenic	OR5V1(dist=10385),OR12D3(dist=6761)
SNP	rs9262222	6	30915714	G	T	0.100587	0.113076	0.0802469	1.45(1.19,1.78)	0.000252825	1.19(0.97,3.29)	0.0961656	1.17(0.95,1.44)	0.153914	1.03(0.83,1.28)	0.791047	0.93(0.75,1.16)	0.506593	intergenic	LINC00243(dist=9299),DDR1(dist=42655)
SNP	rs17189329	6	30787489	A	G	0.106583	0.119078	0.0859938	1.44(1.19,1.76)	0.000256304	1.17(0.95,3.21)	0.140818	1.19(0.97,1.47)	0.0949239	1.08(0.87,1.33)	0.501199	0.97(0.78,1.21)	0.804121	ncR-_intronic	MDC1-AS1
A	HLA_C_0304	6	31346171	P	A	0.117028	0.104058	0.138151	0.72(0.6,0.86)	0.000257965	0.76(0.64,2.15)	0.00312191	1.01(0.82,1.25)	0.931324	1(0.81,1.23)	0.966408	0.9(0.72,1.11)	0.315182		HLA-C
SNP	rs3117133	6	32421631	G	C	0.309205	0.327551	0.279326	1.26(1.11,1.43)	0.000258728	1.22(1.07,3.38)	0.00218197	1.22(1.08,1.39)	0.00200744	1.07(0.93,1.23)	0.321221	1.06(0.92,1.22)	0.406804	intronic	C6orf10
SNP	rs9262278	6	30949975	A	G	0.100524	0.108654	0.0803109	1.46(1.19,1.79)	0.00026011	1.2(0.97,3.31)	0.093234	1.16(0.94,1.44)	0.17272	1.03(0.83,1.28)	0.796483	0.93(0.75,1.17)	0.549656	intergenic	LINC00243(dist=43560),DDR1(dist=8394)
SNP	rs4713305	6	30360815	T	A	0.245216	0.228064	0.27315	0.78(0.69,0.89)	0.000260612	0.98(0.85,2.66)	0.780304	0.93(0.81,1.08)	0.359952	0.96(0.83,1.11)	0.588853	0.97(0.84,1.12)	0.686811	ncR-_intronic	HCG17
SNP	rs17188743	6	30493090	G	A	0.193688	0.209783	0.167475	1.32(1.14,1.53)	0.000263811	1.1(0.95,3.02)	0.208522	1.12(0.96,1.32)	0.158164	1.06(0.9,1.24)	0.492332	0.98(0.83,1.15)	0.804691	intergenic	TRIM39-RPP21(dist=70476),HLA-E(dist=72072)
SNP	rs9265459	6	31404659	A	C	0.140152	0.122868	0.163542	0.74(0.63,0.87)	0.000267194	0.85(0.72,2.34)	0.0542904	0.85(0.71,1.01)	0.0582357	0.92(0.78,1.1)	0.370068	0.88(0.74,1.05)	0.157747	intergenic	HLA-C(dist=56767),HLA-B(dist=24969)
SNP	rs2734583	6	31613459	G	A	0.0925636	0.104548	0.0730453	1.47(1.2,1.81)	0.000268088	1.24(1,3.44)	0.0511977	1.2(0.97,1.5)	0.0938785	1.06(0.85,1.32)	0.632429	0.96(0.77,1.2)	0.707722	ncR-_intronic	ATP6V1G2-DDX39B
SNP	rs3095330	6	30801612	G	A	0.143344	0.157049	0.121025	1.38(1.16,1.65)	0.000269343	1.22(1.02,3.38)	0.0302246	1.26(1.05,1.51)	0.0126048	1.17(0.97,1.41)	0.101225	1.08(0.89,1.3)	0.430474	downstream	TUBB
M	AA_DRB1_57_32659977_S	6	32659977	P	A	0.126342	0.139444	0.105004	1.4(1.17,1.68)	0.000272911	1.39(1.16,4.03)	0.000434329	1.32(1.1,1.6)	0.00367717	1.15(0.95,1.4)	0.159717	1.14(0.94,1.4)	0.177871	exonic	HLA-DRB1
SNP	rs2763982	6	31980530	C	G	0.522052	0.502086	0.55457	0.8(0.72,0.9)	0.000275937	0.88(0.78,2.41)	0.0407988	0.88(0.78,1)	0.0467004	0.85(0.75,0.97)	0.0137928	0.89(0.78,1.01)	0.0692571	intronic	C2
SNP	rs28874064	6	30127807	G	A	0.172598	0.185723	0.147363	1.34(1.15,1.57)	0.000277997	1.06(0.89,2.87)	0.523988	0.99(0.83,1.17)	0.897155	1.09(0.91,1.3)	0.353722	1.02(0.85,1.22)	0.858789	#N/A	#N/A
SNP	rs6932730	6	31462161	C	T	0.218591	0.235944	0.190329	1.3(1.13,1.49)	0.000279208	1.16(1.01,3.2)	0.0383633	1.12(0.97,1.3)	0.115996	1(0.85,1.16)	0.962847	1.12(0.96,1.32)	0.155363	intergenic	HLA-B(dist=29193),MICA(dist=13379)
SNP	rs2844496	6	31588377	T	C	0.106654	0.0938092	0.127572	0.72(0.6,0.86)	0.000279979	0.77(0.64,2.16)	0.00482385	0.83(0.69,1.01)	0.0568464	0.8(0.66,0.96)	0.0187954	0.85(0.7,1.03)	0.0883888	intergenic	MICB(dist=1497),MCCD1(dist=16341)
SNP	rs2516399	6	31589278	G	A	0.106654	0.0938092	0.127572	0.72(0.6,0.86)	0.000279979	0.77(0.64,2.16)	0.00482385	0.83(0.69,1.01)	0.0568464	0.8(0.66,0.96)	0.0187954	0.85(0.7,1.03)	0.0883888	intergenic	MICB(dist=2398),MCCD1(dist=15440)
SNP	rs3807031	6	30141863	A	C	0.333868	0.353223	0.302347	1.26(1.11,1.43)	0.000283917	0.92(0.79,2.5)	0.234164	0.86(0.75,1)	0.05337	0.9(0.77,1.04)	0.164634	0.93(0.8,1.08)	0.338516	intergenic	ZNRD1(dist=1198),PPP1R11(dist=1048)
M	AA_DRB1_70_32659938_D	6	32659938	P	A	0.375986	0.356824	0.407191	0.8(0.71,0.9)	0.000287155	0.84(0.74,2.31)	0.00398423	0.83(0.73,0.94)	0.00376262	0.9(0.79,1.02)	0.110794	0.93(0.82,1.06)	0.285988	exonic	HLA-DRB1
M	AA_C_219_31346133_R	6	31346133	A	P	0.584184	0.604308	0.551409	1.24(1.1,1.39)	0.000290355	1.12(0.99,3.07)	0.0607003	1.13(1,1.27)	0.0576772	1.12(0.99,1.27)	0.0756489	0.97(0.85,1.11)	0.661209	exonic	HLA-C
SNP	rs2844787	6	30248892	C	A	0.065047	0.0546431	0.0819588	0.66(0.53,0.83)	0.000294198	0.71(0.57,2.04)	0.00367313	0.81(0.63,1.03)	0.0788332	0.78(0.62,1)	0.0463869	0.82(0.64,1.04)	0.102574	downstream	TRIM15
SNP	rs2394427	6	31127541	A	G	0.241683	0.259319	0.212962	1.28(1.12,1.47)	0.000294569	1.18(1.03,3.27)	0.0165531	1.1(0.95,1.27)	0.19623	1.22(1.05,1.41)	0.00944031	1.11(0.95,1.29)	0.175131	intergenic	MUC22(dist=16383),HCG22(dist=1665)
SNP	rs9262638	6	31133968	T	C	0.245401	0.263108	0.216564	1.28(1.12,1.47)	0.00029704	1.18(1.03,3.26)	0.0171508	1.1(0.95,1.26)	0.200352	1.21(1.05,1.4)	0.0102632	1.11(0.95,1.29)	0.192302	ncR-_intronic	HCG22
SNP	rs2596548	6	31438525	T	G	0.0180039	0.0123184	0.0272634	0.47(0.31,0.7)	0.000298271	0.55(0.36,1.73)	0.00554061	0.77(0.48,1.21)	0.266544	0.71(0.44,1.11)	0.137507	0.81(0.5,1.28)	0.368378	intergenic	HLA-B(dist=5557),MICA(dist=37015)
SNP	rs2596549	6	31439145	A	G	0.0180039	0.0123184	0.0272634	0.47(0.31,0.7)	0.000298271	0.55(0.36,1.73)	0.00554061	0.77(0.48,1.21)	0.266544	0.71(0.44,1.11)	0.137507	0.81(0.5,1.28)	0.368378	intergenic	HLA-B(dist=6177),MICA(dist=36395)
SNP	rs9262656	6	31142243	G	A	0.24558	0.261845	0.216787	1.28(1.12,1.47)	0.000300966	1.18(1.03,3.26)	0.0169276	1.1(0.95,1.26)	0.201548	1.21(1.05,1.41)	0.00971387	1.11(0.95,1.29)	0.187781	intergenic	HCG22(dist=6609),C6orf15(dist=44736)
B	AA_DQB1_77_32740606	6	32740606	R	T	0.36044	0.379305	0.329715	1.25(1.11,1.41)	0.000302503	1.2(1.06,3.31)	0.00411319	1.25(1.11,1.42)	0.000431184	1.05(0.9,1.21)	0.535558	1.1(0.94,1.27)	0.2296	exonic	HLA-DQB1
SNP	rs9262636	6	31133827	G	A	0.245262	0.262921	0.216503	1.28(1.12,1.47)	0.000305604	1.18(1.03,3.26)	0.0174573	1.1(0.95,1.26)	0.202855	1.21(1.05,1.4)	0.0104771	1.11(0.95,1.29)	0.194578	ncR-_intronic	HCG22
SNP	rs261946	6	30379313	G	A	0.24501	0.228048	0.272634	0.79(0.69,0.9)	0.000305789	0.98(0.85,2.67)	0.812238	0.94(0.81,1.08)	0.384379	0.96(0.83,1.12)	0.624232	0.97(0.84,1.13)	0.72705	ncR-_intronic	HCG17,HCG18
SNP	rs210138	6	33650516	G	A	0.478082	0.458307	0.510288	0.81(0.73,0.91)	0.00030912	0.82(0.73,2.27)	0.000723863	0.82(0.73,0.92)	0.00102791	0.82(0.73,0.92)	0.00111396	0.83(0.74,0.94)	0.00234805	intronic	BAK1
SNP	rs614549	6	31948604	G	A	0.30998	0.290903	0.341049	0.8(0.71,0.9)	0.000309496	0.83(0.74,2.3)	0.0030283	0.87(0.76,0.98)	0.0261856	0.81(0.71,0.92)	0.00102338	0.8(0.71,0.91)	0.000963678	intronic	SLC44A4
SNP	rs9296081	6	33184639	C	G	0.401144	0.378711	0.432573	0.81(0.72,0.91)	0.000315621	0.81(0.72,2.24)	0.000300952	0.79(0.7,0.89)	0.000127841	0.82(0.73,0.93)	0.00159867	0.83(0.73,0.94)	0.00281694	intergenic	HLA-DPB1(dist=19188),HLA-DPB2(dist=3632)
SNP	rs7758742	6	29863635	G	A	0.107016	0.118762	0.0867082	1.43(1.18,1.74)	0.000317544	1.14(0.93,3.13)	0.206999	1.18(0.96,1.46)	0.111586	1.07(0.87,1.32)	0.535446	0.98(0.79,1.21)	0.830374	intergenic	IFITM4P(dist=36731),HCG4(dist=3152)
SNP	rs1150793	6	31825675	G	A	0.10195	0.114343	0.081768	1.43(1.18,1.75)	0.000321222	1.31(1.07,3.69)	0.00940446	1.36(1.11,1.68)	0.00334677	1.2(0.97,1.49)	0.0881538	1.13(0.91,1.4)	0.271623	ncR-_intronic	MSH5-SAPCD1
SNP	rs707936	6	31841629	A	G	0.099699	0.111951	0.0797449	1.44(1.18,1.77)	0.000321305	1.3(1.06,3.68)	0.0110928	1.37(1.11,1.69)	0.00346988	1.21(0.97,1.5)	0.0887208	1.12(0.9,1.39)	0.31869	intronic	VWA7
SNP	rs9262639	6	31133988	T	C	0.245205	0.262792	0.216564	1.28(1.12,1.47)	0.00032316	1.18(1.03,3.26)	0.0180174	1.09(0.95,1.26)	0.20982	1.21(1.05,1.4)	0.0109198	1.1(0.95,1.29)	0.199886	ncR-_intronic	HCG22
SNP	rs9262635	6	31133458	G	A	0.245953	0.263532	0.217323	1.28(1.12,1.47)	0.000325309	1.18(1.03,3.26)	0.0181679	1.1(0.95,1.26)	0.203163	1.21(1.05,1.4)	0.0104664	1.11(0.95,1.29)	0.195527	ncR-_intronic	HCG22
SNP	rs5007265	6	32486844	A	C	0.275314	0.256475	0.304325	0.8(0.7,0.9)	0.000326131	0.79(0.69,2.2)	0.000239288	0.79(0.7,0.9)	0.000482508	0.83(0.73,0.94)	0.00490139	0.86(0.75,0.98)	0.0252942	intergenic	BTNL2(dist=3959),HLA-DRA(dist=28753)
SNP	rs9258244	6	29825796	T	A	0.31343	0.286166	0.343684	0.8(0.71,0.9)	0.000327228	1.05(0.92,2.86)	0.486162	1.06(0.92,1.22)	0.449878	1.02(0.88,1.17)	0.82897	0.98(0.85,1.14)	0.805073	upstream;downstream	HLA-F-AS1;IFITM4P
SNP	rs2254556	6	31450610	T	C	0.0185303	0.0128866	0.0277217	0.47(0.31,0.71)	0.000327683	0.55(0.36,1.74)	0.00586792	0.78(0.49,1.22)	0.278885	0.71(0.45,1.12)	0.146919	0.81(0.51,1.29)	0.381535	intergenic	HLA-B(dist=17642),MICA(dist=24930)
M	AA_B_70_31432506_S	6	31432506	P	A	0.1031	0.115386	0.0830921	1.44(1.18,1.76)	0.000332096	1.21(0.99,3.37)	0.0643442	1.19(0.97,1.47)	0.104712	1.04(0.84,1.29)	0.745677	0.93(0.75,1.16)	0.528134	exonic	HLA-B
SNP	rs1633005	6	29872451	T	C	0.0239914	0.0176216	0.0343652	0.52(0.36,0.74)	0.000333672	0.8(0.54,2.22)	0.236163	1.05(0.7,1.56)	0.821059	0.96(0.64,1.43)	0.830084	0.93(0.62,1.39)	0.726035	ncR-_intronic	LOC554223
M	AA_B_67_31432515_M	6	31432515	P	A	0.102964	0.115236	0.0829769	1.44(1.18,1.76)	0.000338464	1.21(0.99,3.36)	0.0647902	1.19(0.97,1.47)	0.105154	1.04(0.84,1.29)	0.748003	0.93(0.75,1.16)	0.526868	exonic	HLA-B
M	AA_C_248_31346046_V	6	31346046	A	P	0.237012	0.254135	0.209125	1.29(1.12,1.48)	0.000340017	1.17(1.02,3.22)	0.029036	1.06(0.92,1.23)	0.399852	1.17(1.01,1.36)	0.0369248	1.11(0.96,1.3)	0.163781	exonic	HLA-C
M	AA_B_66_31432518_N	6	31432518	P	A	0.103047	0.115316	0.0830669	1.44(1.18,1.76)	0.000340463	1.21(0.99,3.36)	0.0653148	1.19(0.97,1.47)	0.106687	1.04(0.84,1.29)	0.753912	0.93(0.75,1.16)	0.521734	exonic	HLA-B
B	AA_B_62_31432530	6	31432530	G	R	0.102939	0.115201	0.0829681	1.44(1.18,1.76)	0.000343878	1.21(0.99,3.36)	0.0654786	1.19(0.97,1.47)	0.106593	1.04(0.84,1.29)	0.753968	0.93(0.75,1.16)	0.522326	exonic	HLA-B
SNP	rs5007263	6	32486960	A	G	0.276216	0.258569	0.304955	0.8(0.7,0.9)	0.000354552	0.79(0.7,2.2)	0.000261009	0.79(0.7,0.9)	0.000508	0.83(0.73,0.95)	0.00539456	0.86(0.75,0.98)	0.0279291	intergenic	BTNL2(dist=4075),HLA-DRA(dist=28637)
SNP	rs5007259	6	32487079	T	C	0.276231	0.258592	0.304957	0.8(0.7,0.9)	0.000356834	0.79(0.7,2.2)	0.000262987	0.79(0.7,0.9)	0.000511404	0.83(0.73,0.95)	0.00542116	0.86(0.75,0.98)	0.0280307	intergenic	BTNL2(dist=4194),HLA-DRA(dist=28518)
SNP	rs6932542	6	32488240	A	G	0.276321	0.258686	0.305041	0.8(0.7,0.9)	0.000360162	0.79(0.7,2.2)	0.000264062	0.79(0.7,0.9)	0.000510004	0.83(0.73,0.95)	0.00539336	0.86(0.75,0.98)	0.0279917	intergenic	BTNL2(dist=5355),HLA-DRA(dist=27357)
M	AA_DPB1_170_33160936_I	6	33160936	A	P	0.386556	0.404822	0.356809	1.24(1.1,1.4)	0.000365987	1.25(1.11,3.48)	0.000339876	1.27(1.12,1.44)	0.000144353	1.24(1.09,1.4)	0.000850952	1.2(1.06,1.36)	0.00432227	exonic	HLA-DPB1
SNP	rs4346874	6	31509353	A	G	0.2234	0.240051	0.194845	1.28(1.12,1.47)	0.000368221	1.15(1,3.17)	0.0460461	1.11(0.97,1.29)	0.139754	0.99(0.85,1.15)	0.898193	1.12(0.96,1.32)	0.145939	intergenic	MICA(dist=18282),HCP5(dist=29583)
SNP	rs9262651	6	31137434	A	G	0.244882	0.260581	0.216426	1.28(1.12,1.46)	0.000368587	1.18(1.03,3.25)	0.0192845	1.09(0.95,1.26)	0.218008	1.21(1.04,1.4)	0.012072	1.1(0.95,1.28)	0.213594	intergenic	HCG22(dist=1800),C6orf15(dist=49545)
SNP	rs3094100	6	30733134	C	G	0.158904	0.173089	0.135802	1.35(1.14,1.59)	0.000369531	1.19(1.01,3.28)	0.0437286	1.23(1.03,1.46)	0.020247	1.14(0.96,1.36)	0.130063	1.05(0.88,1.26)	0.558817	intronic	DHX16
SNP	rs5024431	6	32792322	A	G	0.288023	0.305902	0.258907	1.26(1.11,1.44)	0.000369859	1.24(1.09,3.46)	0.00114872	1.27(1.11,1.45)	0.000572366	1.08(0.93,1.25)	0.323094	1.03(0.88,1.2)	0.720213	intergenic	HLA-DQB1(dist=49878),HLA-DQA2(dist=24819)
M	AA_DPB1_96_33160714_K	6	33160714	A	P	0.386884	0.405123	0.357179	1.24(1.1,1.4)	0.000370055	1.25(1.11,3.48)	0.000344426	1.27(1.12,1.44)	0.000145648	1.24(1.09,1.4)	0.000858191	1.2(1.06,1.36)	0.00436574	exonic	HLA-DPB1
SNP	rs3094097	6	30741854	G	A	0.158905	0.173089	0.135806	1.34(1.14,1.59)	0.000370087	1.19(1.01,3.28)	0.0437682	1.23(1.03,1.46)	0.0202692	1.14(0.96,1.36)	0.130179	1.05(0.88,1.26)	0.559143	intronic	DHX16
SNP	rs4713438	6	31254825	A	G	0.139922	0.153506	0.117798	1.36(1.15,1.62)	0.000371912	1.2(1.01,3.32)	0.0422395	1.26(1.05,1.52)	0.0117748	1.15(0.95,1.38)	0.148928	1.07(0.88,1.29)	0.49267	intergenic	PSORS1C3(dist=1170),HCG27(dist=18691)
SNP	rs885928	6	29946078	G	A	0.49278	0.512467	0.460717	1.24(1.1,1.39)	0.000372635	1.04(0.92,2.83)	0.521132	1.01(0.89,1.15)	0.840588	1.04(0.92,1.19)	0.521229	1.07(0.94,1.22)	0.278373	intergenic	HLA-G(dist=39200),HLA-H(dist=17438)
SNP	rs3763311	6	32484154	T	C	0.429165	0.448814	0.397165	1.23(1.1,1.38)	0.000376434	1.17(1.04,3.24)	0.00751416	1.2(1.06,1.36)	0.00298205	1.15(1.01,1.3)	0.0297686	1.11(0.98,1.26)	0.0914421	intergenic	BTNL2(dist=1269),HLA-DRA(dist=31443)
SNP	rs2394423	6	31140021	A	G	0.245401	0.262792	0.217078	1.28(1.12,1.46)	0.000376876	1.18(1.03,3.25)	0.0199618	1.09(0.95,1.26)	0.225654	1.21(1.04,1.4)	0.0122966	1.1(0.95,1.28)	0.213677	intergenic	HCG22(dist=4387),C6orf15(dist=46958)
A	HLA_C_12	6	31346171	P	A	0.0432969	0.0350524	0.0567238	0.61(0.46,0.8)	0.000377454	0.7(0.53,2.01)	0.0119641	0.8(0.6,1.07)	0.133383	0.79(0.59,1.05)	0.108361	0.94(0.7,1.28)	0.696921		HLA-C
SNP	rs2844457	6	31969120	T	A	0.483639	0.492419	0.450991	1.23(1.1,1.38)	0.00037996	1.13(1,3.1)	0.0416274	1.12(1,1.27)	0.0564882	1.16(1.03,1.31)	0.0163127	1.12(0.99,1.27)	0.0638983	intronic	EHMT2
SNP	rs2239888	6	30757891	C	T	0.213318	0.229736	0.186579	1.3(1.12,1.5)	0.00038075	1.08(0.93,2.94)	0.328919	1.01(0.87,1.18)	0.86806	1.1(0.94,1.3)	0.220764	1.02(0.86,1.2)	0.855648	intronic	PPP1R18
SNP	rs7773358	6	29809779	A	G	0.319859	0.300695	0.349125	0.8(0.71,0.91)	0.000388034	1.05(0.91,2.85)	0.494477	1.06(0.92,1.22)	0.42374	1.02(0.88,1.17)	0.836547	0.98(0.85,1.13)	0.77726	ncR-_intronic	HLA-F-AS1
SNP	rs3130975	6	31189817	T	C	0.138885	0.152778	0.116259	1.37(1.15,1.62)	0.000389889	1.22(1.02,3.37)	0.0303813	1.16(0.97,1.39)	0.106508	1.04(0.86,1.25)	0.701119	0.93(0.77,1.13)	0.468655	upstream	PSORS1C1
SNP	rs9258170	6	29797569	C	A	0.319499	0.301642	0.34861	0.8(0.71,0.91)	0.000399533	1.05(0.91,2.85)	0.495955	1.06(0.92,1.22)	0.43964	1.01(0.88,1.17)	0.847401	0.98(0.85,1.13)	0.766935	intergenic	ZFP57(dist=44659),HLA-F(dist=1527)
SNP	rs9501595	6	31513583	A	C	0.222157	0.238155	0.193899	1.28(1.12,1.47)	0.000401642	1.15(1,3.16)	0.0513222	1.11(0.96,1.28)	0.15675	0.99(0.85,1.15)	0.876417	1.12(0.96,1.32)	0.148399	intergenic	MICA(dist=22512),HCP5(dist=25353)
SNP	rs1075496	6	30766218	A	C	0.214679	0.230259	0.189305	1.3(1.12,1.5)	0.000402318	1.21(1.04,3.34)	0.0122357	1.26(1.09,1.47)	0.00243733	1.18(1.02,1.38)	0.0298974	1.11(0.95,1.3)	0.196945	intronic	NRM
SNP	rs9258218	6	29816007	A	G	0.320157	0.302274	0.34928	0.8(0.71,0.91)	0.000409989	1.05(0.91,2.85)	0.494467	1.06(0.92,1.22)	0.426384	1.01(0.88,1.17)	0.843666	0.98(0.85,1.13)	0.776528	ncR-_intronic	HLA-F-AS1
SNP	rs9262616	6	31130174	T	C	0.244372	0.261681	0.216184	1.28(1.11,1.46)	0.000413309	1.18(1.03,3.24)	0.0207913	1.09(0.95,1.26)	0.231345	1.2(1.04,1.39)	0.0131442	1.1(0.94,1.28)	0.22301	ncR-_exonic	HCG22
SNP	rs3873352	6	31130092	G	C	0.202601	0.218309	0.177019	1.3(1.12,1.5)	0.00041372	1.19(1.03,3.3)	0.0187771	1.15(0.98,1.34)	0.0806292	1.07(0.91,1.25)	0.420311	1.08(0.92,1.26)	0.359992	ncR-_exonic	HCG22
SNP	rs4713391	6	30900214	C	T	0.253816	0.236576	0.281893	0.79(0.69,0.9)	0.000416968	0.93(0.81,2.53)	0.276496	0.95(0.83,1.1)	0.492228	0.99(0.86,1.15)	0.938515	0.99(0.86,1.15)	0.93566	ncR-_intronic	LINC00243
SNP	rs2022065	6	30229439	T	C	0.383365	0.364497	0.414094	0.81(0.72,0.91)	0.000417187	0.95(0.84,2.59)	0.417775	0.96(0.84,1.09)	0.506563	0.95(0.84,1.08)	0.432118	1.01(0.89,1.16)	0.826735	UTR3	TRIM10(NM_052828:c.*5G>A,NM_006778:c.*286G>A)
SNP	rs2524084	6	31349618	G	A	0.530975	0.551253	0.49795	1.23(1.1,1.38)	0.000421088	1.09(0.97,2.99)	0.133601	1.11(0.99,1.26)	0.0854032	1.12(0.99,1.27)	0.0693091	1(0.87,1.14)	0.965311	intergenic	HLA-C(dist=1726),HLA-B(dist=80010)
SNP	rs10947072	6	30480257	T	C	0.208806	0.225205	0.182099	1.29(1.12,1.49)	0.000423346	1.07(0.93,2.92)	0.353218	1.09(0.94,1.27)	0.255091	1.04(0.89,1.21)	0.655906	0.96(0.82,1.13)	0.617487	intergenic	TRIM39-RPP21(dist=57643),HLA-E(dist=84905)
SNP	rs6929464	6	31205897	C	T	0.147165	0.16007	0.126147	1.39(1.16,1.66)	0.000425073	1.25(1.04,3.5)	0.0176155	1.3(1.08,1.58)	0.00623833	1.17(0.96,1.42)	0.125505	1.12(0.92,1.37)	0.259577	intronic	PSORS1C1
SNP	rs9262633	6	31133244	G	C	0.244085	0.259318	0.215839	1.27(1.11,1.46)	0.000425646	1.18(1.03,3.24)	0.0209579	1.09(0.95,1.26)	0.212158	1.21(1.05,1.41)	0.00997434	1.11(0.95,1.29)	0.186445	ncR-_intronic	HCG22
SNP	rs9267525	6	31715921	G	A	0.0966288	0.108339	0.0773196	1.43(1.18,1.76)	0.000429493	1.29(1.06,3.65)	0.0137205	1.36(1.1,1.68)	0.00477379	1.19(0.96,1.49)	0.111185	1.09(0.88,1.37)	0.424357	intronic	BAG6
SNP	rs2281388	6	33168096	A	G	0.390998	0.372394	0.421296	0.81(0.72,0.91)	0.000431182	0.81(0.72,2.24)	0.000412933	0.79(0.7,0.9)	0.000189701	0.83(0.73,0.94)	0.00241406	0.84(0.74,0.95)	0.00441215	intergenic	HLA-DPB1(dist=2645),HLA-DPB2(dist=20175)
SNP	rs11751282	6	29872686	G	T	0.109868	0.122126	0.0899053	1.41(1.17,1.71)	0.000432559	1.12(0.92,3.07)	0.26505	1.16(0.95,1.42)	0.158492	1.05(0.85,1.29)	0.65606	0.96(0.77,1.18)	0.682273	ncR-_intronic	LOC554223
SNP	rs12195469	6	30897587	A	T	0.254041	0.236857	0.282026	0.79(0.69,0.9)	0.000433008	0.93(0.81,2.53)	0.281591	0.95(0.83,1.1)	0.502949	1(0.86,1.15)	0.952669	1(0.86,1.15)	0.948609	ncR-_intronic	LINC00243
SNP	rs6932033	6	29845825	G	A	0.109148	0.120973	0.0891753	1.41(1.17,1.72)	0.00043335	1.12(0.92,3.08)	0.25276	1.16(0.95,1.43)	0.150059	1.05(0.85,1.3)	0.633587	0.96(0.78,1.19)	0.711845	intergenic	IFITM4P(dist=18921),HCG4(dist=20962)
SNP	rs16897921	6	30897505	A	G	0.253915	0.236576	0.281893	0.79(0.69,0.9)	0.000435827	0.93(0.81,2.53)	0.2837	0.95(0.83,1.1)	0.513733	1(0.87,1.15)	0.964922	1(0.86,1.15)	0.961562	ncR-_intronic	LINC00243
SNP	rs9468992	6	31492557	A	G	0.223092	0.240366	0.194959	1.28(1.12,1.47)	0.000435972	1.15(1,3.16)	0.0494563	1.11(0.97,1.29)	0.14254	0.99(0.85,1.15)	0.903407	1.12(0.96,1.32)	0.143788	intergenic	MICA(dist=1486),HCP5(dist=46379)
SNP	rs9501106	6	31496088	A	G	0.223092	0.240366	0.194959	1.28(1.12,1.47)	0.000435972	1.15(1,3.16)	0.0494563	1.11(0.97,1.29)	0.14254	0.99(0.85,1.15)	0.903407	1.12(0.96,1.32)	0.143788	intergenic	MICA(dist=5017),HCP5(dist=42848)
SNP	rs707934	6	31843610	T	C	0.10185	0.113799	0.0823894	1.43(1.17,1.75)	0.000438204	1.29(1.05,3.63)	0.0149201	1.35(1.1,1.67)	0.00489958	1.19(0.96,1.48)	0.114848	1.11(0.89,1.38)	0.369442	intronic	VWA7
SNP	rs4947284	6	30526641	A	C	0.134247	0.147505	0.112654	1.37(1.15,1.64)	0.000440101	1.18(0.99,3.26)	0.0714898	1.21(1.01,1.46)	0.0419851	1.12(0.93,1.35)	0.245104	1.04(0.86,1.26)	0.720935	intergenic	TRIM39-RPP21(dist=104027),HLA-E(dist=38521)
SNP	rs2272874	6	29804224	G	A	0.319374	0.301642	0.348251	0.8(0.71,0.91)	0.000443461	1.05(0.92,2.86)	0.475009	1.06(0.92,1.22)	0.423376	1.02(0.88,1.17)	0.828165	0.98(0.85,1.13)	0.788142	ncR-_exonic	HLA-F-AS1
SNP	rs10223568	6	31498182	G	A	0.222003	0.237208	0.193899	1.28(1.12,1.47)	0.000444711	1.15(1,3.16)	0.0511314	1.11(0.96,1.28)	0.152003	0.99(0.85,1.15)	0.872959	1.12(0.96,1.32)	0.146428	intergenic	MICA(dist=7111),HCP5(dist=40754)
SNP	rs3764808	6	31132652	C	T	0.245704	0.262913	0.217678	1.27(1.11,1.46)	0.000447246	1.17(1.02,3.23)	0.0231838	1.09(0.94,1.25)	0.245803	1.2(1.04,1.39)	0.0144661	1.09(0.94,1.27)	0.240036	ncR-_exonic	HCG22
SNP	rs11751333	6	29876116	T	C	0.109326	0.121537	0.0894388	1.41(1.17,1.71)	0.000454311	1.12(0.92,3.07)	0.266038	1.16(0.95,1.42)	0.158583	1.05(0.85,1.29)	0.65841	0.96(0.77,1.18)	0.682328	intergenic	LOC554223(dist=2553),HLA-G(dist=26619)
SNP	rs12195964	6	30898460	G	T	0.254012	0.236893	0.281893	0.79(0.69,0.9)	0.000455954	0.93(0.81,2.53)	0.289162	0.96(0.83,1.1)	0.521254	1(0.87,1.15)	0.973071	1(0.86,1.15)	0.968628	ncR-_intronic	LINC00243
A	HLA_DQB1_02	6	32739039	P	A	0.124006	0.136869	0.103058	1.38(1.16,1.66)	0.000456636	1.33(1.11,3.77)	0.00271877	1.44(1.19,1.75)	0.000192449	1.27(1.04,1.55)	0.019964	1.2(0.99,1.48)	0.0716603		HLA-DQB1
SNP	rs11753872	6	29844921	A	C	0.109393	0.121605	0.0895062	1.41(1.17,1.71)	0.000457949	1.12(0.92,3.06)	0.267053	1.16(0.95,1.42)	0.159147	1.05(0.85,1.29)	0.659555	0.96(0.77,1.18)	0.681229	intergenic	IFITM4P(dist=18017),HCG4(dist=21866)
SNP	rs11758087	6	29872422	A	G	0.109393	0.121605	0.0895062	1.41(1.17,1.71)	0.000457949	1.12(0.92,3.06)	0.267053	1.16(0.95,1.42)	0.159147	1.05(0.85,1.29)	0.659555	0.96(0.77,1.18)	0.681229	ncR-_intronic	LOC554223
A	HLA_DQB1_0201	6	32739039	P	A	0.123975	0.136836	0.103031	1.38(1.16,1.66)	0.000458048	1.33(1.11,3.77)	0.00272373	1.44(1.19,1.75)	0.000192792	1.27(1.04,1.55)	0.0200246	1.2(0.99,1.47)	0.0718174		HLA-DQB1
M	AA_B_24_31432644_T	6	31432644	P	A	0.279779	0.261862	0.308959	0.8(0.7,0.9)	0.000458544	0.86(0.76,2.37)	0.0253611	1(0.87,1.15)	0.995506	0.99(0.86,1.14)	0.882117	0.9(0.78,1.05)	0.181317	exonic	HLA-B
SNP	rs12192704	6	30900249	A	G	0.253033	0.235944	0.280864	0.79(0.69,0.9)	0.000460433	0.93(0.81,2.54)	0.301778	0.96(0.83,1.1)	0.527429	1(0.87,1.15)	0.980966	1(0.87,1.15)	0.985365	ncR-_intronic	LINC00243
SNP	rs2516422	6	31557248	T	C	0.10823	0.0953989	0.129126	0.73(0.62,0.87)	0.000460834	0.8(0.67,2.23)	0.0140498	0.87(0.72,1.04)	0.126854	0.83(0.69,1)	0.049682	0.89(0.74,1.08)	0.233739	intergenic	HCG26(dist=9084),MICB(dist=13389)
SNP	rs2248462	6	31554775	A	G	0.108219	0.0953885	0.129115	0.73(0.62,0.87)	0.000460919	0.8(0.67,2.23)	0.0140591	0.87(0.72,1.04)	0.126912	0.83(0.69,1)	0.0496959	0.89(0.74,1.08)	0.233826	intergenic	HCG26(dist=6611),MICB(dist=15862)
SNP	rs2516509	6	31557973	C	T	0.108219	0.0953885	0.129115	0.73(0.62,0.87)	0.000460919	0.8(0.67,2.23)	0.0140591	0.87(0.72,1.04)	0.126912	0.83(0.69,1)	0.0496959	0.89(0.74,1.08)	0.233826	intergenic	HCG26(dist=9809),MICB(dist=12664)
SNP	rs2523705	6	31559659	T	C	0.108219	0.0953885	0.129115	0.73(0.62,0.87)	0.000460919	0.8(0.67,2.23)	0.0140591	0.87(0.72,1.04)	0.126912	0.83(0.69,1)	0.0496959	0.89(0.74,1.08)	0.233826	intergenic	HCG26(dist=11495),MICB(dist=10978)
SNP	rs9262648	6	31137152	A	C	0.244003	0.259318	0.216272	1.27(1.11,1.46)	0.000464143	1.17(1.02,3.24)	0.0225856	1.09(0.95,1.26)	0.238401	1.2(1.04,1.39)	0.0138425	1.1(0.94,1.28)	0.223076	intergenic	HCG22(dist=1518),C6orf15(dist=49827)
SNP	rs11757182	6	29883504	C	A	0.108815	0.120341	0.0889349	1.41(1.17,1.71)	0.000464284	1.12(0.92,3.06)	0.269024	1.16(0.94,1.43)	0.161109	1.05(0.85,1.29)	0.67268	0.95(0.77,1.18)	0.662657	intergenic	LOC554223(dist=9941),HLA-G(dist=19231)
SNP	rs2516511	6	31556604	T	C	0.108345	0.0955243	0.129224	0.73(0.62,0.87)	0.000464617	0.8(0.67,2.23)	0.0141087	0.87(0.72,1.04)	0.127035	0.83(0.69,1)	0.0499357	0.89(0.74,1.08)	0.234314	intergenic	HCG26(dist=8440),MICB(dist=14033)
M	AA_DQB1_-10_32742295_S	6	32742295	P	A	0.123889	0.136726	0.102983	1.38(1.15,1.66)	0.000466487	1.33(1.1,3.77)	0.00274191	1.44(1.19,1.75)	0.000194358	1.27(1.04,1.55)	0.0201072	1.2(0.99,1.47)	0.0722362	exonic	HLA-DQB1
SNP	rs9461556	6	29873431	A	C	0.108584	0.119394	0.0886929	1.41(1.17,1.72)	0.000467246	1.13(0.92,3.09)	0.238837	1.17(0.96,1.44)	0.129735	1.06(0.86,1.31)	0.566166	0.97(0.78,1.2)	0.78758	ncR-_exonic	LOC554223
SNP	rs3906263	6	31139883	A	G	0.242279	0.259352	0.214475	1.27(1.11,1.46)	0.000467923	1.18(1.02,3.24)	0.0214199	1.09(0.95,1.26)	0.232653	1.21(1.04,1.4)	0.0118578	1.1(0.95,1.29)	0.201795	intergenic	HCG22(dist=4249),C6orf15(dist=47096)
M	AA_DQB1_30_32740747_S	6	32740747	P	A	0.123852	0.136677	0.102966	1.38(1.15,1.66)	0.000472597	1.33(1.1,3.77)	0.00276298	1.44(1.19,1.75)	0.000195528	1.27(1.04,1.55)	0.0202584	1.2(0.98,1.47)	0.0727512	exonic	HLA-DQB1
B	AA_DQB1_28_32740753	6	32740753	S	T	0.123916	0.13674	0.103032	1.38(1.15,1.66)	0.00047292	1.33(1.1,3.77)	0.00276778	1.44(1.19,1.75)	0.000196348	1.27(1.04,1.55)	0.020241	1.2(0.98,1.47)	0.0727337	exonic	HLA-DQB1
B	AA_DQB1_47_32740696	6	32740696	F	Y	0.124048	0.136863	0.103177	1.38(1.15,1.66)	0.00047347	1.33(1.1,3.77)	0.00278242	1.44(1.19,1.75)	0.000197635	1.27(1.04,1.55)	0.0201804	1.2(0.98,1.47)	0.0726699	exonic	HLA-DQB1
SNP	rs4959049	6	30524746	C	A	0.134579	0.147755	0.113122	1.37(1.15,1.63)	0.000474474	1.18(0.98,3.25)	0.0756147	1.21(1.01,1.46)	0.0444403	1.12(0.92,1.35)	0.255495	1.03(0.85,1.25)	0.742191	intergenic	TRIM39-RPP21(dist=102132),HLA-E(dist=40416)
B	AA_DQB1_52_32740681	6	32740681	L	P	0.123914	0.136726	0.10305	1.38(1.15,1.66)	0.000475997	1.33(1.1,3.77)	0.00279001	1.44(1.19,1.75)	0.000197881	1.27(1.04,1.55)	0.0203519	1.2(0.98,1.47)	0.0730812	exonic	HLA-DQB1
M	AA_DQB1_55_32740672_L	6	32740672	P	A	0.12382	0.136627	0.102961	1.38(1.15,1.66)	0.000478393	1.33(1.1,3.77)	0.00279632	1.44(1.19,1.75)	0.000197927	1.27(1.04,1.55)	0.0204763	1.2(0.98,1.47)	0.0733833	exonic	HLA-DQB1
B	AA_DQB1_46_32740699	6	32740699	E	V	0.12382	0.136627	0.102964	1.38(1.15,1.66)	0.000478894	1.33(1.1,3.77)	0.00279939	1.44(1.19,1.75)	0.000198321	1.27(1.04,1.55)	0.020491	1.2(0.98,1.47)	0.0734283	exonic	HLA-DQB1
M	AA_DQB1_-10_32742295_A	6	32742295	A	P	0.126098	0.138949	0.105168	1.38(1.15,1.66)	0.0004795	1.32(1.1,3.75)	0.00302653	1.44(1.19,1.75)	0.000198916	1.26(1.04,1.54)	0.0223466	1.2(0.98,1.46)	0.0825633	exonic	HLA-DQB1
M	AA_DQB1_37_32740726_I	6	32740726	P	A	0.1239	0.136699	0.103055	1.38(1.15,1.66)	0.000481924	1.33(1.1,3.77)	0.00281839	1.44(1.19,1.75)	0.000200187	1.27(1.04,1.55)	0.0205438	1.2(0.98,1.47)	0.0735931	exonic	HLA-DQB1
SNP	rs9469003	6	31515807	C	T	0.222896	0.240051	0.194959	1.27(1.11,1.46)	0.00048315	1.15(1,3.15)	0.0559748	1.11(0.96,1.28)	0.159346	0.99(0.85,1.15)	0.865761	1.12(0.96,1.31)	0.16184	intergenic	MICA(dist=24736),HCP5(dist=23129)
SNP	rs9348841	6	30685852	C	T	0.17226	0.18719	0.147945	1.32(1.13,1.55)	0.000486233	1.09(0.92,2.97)	0.315778	1.02(0.86,1.2)	0.841801	1.12(0.95,1.34)	0.188396	1.03(0.87,1.23)	0.724946	intronic	PPP1R10
SNP	rs6904320	6	32420060	A	G	0.309785	0.327227	0.281379	1.25(1.1,1.41)	0.000486843	1.2(1.06,3.33)	0.00393336	1.21(1.06,1.38)	0.00374607	1.06(0.92,1.21)	0.443949	1.04(0.91,1.2)	0.540632	intronic	C6orf10
SNP	rs910049	6	32423705	T	C	0.309785	0.327227	0.281379	1.25(1.1,1.41)	0.000486843	1.2(1.06,3.33)	0.00393336	1.21(1.06,1.38)	0.00374607	1.06(0.92,1.21)	0.443949	1.04(0.91,1.2)	0.540632	intronic	C6orf10
SNP	rs4098859	6	29885178	G	A	0.109153	0.121282	0.0894012	1.41(1.16,1.71)	0.00048779	1.12(0.92,3.06)	0.27603	1.16(0.94,1.42)	0.165295	1.05(0.85,1.29)	0.676827	0.95(0.77,1.18)	0.663604	intergenic	LOC554223(dist=11615),HLA-G(dist=17557)
SNP	rs1633021	6	29854848	C	T	0.026492	0.019988	0.0370844	0.54(0.38,0.76)	0.000488972	0.8(0.56,2.22)	0.212305	1.06(0.72,1.55)	0.768234	0.96(0.65,1.41)	0.836627	0.93(0.63,1.37)	0.720305	intergenic	IFITM4P(dist=27944),HCG4(dist=11939)
SNP	rs2904600	6	31561092	C	A	0.108523	0.0934934	0.129418	0.73(0.62,0.87)	0.000490544	0.8(0.67,2.23)	0.0151308	0.87(0.72,1.04)	0.126859	0.83(0.69,1)	0.0519578	0.89(0.74,1.08)	0.229546	intergenic	HCG26(dist=12928),MICB(dist=9545)
M	AA_DQB1_71_32740624_K	6	32740624	P	A	0.123909	0.136653	0.103155	1.38(1.15,1.66)	0.000500741	1.33(1.1,3.77)	0.00292496	1.44(1.19,1.75)	0.000207331	1.26(1.04,1.55)	0.0209998	1.2(0.98,1.47)	0.0747518	exonic	HLA-DQB1
M	AA_DQB1_74_32740615_A	6	32740615	P	A	0.123713	0.136444	0.102979	1.38(1.15,1.66)	0.000506723	1.33(1.1,3.76)	0.00294424	1.44(1.19,1.75)	0.000207746	1.26(1.04,1.55)	0.0212478	1.2(0.98,1.47)	0.0753518	exonic	HLA-DQB1
A	HLA_DRB1_1502	6	32660042	P	A	0.0499245	0.0583042	0.0362773	1.66(1.25,2.22)	0.000508215	1.59(1.2,4.92)	0.00160267	1.52(1.14,2.05)	0.00526774	1.31(0.97,1.78)	0.0785068	1.47(1.09,2)	0.0131428		HLA-DRB1
SNP	rs2844509	6	31618903	G	A	0.139139	0.125395	0.161523	0.75(0.64,0.88)	0.000509241	0.79(0.67,2.21)	0.00590964	0.87(0.73,1.03)	0.100675	0.83(0.7,0.99)	0.0371689	0.93(0.78,1.12)	0.459347	ncR-_intronic	ATP6V1G2-DDX39B
SNP	rs11752553	6	29874371	G	A	0.109541	0.121289	0.0897833	1.41(1.16,1.71)	0.000510259	1.12(0.92,3.06)	0.272179	1.16(0.94,1.42)	0.163591	1.05(0.85,1.29)	0.675725	0.95(0.77,1.18)	0.664746	downstream	LOC554223
SNP	rs2235383	6	29801478	G	A	0.319145	0.301011	0.347781	0.81(0.71,0.91)	0.000513315	1.05(0.92,2.86)	0.46553	1.06(0.92,1.22)	0.417082	1.02(0.88,1.17)	0.817442	0.98(0.85,1.13)	0.799863	intronic	HLA-F
SNP	rs2246986	6	31590182	G	A	0.109058	0.0964258	0.12963	0.74(0.62,0.88)	0.000515553	0.79(0.66,2.21)	0.00920305	0.85(0.71,1.02)	0.0885175	0.81(0.68,0.98)	0.0288809	0.86(0.71,1.04)	0.118644	intergenic	MICB(dist=3302),MCCD1(dist=14536)
SNP	rs9380182	6	30811604	C	A	0.173581	0.188566	0.149177	1.32(1.13,1.54)	0.000518617	1.09(0.93,2.99)	0.27581	1.02(0.87,1.21)	0.805056	1.13(0.95,1.34)	0.175166	1.03(0.87,1.23)	0.699763	intronic	FLOT1
SNP	rs9267532	6	31747958	T	C	0.0966732	0.108339	0.0776749	1.43(1.17,1.75)	0.000524836	1.29(1.05,3.62)	0.015953	1.35(1.09,1.67)	0.00550733	1.19(0.96,1.48)	0.11933	1.09(0.88,1.36)	0.443215	exonic	LY6G5B
SNP	rs9380343	6	33187144	T	C	0.411546	0.392925	0.441872	0.82(0.73,0.92)	0.000528559	0.81(0.72,2.26)	0.0004891	0.8(0.71,0.9)	0.000237999	0.83(0.74,0.94)	0.00320464	0.84(0.74,0.95)	0.00471329	intergenic	HLA-DPB1(dist=21693),HLA-DPB2(dist=1127)
SNP	rs9258225	6	29820683	G	A	0.318574	0.301011	0.347265	0.81(0.71,0.91)	0.000532903	1.05(0.92,2.87)	0.445262	1.06(0.92,1.22)	0.416424	1.02(0.88,1.17)	0.810545	0.98(0.85,1.13)	0.807588	ncR-_intronic	HLA-F-AS1
M	AA_B_24_31432644_A	6	31432644	A	P	0.408786	0.389982	0.439409	0.81(0.72,0.91)	0.000546464	0.86(0.76,2.36)	0.0139032	0.96(0.84,1.09)	0.517819	0.91(0.8,1.04)	0.170117	1.06(0.92,1.23)	0.430816	exonic	HLA-B
SNP	rs474534	6	32046086	G	A	0.145759	0.159202	0.123866	1.34(1.14,1.59)	0.000548634	1.22(1.03,3.4)	0.020633	1.42(1.19,1.7)	0.000103815	1.3(1.08,1.56)	0.00541734	1.22(1.02,1.47)	0.034519	intronic	DXO
M	AA_C_219_31346133_W	6	31346133	P	A	0.579989	0.599326	0.548497	1.23(1.09,1.38)	0.00054983	1.1(0.98,3.02)	0.105166	1.11(0.98,1.25)	0.0996205	1.1(0.97,1.25)	0.124915	0.95(0.83,1.09)	0.502028	exonic	HLA-C
SNP	rs17178826	6	29881516	G	A	0.108764	0.119709	0.0891192	1.4(1.16,1.71)	0.000554112	1.12(0.92,3.06)	0.27524	1.16(0.95,1.43)	0.157767	1.05(0.85,1.3)	0.654992	0.96(0.77,1.19)	0.68669	intergenic	LOC554223(dist=7953),HLA-G(dist=21219)
SNP	rs2213581	6	32496524	T	C	0.0121464	0.00796147	0.0189619	0.39(0.22,0.66)	0.000555861	0.4(0.23,1.49)	0.000910415	0.48(0.27,0.84)	0.0110238	0.44(0.24,0.76)	0.00445115	0.47(0.26,0.84)	0.011689	intergenic	BTNL2(dist=13639),HLA-DRA(dist=19073)
SNP	rs9258215	6	29815286	G	A	0.320781	0.300695	0.349379	0.81(0.71,0.91)	0.000558575	1.05(0.92,2.86)	0.475119	1.06(0.92,1.22)	0.410487	1.02(0.88,1.17)	0.830802	0.98(0.85,1.13)	0.782407	ncR-_intronic	HLA-F-AS1
SNP	rs2523675	6	31544011	A	G	0.385709	0.357549	0.417542	0.81(0.73,0.92)	0.000561026	0.9(0.8,2.45)	0.0786023	0.89(0.79,1)	0.0585049	0.91(0.8,1.03)	0.128712	0.91(0.8,1.03)	0.141716	intergenic	HCP5(dist=2446),HCG26(dist=2974)
SNP	rs9366814	6	33188777	G	T	0.414771	0.396432	0.444639	0.82(0.73,0.92)	0.000561318	0.81(0.72,2.25)	0.000473723	0.8(0.71,0.9)	0.000252055	0.83(0.74,0.94)	0.00340307	0.84(0.74,0.95)	0.00513272	ncR-_intronic	HLA-DPB2
SNP	rs2857281	6	31482241	C	A	0.0826018	0.0698042	0.100104	0.7(0.58,0.86)	0.000562538	0.77(0.63,2.17)	0.0140482	1.17(0.91,1.51)	0.213327	1.13(0.87,1.46)	0.35907	1.01(0.78,1.31)	0.927356	intronic	MICA
SNP	rs9267139	6	31547477	A	G	0.288492	0.306082	0.259844	1.25(1.1,1.42)	0.000566577	1.16(1.02,3.18)	0.0293404	1.09(0.96,1.25)	0.189243	1.18(1.03,1.35)	0.018065	1.1(0.96,1.27)	0.175368	ncR-_exonic	HCG26
SNP	rs6917517	6	31190340	T	C	0.242466	0.226153	0.269033	0.79(0.7,0.91)	0.000570179	0.86(0.75,2.37)	0.029663	0.83(0.72,0.95)	0.00818629	0.85(0.74,0.97)	0.0178675	0.94(0.81,1.08)	0.374542	upstream;downstream	PSORS1C1;CDSN
SNP	rs1737062	6	29840574	A	G	0.376035	0.355654	0.406023	0.81(0.72,0.91)	0.000580067	1.06(0.93,2.89)	0.392574	1.1(0.96,1.26)	0.171417	1.05(0.91,1.21)	0.497961	1.02(0.88,1.17)	0.832501	intergenic	IFITM4P(dist=13670),HCG4(dist=26213)
SNP	rs210179	6	33593214	C	T	0.475518	0.494913	0.44393	1.22(1.09,1.36)	0.000583099	1.19(1.06,3.29)	0.0026943	1.18(1.05,1.33)	0.00592393	1.17(1.04,1.32)	0.00852726	1.16(1.03,1.31)	0.011507	intergenic	ZBTB9(dist=59916),BAK1(dist=55087)
SNP	rs12191877	6	31360904	T	C	0.0367613	0.0293159	0.0488868	0.6(0.44,0.8)	0.000592958	0.72(0.53,2.05)	0.0333055	1.24(0.86,1.77)	0.24664	1.14(0.79,1.63)	0.484453	1.25(0.86,1.8)	0.240593	intergenic	HLA-C(dist=13012),HLA-B(dist=68724)
SNP	rs16899241	6	31381682	T	C	0.0368104	0.0293986	0.0488812	0.6(0.45,0.8)	0.000595157	0.6(0.44,1.82)	0.000583265	0.75(0.52,1.08)	0.123253	0.81(0.56,1.17)	0.264321	0.86(0.59,1.25)	0.425017	intergenic	HLA-C(dist=33790),HLA-B(dist=47946)
SNP	rs4713240	6	29818705	G	A	0.469472	0.488629	0.438272	1.23(1.09,1.38)	0.000600806	1.03(0.91,2.79)	0.673964	0.95(0.83,1.08)	0.42356	0.99(0.87,1.13)	0.908448	1.02(0.9,1.17)	0.719896	ncR-_intronic	HLA-F-AS1
SNP	rs3104401	6	32795336	G	A	0.169242	0.183801	0.145532	1.31(1.12,1.53)	0.000608178	1.19(1.02,3.29)	0.0313745	1.17(1,1.38)	0.0523156	1.04(0.88,1.23)	0.657669	1.04(0.88,1.23)	0.645612	intergenic	HLA-DQB1(dist=52892),HLA-DQA2(dist=21805)
SNP	rs2523676	6	31543970	T	C	0.309325	0.32645	0.281436	1.26(1.1,1.43)	0.000609256	1.15(1.01,3.17)	0.0371208	1.05(0.92,1.21)	0.455695	1.13(0.98,1.3)	0.0943625	1.06(0.92,1.22)	0.441899	intergenic	HCP5(dist=2405),HCG26(dist=3015)
SNP	rs6457713	6	33185754	A	G	0.40576	0.387555	0.435501	0.82(0.73,0.92)	0.000611137	0.81(0.72,2.25)	0.000484932	0.8(0.71,0.9)	0.000217197	0.83(0.73,0.94)	0.0024664	0.84(0.74,0.94)	0.00410804	intergenic	HLA-DPB1(dist=20303),HLA-DPB2(dist=2517)
SNP	rs1233417	6	29619829	C	T	0.497089	0.516293	0.465813	1.22(1.09,1.37)	0.000620619	1.01(0.89,2.74)	0.885406	0.98(0.87,1.12)	0.804302	0.95(0.84,1.09)	0.479985	0.96(0.84,1.09)	0.503927	intergenic	LINC01015(dist=10505),UBD(dist=11539)
SNP	rs12197154	6	30874223	C	T	0.195108	0.180354	0.219136	0.78(0.68,0.9)	0.000626518	0.94(0.81,2.56)	0.41455	0.96(0.83,1.12)	0.60331	1.01(0.86,1.18)	0.924233	1(0.86,1.17)	0.995321	intergenic	IER3(dist=53917),LINC00243(dist=14399)
SNP	rs376510	6	31796179	T	C	0.09752	0.109147	0.0785838	1.42(1.16,1.74)	0.000627616	1.28(1.04,3.59)	0.0188812	1.34(1.09,1.66)	0.00646228	1.18(0.95,1.47)	0.130489	1.08(0.87,1.35)	0.469907	intronic	LY6G6C
A	HLA_C_01	6	31346171	P	A	0.232948	0.249307	0.206307	1.27(1.11,1.46)	0.000628997	1.15(1,3.15)	0.0567661	1.04(0.9,1.21)	0.577994	1.15(0.99,1.34)	0.0694486	1.09(0.94,1.27)	0.25497		HLA-C
M	AA_C_248_31346046_M	6	31346046	P	A	0.233021	0.249388	0.206366	1.27(1.11,1.46)	0.000629224	1.15(1,3.15)	0.0567857	1.04(0.9,1.21)	0.578199	1.15(0.99,1.34)	0.0694491	1.09(0.94,1.27)	0.255141	exonic	HLA-C
A	HLA_C_0102	6	31346171	P	A	0.232751	0.249098	0.206129	1.27(1.11,1.46)	0.0006307	1.15(1,3.15)	0.0567202	1.04(0.9,1.21)	0.577393	1.15(0.99,1.34)	0.0692923	1.09(0.94,1.27)	0.254063		HLA-C
SNP	rs3131875	6	29774090	T	C	0.369472	0.351232	0.399177	0.81(0.72,0.92)	0.000635095	1.06(0.93,2.88)	0.415557	1.1(0.96,1.26)	0.159049	1.05(0.91,1.2)	0.503597	1.02(0.89,1.17)	0.781397	intergenic	ZFP57(dist=21180),HLA-F(dist=25006)
SNP	rs17195089	6	30493036	A	G	0.200039	0.214466	0.175077	1.29(1.11,1.49)	0.000635228	1.11(0.96,3.03)	0.175845	1.13(0.97,1.32)	0.125571	1.07(0.92,1.25)	0.405159	0.99(0.85,1.16)	0.922726	intergenic	TRIM39-RPP21(dist=70422),HLA-E(dist=72126)
M	AA_DQB1_57_32740666_D	6	32740666	A	P	0.38576	0.404205	0.355721	1.23(1.09,1.38)	0.000637043	1.17(1.04,3.23)	0.00991464	1.21(1.07,1.37)	0.00272377	0.98(0.84,1.13)	0.753611	1(0.86,1.16)	0.96412	exonic	HLA-DQB1
SNP	rs9461533	6	29609401	G	A	0.0560125	0.0470625	0.0704733	0.66(0.52,0.84)	0.000638114	1(0.77,2.71)	0.970175	0.97(0.74,1.25)	0.790411	0.99(0.76,1.28)	0.917651	0.94(0.72,1.22)	0.639125	downstream	LINC01015
SNP	rs4711253	6	31115060	A	C	0.16685	0.152463	0.190281	0.77(0.66,0.9)	0.000639662	0.81(0.7,2.25)	0.00786644	0.96(0.81,1.14)	0.673253	0.94(0.79,1.11)	0.470573	0.96(0.81,1.14)	0.616756	intergenic	MUC22(dist=3902),HCG22(dist=14146)
SNP	rs3104398	6	32793663	A	G	0.168102	0.182565	0.144547	1.31(1.12,1.53)	0.000641363	1.19(1.02,3.29)	0.0323681	1.17(0.99,1.37)	0.0613329	1.03(0.87,1.22)	0.722577	1.03(0.87,1.22)	0.714889	intergenic	HLA-DQB1(dist=51219),HLA-DQA2(dist=23478)
SNP	rs7759474	6	29839614	T	C	0.464853	0.483661	0.434223	1.23(1.09,1.39)	0.000641846	1.03(0.9,2.79)	0.674378	0.95(0.83,1.08)	0.4326	0.99(0.87,1.13)	0.921601	1.03(0.9,1.18)	0.679859	intergenic	IFITM4P(dist=12710),HCG4(dist=27173)
SNP	rs210162	6	33668874	A	G	0.441283	0.459729	0.411243	1.22(1.09,1.37)	0.000643873	1.2(1.07,3.33)	0.001852	1.21(1.07,1.36)	0.00179414	1.19(1.05,1.34)	0.00554307	1.17(1.04,1.32)	0.0111393	ncR-_exonic	LINC00336
SNP	rs1611185	6	29876323	A	G	0.345912	0.361655	0.317994	1.24(1.09,1.4)	0.00065103	1.04(0.92,2.83)	0.537417	1.14(1,1.31)	0.0515298	1.08(0.94,1.23)	0.288628	1.03(0.89,1.18)	0.718885	intergenic	LOC554223(dist=2760),HLA-G(dist=26412)
SNP	rs11757688	6	31290515	G	A	0.190345	0.174984	0.214654	0.78(0.68,0.9)	0.000665984	0.82(0.71,2.26)	0.00690553	0.98(0.84,1.16)	0.824083	0.94(0.8,1.11)	0.470708	0.86(0.73,1.02)	0.0886976	intergenic	HCG27(dist=10791),HLA-C(dist=53990)
SNP	rs17208888	6	32487484	A	G	0.0935417	0.0830695	0.110597	0.72(0.59,0.87)	0.000667631	0.72(0.59,2.05)	0.000793028	0.71(0.58,0.87)	0.000714663	0.74(0.61,0.91)	0.00371529	0.76(0.62,0.93)	0.00839781	intergenic	BTNL2(dist=4599),HLA-DRA(dist=28113)
SNP	rs13191519	6	31373731	C	T	0.0358272	0.028518	0.047731	0.6(0.44,0.8)	0.000673321	0.72(0.53,2.06)	0.0383404	1.23(0.86,1.77)	0.258834	1.14(0.79,1.64)	0.487694	1.23(0.85,1.78)	0.262709	intergenic	HLA-C(dist=25839),HLA-B(dist=55897)
M	AA_C_99_31347080_C	6	31347080	P	A	0.232746	0.249011	0.206257	1.27(1.11,1.46)	0.000674138	1.15(1,3.15)	0.0583919	1.04(0.9,1.21)	0.587076	1.15(0.99,1.34)	0.0704695	1.09(0.94,1.27)	0.255955	exonic	HLA-C
SNP	rs4713376	6	30881293	C	A	0.241487	0.225205	0.268004	0.79(0.69,0.91)	0.000675363	0.94(0.82,2.56)	0.37258	0.97(0.84,1.12)	0.661221	1.01(0.88,1.17)	0.847124	1(0.87,1.16)	0.947902	intergenic	IER3(dist=60987),LINC00243(dist=7329)
SNP	rs6911639	6	33086156	C	T	0.247947	0.264374	0.221195	1.26(1.1,1.44)	0.00067598	1.21(1.06,3.35)	0.00532215	1.18(1.03,1.35)	0.0201645	1.18(1.02,1.35)	0.0214361	1.15(1,1.32)	0.0465998	upstream	HLA-DOA
SNP	rs4711240	6	30881218	C	T	0.241606	0.225334	0.268106	0.79(0.69,0.91)	0.000679419	0.94(0.82,2.56)	0.372955	0.97(0.84,1.12)	0.661336	1.01(0.88,1.17)	0.846251	1(0.87,1.16)	0.94745	intergenic	IER3(dist=60912),LINC00243(dist=7404)
SNP	rs3094575	6	29623781	T	C	0.494716	0.513898	0.463477	1.22(1.09,1.37)	0.000683636	1(0.89,2.73)	0.957179	0.98(0.86,1.11)	0.730717	0.95(0.84,1.08)	0.437083	0.95(0.84,1.08)	0.447048	intergenic	LINC01015(dist=14457),UBD(dist=7587)
SNP	rs35728173	6	29869631	A	G	0.108866	0.120341	0.0895984	1.39(1.15,1.69)	0.000688865	1.11(0.91,3.02)	0.320674	1.15(0.93,1.41)	0.193865	1.04(0.84,1.28)	0.745865	0.94(0.76,1.17)	0.59553	ncR-_intronic	LOC554223
B	AA_C_6_31347609	6	31347609	K	R	0.232907	0.249164	0.20643	1.27(1.11,1.46)	0.000693835	1.15(1,3.14)	0.0593701	1.04(0.9,1.21)	0.591751	1.15(0.99,1.34)	0.0709588	1.09(0.94,1.27)	0.256926	exonic	HLA-C
M	AA_C_95_31347092_L	6	31347092	A	P	0.182941	0.168212	0.20693	0.78(0.67,0.9)	0.000694737	0.79(0.68,2.21)	0.00247269	1.04(0.86,1.26)	0.663402	1.03(0.85,1.25)	0.728101	0.97(0.8,1.17)	0.730029	exonic	HLA-C
SNP	rs416622	6	33081259	A	G	0.381811	0.398926	0.353093	1.23(1.09,1.38)	0.000695448	1.18(1.05,3.26)	0.0071387	1.16(1.03,1.31)	0.0179521	1.15(1.02,1.3)	0.0272999	1.13(1,1.29)	0.0487344	UTR3	HLA-DOA(NM_002119:c.*1334A>G)
M	AA_C_9_31347600_F	6	31347600	P	A	0.232751	0.24899	0.206303	1.27(1.11,1.46)	0.000696248	1.15(1,3.15)	0.0594425	1.04(0.9,1.21)	0.592079	1.15(0.99,1.34)	0.0711289	1.09(0.94,1.27)	0.257131	exonic	HLA-C
SNP	rs9258186	6	29800313	G	A	0.319003	0.301327	0.346949	0.81(0.72,0.91)	0.000705466	1.06(0.92,2.88)	0.41207	1.07(0.93,1.23)	0.360254	1.02(0.89,1.18)	0.741201	0.99(0.86,1.14)	0.870445	intronic	HLA-F
SNP	rs9404964	6	30455812	C	T	0.577292	0.596009	0.546811	1.22(1.09,1.38)	0.000706409	0.99(0.87,2.68)	0.843027	0.95(0.83,1.08)	0.400729	0.94(0.82,1.07)	0.361619	0.94(0.82,1.07)	0.334737	intergenic	TRIM39-RPP21(dist=33198),HLA-E(dist=109350)
SNP	rs3020644	6	32002605	G	A	0.534363	0.515431	0.565196	0.82(0.73,0.92)	0.000720393	0.91(0.8,2.47)	0.104088	0.91(0.8,1.02)	0.112941	0.88(0.77,0.99)	0.033884	0.9(0.8,1.02)	0.109868	intronic	C2
SNP	rs3817963	6	32476065	C	T	0.254012	0.270373	0.227366	1.26(1.1,1.44)	0.000721886	1.24(1.08,3.44)	0.00213628	1.28(1.11,1.47)	0.00061413	1.09(0.94,1.27)	0.249238	1.05(0.9,1.23)	0.537472	intronic	BTNL2
SNP	rs9357121	6	31348458	G	T	0.233084	0.249325	0.206633	1.27(1.11,1.46)	0.000724052	1.14(0.99,3.14)	0.0604179	1.04(0.9,1.2)	0.596755	1.15(0.99,1.34)	0.0716048	1.09(0.94,1.27)	0.258252	upstream	HLA-C
SNP	rs9266629	6	31454801	C	T	0.215041	0.199583	0.240215	0.78(0.68,0.9)	0.000726371	0.81(0.7,2.26)	0.00506487	0.8(0.69,0.93)	0.0036772	0.79(0.68,0.92)	0.00188238	0.78(0.67,0.9)	0.00102779	intergenic	HLA-B(dist=21833),MICA(dist=20739)
SNP	rs3131933	6	31041843	C	T	0.161924	0.149152	0.182724	0.75(0.63,0.89)	0.000738284	0.8(0.68,2.23)	0.0110919	0.91(0.76,1.09)	0.304573	0.9(0.75,1.08)	0.256391	0.88(0.73,1.06)	0.183436	intergenic	DPCR1(dist=11866),MUC21(dist=17621)
SNP	rs9391714	6	31353059	A	G	0.234247	0.250474	0.207819	1.27(1.1,1.45)	0.000739503	1.14(0.99,3.13)	0.0655039	1.04(0.9,1.2)	0.615925	1.15(0.99,1.33)	0.0745369	1.09(0.94,1.27)	0.254868	intergenic	HLA-C(dist=5167),HLA-B(dist=76569)
SNP	rs6938674	6	31515983	C	T	0.0450458	0.0370088	0.0581348	0.64(0.49,0.83)	0.000740385	0.65(0.5,1.92)	0.0016242	0.63(0.48,0.82)	0.000785461	0.6(0.45,0.79)	0.000249178	0.69(0.52,0.92)	0.0105352	intergenic	MICA(dist=24912),HCP5(dist=22953)
SNP	rs9263844	6	31263165	A	G	0.150039	0.163298	0.127583	1.33(1.13,1.57)	0.000741784	1.2(1.01,3.31)	0.0357932	1.2(1.01,1.43)	0.0368925	1.07(0.9,1.28)	0.424016	0.98(0.82,1.18)	0.836265	intergenic	PSORS1C3(dist=9510),HCG27(dist=10351)
SNP	rs3130424	6	31326218	C	A	0.243047	0.258686	0.217078	1.26(1.1,1.44)	0.000745568	1.17(1.02,3.22)	0.0252368	1.13(0.98,1.3)	0.0907497	1.23(1.07,1.42)	0.00467423	1.18(1.02,1.37)	0.0240279	intergenic	HCG27(dist=46494),HLA-C(dist=18287)
SNP	rs3095350	6	30925845	G	A	0.573217	0.591896	0.542796	1.22(1.09,1.37)	0.00075942	1.1(0.98,3)	0.122147	1.1(0.98,1.25)	0.119215	1.1(0.97,1.25)	0.11965	1.01(0.89,1.15)	0.899191	intergenic	LINC00243(dist=19430),DDR1(dist=32524)
SNP	rs6899309	6	33023801	C	T	0.126027	0.138661	0.105453	1.35(1.14,1.62)	0.000792853	1.24(1.04,3.47)	0.0181367	1.25(1.04,1.5)	0.0199091	1.15(0.95,1.39)	0.146042	1.14(0.94,1.38)	0.178202	downstream	HLA-DMA
SNP	rs459970	6	29639232	A	G	0.076693	0.0666456	0.0930561	0.7(0.57,0.86)	0.000798328	0.78(0.63,2.18)	0.0211154	0.79(0.64,0.98)	0.0356619	0.77(0.62,0.96)	0.0218362	0.77(0.62,0.96)	0.0198288	intergenic	UBD(dist=3551),SNORD32B(dist=18776)
SNP	rs12207756	6	31194661	T	C	0.120029	0.107718	0.140078	0.74(0.63,0.89)	0.00079943	0.84(0.7,2.32)	0.0548674	0.89(0.74,1.07)	0.229955	0.86(0.72,1.04)	0.111255	0.83(0.69,1)	0.0479968	intronic	CDSN,PSORS1C1
SNP	rs12190167	6	30874173	A	G	0.194122	0.179711	0.217593	0.78(0.68,0.9)	0.000801446	0.94(0.81,2.57)	0.454479	0.96(0.83,1.12)	0.625599	1.01(0.87,1.18)	0.903468	1(0.86,1.17)	0.984014	intergenic	IER3(dist=53867),LINC00243(dist=14449)
SNP	rs34282959	6	31288510	G	C	0.189024	0.173089	0.212887	0.78(0.68,0.9)	0.000802499	0.82(0.71,2.27)	0.00871412	0.99(0.84,1.16)	0.859017	0.95(0.8,1.12)	0.521338	0.87(0.74,1.03)	0.112426	intergenic	HCG27(dist=8786),HLA-C(dist=55995)
SNP	rs9265797	6	31416609	A	G	0.561252	0.580543	0.529835	1.22(1.08,1.36)	0.00080514	1.15(1.02,3.16)	0.0196037	0.99(0.87,1.13)	0.900593	1.06(0.93,1.22)	0.366978	1(0.88,1.15)	0.951262	intergenic	HLA-C(dist=68717),HLA-B(dist=13019)
SNP	rs7745906	6	31311987	A	G	0.150685	0.137397	0.172325	0.77(0.66,0.9)	0.000806953	0.79(0.68,2.21)	0.00395699	0.97(0.81,1.15)	0.708828	0.93(0.78,1.12)	0.445642	0.86(0.72,1.03)	0.105972	intergenic	HCG27(dist=32263),HLA-C(dist=32518)
SNP	rs9765960	6	31520979	A	G	0.0449634	0.0370032	0.0579275	0.64(0.49,0.83)	0.00080828	0.65(0.5,1.92)	0.00179068	0.63(0.48,0.83)	0.000872846	0.6(0.46,0.79)	0.000281513	0.69(0.52,0.92)	0.0114774	intergenic	MICA(dist=29908),HCP5(dist=17957)
SNP	rs2394892	6	31313361	A	G	0.150373	0.13645	0.171988	0.77(0.65,0.9)	0.000811674	0.79(0.67,2.2)	0.00372885	0.96(0.81,1.15)	0.674181	0.93(0.78,1.11)	0.423156	0.86(0.72,1.03)	0.0960463	intergenic	HCG27(dist=33637),HLA-C(dist=31144)
SNP	rs1264327	6	30958561	A	G	0.154207	0.140556	0.17644	0.77(0.66,0.9)	0.000819033	0.81(0.69,2.25)	0.00972207	0.87(0.74,1.03)	0.102691	0.85(0.72,1)	0.0544456	0.84(0.71,0.99)	0.0355493	UTR5	DDR1(NM_001297652:c.-5925G>A)
M	AA_DRB1_26_32660070_Y	6	32660070	P	A	0.245359	0.26158	0.218941	1.26(1.1,1.44)	0.000821458	1.15(1,3.14)	0.0539896	1.09(0.95,1.26)	0.225562	1.35(1.16,1.58)	0.00017712	1.27(1.09,1.49)	0.00300375	exonic	HLA-DRB1
SNP	rs9468914	6	31358585	C	A	0.305118	0.319646	0.277606	1.24(1.09,1.4)	0.0008241	1.16(1.02,3.19)	0.0220464	1.16(1.01,1.32)	0.0298433	1.08(0.94,1.24)	0.260134	0.98(0.86,1.13)	0.826255	intergenic	HLA-C(dist=10693),HLA-B(dist=71043)
SNP	rs241428	6	32912048	G	T	0.0723971	0.0819526	0.0568349	1.5(1.19,1.91)	0.000826349	1.32(1.04,3.75)	0.023844	1.32(1.04,1.7)	0.0273723	1.15(0.9,1.49)	0.276685	1.04(0.81,1.35)	0.766087	intronic	TAP2
SNP	rs2074483	6	30184734	A	G	0.17593	0.161087	0.200103	0.78(0.67,0.9)	0.000831317	1.02(0.87,2.77)	0.813764	1.01(0.86,1.19)	0.91155	1(0.85,1.18)	0.985732	1(0.84,1.18)	0.972697	ncR-_intronic	TRIM31-AS1
SNP	rs1042127	6	31192149	C	A	0.247162	0.231207	0.273148	0.8(0.7,0.91)	0.000851104	0.87(0.76,2.39)	0.0402857	0.84(0.73,0.97)	0.014166	0.86(0.75,0.99)	0.0307755	0.95(0.82,1.1)	0.479098	exonic	CDSN
SNP	rs2071277	6	32279661	C	T	0.418982	0.40019	0.449588	0.82(0.73,0.92)	0.000851633	0.91(0.81,2.49)	0.127899	0.95(0.84,1.08)	0.461791	0.92(0.81,1.05)	0.210219	0.94(0.83,1.07)	0.379668	intronic	NOTCH4
SNP	rs2394894	6	31314899	C	T	0.242363	0.258097	0.216737	1.26(1.1,1.44)	0.000860729	1.17(1.02,3.21)	0.0284525	1.12(0.98,1.29)	0.104026	1.23(1.06,1.42)	0.00562328	1.18(1.02,1.36)	0.027657	intergenic	HCG27(dist=35175),HLA-C(dist=29606)
SNP	rs2394895	6	31314958	C	T	0.242369	0.258099	0.21675	1.26(1.1,1.44)	0.000862534	1.17(1.02,3.21)	0.0284739	1.12(0.98,1.29)	0.104123	1.23(1.06,1.42)	0.0056362	1.18(1.02,1.36)	0.027696	intergenic	HCG27(dist=35234),HLA-C(dist=29547)
SNP	rs3778638	6	31200103	A	G	0.196282	0.211939	0.170782	1.28(1.11,1.48)	0.000868833	1.11(0.96,3.03)	0.174438	1.09(0.94,1.28)	0.24212	0.96(0.82,1.13)	0.647021	1.05(0.89,1.24)	0.542356	intronic	PSORS1C1
M	AA_DRB1_37_32660037_N	6	32660037	P	A	0.266337	0.282813	0.239503	1.25(1.1,1.43)	0.000870155	1.13(0.99,3.11)	0.0690529	1.08(0.94,1.24)	0.289775	1.28(1.1,1.49)	0.00123292	1.2(1.03,1.4)	0.0172538	exonic	HLA-DRB1
SNP	rs6916921	6	31628405	T	C	0.102935	0.0912824	0.121914	0.74(0.62,0.88)	0.000883008	0.77(0.64,2.16)	0.0045594	0.81(0.67,0.97)	0.0237662	0.78(0.65,0.94)	0.0106747	0.85(0.7,1.03)	0.0964866	intronic	NFKBIL1
SNP	rs1737069	6	29838709	A	G	0.320407	0.303222	0.347737	0.81(0.72,0.92)	0.000895356	1.1(0.96,3)	0.186731	1.11(0.96,1.28)	0.164733	1.06(0.92,1.23)	0.421744	1.02(0.88,1.18)	0.797069	intergenic	IFITM4P(dist=11805),HCG4(dist=28078)
SNP	rs2534661	6	31580010	A	G	0.109916	0.0957044	0.129283	0.74(0.62,0.89)	0.000897305	0.8(0.67,2.22)	0.0123257	0.86(0.71,1.03)	0.0967319	0.82(0.68,0.99)	0.0387979	0.88(0.73,1.06)	0.171522	intronic	MICB
SNP	rs2107202	6	30213722	A	G	0.0526625	0.043904	0.0668724	0.66(0.52,0.84)	0.000899167	0.78(0.6,2.17)	0.0499614	0.9(0.69,1.19)	0.467468	0.88(0.67,1.15)	0.338818	0.91(0.69,1.2)	0.509491	intronic	TRIM40
SNP	rs3132571	6	31013292	G	A	0.361448	0.379343	0.332305	1.22(1.08,1.37)	0.000924624	1.16(1.03,3.18)	0.0175318	1.13(1,1.28)	0.0443136	1.2(1.06,1.36)	0.00393627	1.15(1.02,1.31)	0.026027	intergenic	SFTA2(dist=5361),DPCR1(dist=3464)
SNP	rs2535327	6	30934883	C	T	0.154403	0.140872	0.176441	0.77(0.66,0.9)	0.000930512	0.81(0.7,2.26)	0.0108849	0.88(0.74,1.03)	0.112962	0.85(0.72,1.01)	0.0600989	0.84(0.71,0.99)	0.039238	intergenic	LINC00243(dist=28468),DDR1(dist=23486)
M	AA_DQA1_56_32717218_x	6	32717218	P	A	0.316333	0.299548	0.343668	0.82(0.72,0.92)	0.000932063	0.83(0.73,2.29)	0.00263346	0.84(0.74,0.95)	0.00581616	0.94(0.82,1.07)	0.346248	0.94(0.82,1.07)	0.334837	exonic	HLA-DQA1
M	AA_DQA1_76_32717278_L	6	32717278	P	A	0.316333	0.299548	0.343668	0.82(0.72,0.92)	0.000932063	0.83(0.73,2.29)	0.00263346	0.84(0.74,0.95)	0.00581616	0.94(0.82,1.07)	0.346248	0.94(0.82,1.07)	0.334837	exonic	HLA-DQA1
SNP	rs2248372	6	31554445	A	G	0.135225	0.12192	0.156893	0.76(0.65,0.9)	0.000935612	0.85(0.72,2.33)	0.0462923	0.94(0.79,1.12)	0.505605	0.91(0.77,1.08)	0.293946	0.96(0.81,1.15)	0.68822	intergenic	HCG26(dist=6281),MICB(dist=16192)
SNP	rs7748472	6	32556741	G	A	0.115748	0.102969	0.135471	0.75(0.63,0.89)	0.000942289	0.8(0.67,2.22)	0.0127719	0.75(0.63,0.9)	0.00206528	0.94(0.77,1.15)	0.538017	0.92(0.75,1.12)	0.402996	intergenic	HLA-DRA(dist=35937),HLA-DRB5(dist=36391)
B	AA_C_11_31347594	6	31347594	S	A	0.316674	0.334138	0.288231	1.23(1.09,1.39)	0.000969411	1.16(1.03,3.2)	0.0190769	1.04(0.92,1.19)	0.517029	1.12(0.98,1.28)	0.102623	1.04(0.91,1.2)	0.565544	exonic	HLA-C
SNP	rs4959053	6	31207556	A	G	0.165558	0.151611	0.188272	0.78(0.67,0.9)	0.000974205	0.91(0.78,2.49)	0.244288	0.85(0.72,1)	0.0471209	0.92(0.78,1.08)	0.298744	0.89(0.75,1.05)	0.154366	intronic	PSORS1C1
SNP	rs9380342	6	33186551	A	C	0.397258	0.372078	0.42583	0.82(0.73,0.92)	0.00098508	0.82(0.73,2.27)	0.000890105	0.8(0.71,0.91)	0.00038544	0.84(0.74,0.95)	0.00485663	0.85(0.75,0.96)	0.00814625	intergenic	HLA-DPB1(dist=21100),HLA-DPB2(dist=1720)
SNP	rs388234	6	29641274	T	C	0.451664	0.469362	0.422842	1.21(1.08,1.36)	0.000997242	1.09(0.97,2.98)	0.139689	1.09(0.97,1.23)	0.14611	1.17(1.03,1.32)	0.0149993	1.14(1,1.29)	0.0444863	intergenic	UBD(dist=5593),SNORD32B(dist=16734)
SNP	rs9404965	6	30468129	T	C	0.578132	0.596278	0.54858	1.22(1.08,1.37)	0.000999912	0.98(0.86,2.66)	0.747251	0.94(0.82,1.07)	0.327644	0.93(0.81,1.06)	0.289426	0.93(0.81,1.06)	0.263322	intergenic	TRIM39-RPP21(dist=45515),HLA-E(dist=97033)
SNP	rs2516513	6	31555567	T	C	0.112329	0.100126	0.132202	0.75(0.63,0.89)	0.00100876	0.81(0.68,2.25)	0.0204138	0.88(0.73,1.06)	0.167185	0.84(0.7,1.01)	0.0612993	0.9(0.75,1.09)	0.295625	intergenic	HCG26(dist=7403),MICB(dist=15070)
SNP	rs9276310	6	32812501	A	G	0.168559	0.182565	0.145576	1.29(1.11,1.51)	0.00102576	1.17(1,3.23)	0.049149	1.15(0.98,1.35)	0.0857949	1.03(0.88,1.22)	0.70385	1.03(0.88,1.22)	0.701182	intergenic	HLA-DQB1(dist=70057),HLA-DQA2(dist=4640)
SNP	rs2735035	6	29865694	T	C	0.429508	0.447862	0.399617	1.22(1.08,1.37)	0.00105898	0.98(0.87,2.67)	0.803104	0.92(0.81,1.05)	0.218307	0.97(0.84,1.1)	0.61151	1(0.88,1.15)	0.960888	intergenic	IFITM4P(dist=38790),HCG4(dist=1093)
SNP	rs3135050	6	29736416	T	C	0.0152613	0.010543	0.0229455	0.47(0.3,0.74)	0.00106086	0.52(0.33,1.68)	0.00533911	0.61(0.36,0.99)	0.0485957	0.6(0.36,0.99)	0.0466742	0.73(0.43,1.22)	0.240744	intronic	MOG
SNP	rs2517930	6	29853054	T	G	0.429316	0.447647	0.399462	1.22(1.08,1.37)	0.00107067	0.98(0.87,2.67)	0.801546	0.92(0.81,1.05)	0.217418	0.97(0.84,1.1)	0.609852	1(0.88,1.15)	0.962205	intergenic	IFITM4P(dist=26150),HCG4(dist=13733)
SNP	rs513349	6	33649697	A	G	0.144031	0.156665	0.123457	1.32(1.12,1.56)	0.00107248	1.32(1.12,3.74)	0.00130801	1.36(1.14,1.62)	0.000576954	1.31(1.1,1.56)	0.00282429	1.29(1.09,1.55)	0.00438898	intronic	BAK1
SNP	rs9276399	6	32816868	G	A	0.168691	0.182565	0.145726	1.29(1.11,1.51)	0.00108253	1.17(1,3.22)	0.0517841	1.15(0.98,1.35)	0.0904923	1.03(0.87,1.22)	0.731908	1.03(0.87,1.22)	0.734094	upstream	HLA-DQA2
M	AA_B_282_31430958_V	6	31430958	P	A	0.389062	0.37148	0.417695	0.82(0.73,0.92)	0.00109317	0.86(0.76,2.36)	0.014694	0.94(0.83,1.07)	0.365215	0.9(0.79,1.03)	0.121645	1.03(0.89,1.19)	0.677499	exonic	HLA-B
SNP	rs715044	6	29701767	T	G	0.074035	0.0647397	0.0891734	0.7(0.57,0.87)	0.00110241	0.96(0.77,2.62)	0.753575	0.98(0.78,1.24)	0.875694	0.97(0.77,1.23)	0.826234	1(0.79,1.26)	0.980336	intronic	GABBR1
M	AA_A_63_30018699_E	6	30018699	A	P	0.150318	0.163009	0.129649	1.32(1.12,1.56)	0.00110656	1.05(0.88,2.85)	0.612001	1.09(0.91,1.3)	0.346188	1(0.83,1.2)	0.98799	0.95(0.79,1.14)	0.566462	exonic	HLA-A
SNP	rs3134762	6	31318845	C	T	0.24294	0.258319	0.217894	1.25(1.09,1.43)	0.00110963	1.16(1.01,3.19)	0.0346685	1.12(0.97,1.29)	0.117507	1.22(1.06,1.41)	0.0068507	1.17(1.01,1.36)	0.0328393	intergenic	HCG27(dist=39121),HLA-C(dist=25660)
SNP	rs17220479	6	33048793	A	G	0.0722396	0.0818067	0.0565844	1.47(1.17,1.85)	0.00112079	1.3(1.03,3.66)	0.0302256	1.31(1.03,1.67)	0.0300372	1.16(0.91,1.49)	0.235778	1.07(0.84,1.38)	0.586483	intronic	BRD2
SNP	rs28397299	6	31315683	A	G	0.151824	0.138345	0.17284	0.77(0.66,0.9)	0.00113087	0.8(0.68,2.22)	0.00540578	0.98(0.82,1.16)	0.782293	0.94(0.79,1.13)	0.503362	0.87(0.73,1.04)	0.128847	intergenic	HCG27(dist=35959),HLA-C(dist=28822)
SNP	rs29255	6	29687523	C	A	0.074364	0.0650663	0.0895062	0.7(0.57,0.87)	0.00113946	0.96(0.77,2.62)	0.742711	0.98(0.78,1.24)	0.864075	0.97(0.77,1.23)	0.816989	1(0.79,1.26)	0.968288	intronic	GABBR1
SNP	rs2267635	6	29700410	C	T	0.074364	0.0650663	0.0895062	0.7(0.57,0.87)	0.00113946	0.96(0.77,2.62)	0.742711	0.98(0.78,1.24)	0.864075	0.97(0.77,1.23)	0.816989	1(0.79,1.26)	0.968288	intronic	GABBR1
M	AA_B_282_31430958_I	6	31430958	A	P	0.389838	0.372331	0.418349	0.82(0.73,0.92)	0.00114726	0.86(0.76,2.36)	0.0154363	0.94(0.83,1.07)	0.373312	0.9(0.79,1.03)	0.124395	1.03(0.89,1.19)	0.668961	exonic	HLA-B
SNP	rs10484554	6	31382534	T	C	0.0399112	0.0328711	0.0513765	0.61(0.46,0.82)	0.00115717	0.75(0.55,2.12)	0.0657968	1.27(0.89,1.81)	0.193773	1.17(0.82,1.67)	0.397185	1.29(0.89,1.85)	0.176207	intergenic	HLA-C(dist=34642),HLA-B(dist=47094)
SNP	rs6933349	6	31109992	A	G	0.158708	0.145294	0.180556	0.78(0.67,0.91)	0.00117732	0.81(0.7,2.26)	0.00961062	0.96(0.81,1.13)	0.597442	0.92(0.78,1.09)	0.350512	0.94(0.79,1.11)	0.453494	intronic	MUC22
SNP	rs9268472	6	32463583	A	G	0.269623	0.284902	0.243299	1.24(1.09,1.41)	0.00118196	1.22(1.07,3.38)	0.0036312	1.25(1.09,1.43)	0.00156051	1.06(0.91,1.23)	0.436631	1.02(0.88,1.19)	0.790622	intergenic	C6orf10(dist=15916),HCG23(dist=2682)
SNP	rs3734838	6	30188210	A	G	0.125636	0.113392	0.145576	0.76(0.64,0.9)	0.00118217	0.95(0.8,2.59)	0.576484	0.92(0.77,1.11)	0.386126	0.92(0.77,1.11)	0.38284	0.92(0.77,1.11)	0.401691	exonic	TRIM31
SNP	rs6457580	6	32501119	T	G	0.0555423	0.0636886	0.0422752	1.55(1.19,2.03)	0.00118752	1.44(1.11,4.24)	0.007628	1.36(1.04,1.8)	0.0270204	1.2(0.91,1.59)	0.196911	1.21(0.92,1.61)	0.179366	intergenic	BTNL2(dist=18234),HLA-DRA(dist=14478)
M	AA_B_97_31432180_T	6	31432180	P	A	0.147011	0.134338	0.16765	0.77(0.65,0.9)	0.00119613	0.8(0.68,2.24)	0.0097021	0.84(0.7,0.99)	0.0400062	0.82(0.69,0.97)	0.0209293	0.84(0.71,1.01)	0.0565542	exonic	HLA-B
SNP	rs9276601	6	32842282	G	A	0.0111642	0.00737745	0.0173313	0.39(0.22,0.69)	0.00119955	0.35(0.2,1.42)	0.000365859	0.51(0.28,0.92)	0.0265442	0.49(0.27,0.88)	0.0186514	0.53(0.29,0.97)	0.0419369	intergenic	HLA-DQB2(dist=2974),HLA-DOB(dist=46236)
SNP	rs205000	6	32243856	C	G	0.137179	0.150006	0.116289	1.32(1.12,1.57)	0.00120042	1.19(1.01,3.3)	0.044299	1.18(0.99,1.42)	0.060346	1.07(0.89,1.28)	0.473874	1.05(0.88,1.27)	0.566486	ncR-_exonic	PPT2-EGFL8
SNP	rs12174662	6	33187363	T	G	0.399541	0.382328	0.427573	0.83(0.74,0.93)	0.00120576	0.82(0.73,2.27)	0.000970682	0.81(0.72,0.91)	0.000500671	0.84(0.75,0.95)	0.00612055	0.85(0.75,0.96)	0.00984774	upstream	HLA-DPB2
SNP	rs6937034	6	33187744	G	A	0.399561	0.382421	0.427474	0.83(0.74,0.93)	0.00121481	0.82(0.73,2.27)	0.000959362	0.81(0.71,0.91)	0.000477346	0.84(0.75,0.95)	0.00600553	0.85(0.75,0.96)	0.00980339	upstream	HLA-DPB2
B	AA_DRB1_73_32659929	6	32659929	G	A	0.121834	0.13381	0.102329	1.34(1.13,1.61)	0.001217	1.29(1.08,3.64)	0.00627473	1.41(1.16,1.7)	0.000441117	1.24(1.02,1.51)	0.033914	1.18(0.97,1.44)	0.108757	exonic	HLA-DRB1
SNP	rs12203410	6	31086725	A	G	0.113503	0.125079	0.0946502	1.36(1.13,1.65)	0.00121984	1.19(0.99,3.3)	0.0711465	1.24(1.02,1.52)	0.0305593	1.1(0.9,1.34)	0.375951	1.01(0.82,1.24)	0.946515	intronic	MUC22
SNP	rs9263846	6	31263649	A	G	0.149012	0.160455	0.127461	1.31(1.11,1.55)	0.00123647	1.18(1,3.26)	0.0527829	1.19(1,1.41)	0.0526316	1.06(0.89,1.27)	0.504413	0.97(0.81,1.16)	0.737605	intergenic	PSORS1C3(dist=9994),HCG27(dist=9867)
SNP	rs6929953	6	32499966	T	C	0.0557863	0.063897	0.0425772	1.55(1.19,2.03)	0.00124414	1.44(1.11,4.23)	0.00780748	1.36(1.04,1.8)	0.0266779	1.2(0.91,1.59)	0.196577	1.21(0.92,1.61)	0.179008	intergenic	BTNL2(dist=17081),HLA-DRA(dist=15631)
A	HLA_C_15	6	31346171	P	A	0.0298773	0.0236222	0.0400643	0.59(0.42,0.81)	0.00125303	0.57(0.41,1.77)	0.000871528	0.69(0.46,1.04)	0.0778907	0.75(0.5,1.13)	0.177757	0.83(0.54,1.25)	0.366536		HLA-C
SNP	rs4424066	6	32462406	G	A	0.269472	0.285534	0.243313	1.24(1.09,1.41)	0.00125877	1.22(1.07,3.37)	0.00384911	1.24(1.09,1.43)	0.00165439	1.06(0.91,1.23)	0.4288	1.02(0.88,1.19)	0.786306	intergenic	C6orf10(dist=14739),HCG23(dist=3859)
SNP	rs3817973	6	32469089	T	C	0.269472	0.285534	0.243313	1.24(1.09,1.41)	0.00125877	1.22(1.07,3.37)	0.00384911	1.24(1.09,1.43)	0.00165439	1.06(0.91,1.23)	0.4288	1.02(0.88,1.19)	0.786306	ncR-_intronic	HCG23
SNP	rs2076533	6	32471505	T	C	0.269472	0.285534	0.243313	1.24(1.09,1.41)	0.00125877	1.22(1.07,3.37)	0.00384911	1.24(1.09,1.43)	0.00165439	1.06(0.91,1.23)	0.4288	1.02(0.88,1.19)	0.786306	intronic	BTNL2
SNP	rs2076529	6	32471933	C	T	0.269472	0.285532	0.243317	1.24(1.09,1.41)	0.00126021	1.22(1.07,3.37)	0.00385222	1.24(1.09,1.43)	0.00165588	1.06(0.91,1.23)	0.428917	1.02(0.88,1.19)	0.786578	exonic	BTNL2
SNP	rs3094626	6	30431602	C	T	0.586301	0.603917	0.557613	1.21(1.08,1.36)	0.00128202	0.98(0.86,2.66)	0.729973	0.94(0.82,1.07)	0.332316	0.93(0.81,1.06)	0.265418	0.92(0.81,1.05)	0.240702	intergenic	TRIM39-RPP21(dist=8988),HLA-E(dist=133560)
M	AA_B_95_31432186_L	6	31432186	P	A	0.544516	0.561817	0.516341	1.21(1.08,1.36)	0.00129106	1.14(1.01,3.11)	0.0370186	1.01(0.89,1.15)	0.839933	1.05(0.92,1.19)	0.478082	1.15(1.01,1.32)	0.0342404	exonic	HLA-B
SNP	rs12055599	6	31720555	C	A	0.116921	0.10518	0.135942	0.75(0.64,0.9)	0.00130307	0.75(0.63,2.11)	0.0011938	0.74(0.62,0.88)	0.000930605	0.74(0.62,0.89)	0.0011062	0.81(0.67,0.97)	0.0219377	intronic	BAG6
SNP	rs1264423	6	30679450	T	C	0.436463	0.454514	0.407065	1.21(1.08,1.35)	0.00131599	1(0.88,2.71)	0.971847	0.94(0.83,1.07)	0.370208	0.97(0.86,1.11)	0.692726	0.99(0.87,1.13)	0.883661	intronic	PPP1R10
SNP	rs1632880	6	30025589	C	G	0.0168519	0.0120145	0.0247299	0.49(0.32,0.76)	0.00132527	0.76(0.48,2.13)	0.218167	1.12(0.69,1.8)	0.651121	1.03(0.64,1.66)	0.904871	1.13(0.69,1.83)	0.62457	intergenic	HLA-A(dist=3949),HCG9(dist=25282)
SNP	rs9468925	6	31366816	A	G	0.303131	0.31933	0.276749	1.23(1.08,1.39)	0.00133947	1.16(1.02,3.19)	0.022382	1.14(1,1.3)	0.0457048	1.06(0.93,1.22)	0.363092	0.97(0.84,1.11)	0.653783	intergenic	HLA-C(dist=18924),HLA-B(dist=62812)
SNP	rs362521	6	29664738	T	C	0.0745597	0.0653822	0.0895062	0.71(0.57,0.87)	0.0013427	0.97(0.77,2.63)	0.782814	0.99(0.78,1.24)	0.902425	0.98(0.78,1.24)	0.866496	1(0.79,1.27)	0.983336	downstream	OR2H2
SNP	rs7758736	6	32866372	A	G	0.016817	0.0122416	0.0242685	0.48(0.31,0.75)	0.00134283	0.48(0.31,1.62)	0.00163388	0.63(0.39,1.02)	0.0600839	0.6(0.37,0.96)	0.033806	0.64(0.39,1.03)	0.0663227	intergenic	HLA-DQB2(dist=27064),HLA-DOB(dist=22146)
SNP	rs9261564	6	30282569	T	C	0.135812	0.123184	0.156379	0.77(0.65,0.9)	0.00135087	0.93(0.78,2.53)	0.385301	0.91(0.76,1.08)	0.287288	0.91(0.76,1.09)	0.291609	0.9(0.75,1.07)	0.24244	intronic	TRIM26
SNP	rs9267536	6	31759173	C	A	0.0888454	0.0991788	0.0720165	1.41(1.14,1.74)	0.00135612	1.26(1.02,3.54)	0.031923	1.34(1.08,1.67)	0.00938677	1.18(0.94,1.48)	0.14963	1.09(0.87,1.37)	0.473714	intergenic	LY6G5C(dist=3044),ABHD16A(dist=3532)
SNP	rs3132506	6	31284205	C	T	0.244887	0.260021	0.22024	1.25(1.09,1.43)	0.00138391	1.15(1.01,3.17)	0.0419257	1.11(0.97,1.28)	0.136193	1.21(1.05,1.4)	0.00826023	1.17(1.01,1.35)	0.0390243	intergenic	HCG27(dist=4481),HLA-C(dist=60300)
SNP	rs4538747	6	32765312	A	T	0.496377	0.499684	0.466245	1.2(1.07,1.35)	0.00139264	1.22(1.09,3.38)	0.000773019	1.3(1.15,1.46)	1.92784e-05	1.04(0.89,1.22)	0.627542	1(0.85,1.17)	0.98568	intergenic	HLA-DQB1(dist=22868),HLA-DQA2(dist=51829)
SNP	rs2050188	6	32447875	C	T	0.409225	0.392005	0.437269	0.83(0.74,0.93)	0.0014079	0.83(0.73,2.28)	0.00164041	0.84(0.75,0.96)	0.00716025	0.83(0.74,0.94)	0.00424019	0.88(0.78,1)	0.0445978	upstream	C6orf10
SNP	rs9258894	6	29945443	C	A	0.497235	0.510423	0.468328	1.21(1.08,1.36)	0.00141033	1.01(0.89,2.74)	0.917093	0.98(0.86,1.11)	0.73912	1.01(0.89,1.15)	0.89629	1.05(0.92,1.19)	0.502679	intergenic	HLA-G(dist=38565),HLA-H(dist=18073)
SNP	rs9461799	6	32797507	T	C	0.410568	0.427985	0.382202	1.21(1.08,1.36)	0.00143536	1.16(1.03,3.21)	0.0126636	1.19(1.06,1.35)	0.00490276	0.99(0.86,1.14)	0.917529	1.02(0.88,1.17)	0.823335	intergenic	HLA-DQB1(dist=55063),HLA-DQA2(dist=19634)
SNP	rs1633085	6	29823976	A	G	0.478065	0.495262	0.449074	1.21(1.08,1.36)	0.00144324	1.02(0.9,2.78)	0.711492	0.96(0.84,1.09)	0.489341	1(0.88,1.14)	0.979055	1.04(0.91,1.18)	0.594181	ncR-_intronic	HLA-F-AS1
SNP	rs9268460	6	32459261	G	A	0.269336	0.283955	0.243563	1.24(1.09,1.41)	0.00145337	1.21(1.06,3.37)	0.0041268	1.24(1.09,1.43)	0.00176235	1.06(0.91,1.23)	0.431984	1.02(0.88,1.19)	0.78839	intergenic	C6orf10(dist=11594),HCG23(dist=7004)
SNP	rs443623	6	33104328	A	T	0.464583	0.440935	0.493776	0.83(0.74,0.93)	0.00145977	0.85(0.75,2.33)	0.00470574	0.84(0.74,0.94)	0.00294305	0.86(0.76,0.97)	0.0131176	0.86(0.77,0.98)	0.0177798	intergenic	HLA-DOA(dist=18961),HLA-DPA1(dist=35996)
SNP	rs9261922	6	30500125	T	C	0.132485	0.144346	0.113169	1.33(1.12,1.59)	0.00146276	1.14(0.95,3.13)	0.154482	1.23(1.02,1.48)	0.0311726	1.11(0.92,1.35)	0.2708	1.03(0.85,1.25)	0.798292	intergenic	TRIM39-RPP21(dist=77511),HLA-E(dist=65037)
SNP	rs3025646	6	29674821	C	T	0.0751468	0.0660139	0.0900206	0.71(0.57,0.88)	0.00147719	0.97(0.78,2.64)	0.79926	0.99(0.79,1.25)	0.945948	0.99(0.78,1.24)	0.9044	1.01(0.8,1.27)	0.945121	intergenic	OR2H2(dist=10097),GABBR1(dist=3163)
SNP	rs16871297	6	33058195	G	A	0.072407	0.0818067	0.0570988	1.45(1.16,1.83)	0.00147783	1.28(1.02,3.6)	0.0377427	1.29(1.02,1.65)	0.0379862	1.15(0.9,1.47)	0.275693	1.06(0.83,1.36)	0.652614	downstream	BRD2
SNP	rs3025645	6	29675600	A	T	0.0751546	0.0660227	0.0900267	0.71(0.57,0.88)	0.00147858	0.97(0.78,2.64)	0.799211	0.99(0.79,1.25)	0.945838	0.99(0.78,1.24)	0.90441	1.01(0.8,1.27)	0.945199	intergenic	OR2H2(dist=10876),GABBR1(dist=2384)
SNP	rs2523822	6	29936639	G	A	0.433909	0.451878	0.404644	1.21(1.08,1.36)	0.00150668	0.99(0.87,2.68)	0.820893	0.92(0.81,1.05)	0.240198	0.97(0.85,1.11)	0.655877	1.01(0.88,1.15)	0.926115	intergenic	HLA-G(dist=29761),HLA-H(dist=26877)
SNP	rs259942	6	30123146	T	C	0.148141	0.160455	0.128086	1.31(1.11,1.55)	0.0015141	1.04(0.87,2.83)	0.660028	1.07(0.9,1.28)	0.435778	0.98(0.82,1.18)	0.848879	0.93(0.77,1.12)	0.441725	ncR-_intronic	ZNRD1-AS1
SNP	rs2975033	6	29930240	A	G	0.433859	0.451808	0.404627	1.21(1.08,1.36)	0.00152861	0.99(0.87,2.68)	0.818096	0.92(0.81,1.05)	0.238902	0.97(0.85,1.11)	0.653887	1.01(0.88,1.15)	0.927934	intergenic	HLA-G(dist=23362),HLA-H(dist=33276)
SNP	rs2394173	6	29881137	T	C	0.430104	0.447873	0.401165	1.21(1.08,1.36)	0.00153	0.98(0.86,2.66)	0.737747	0.92(0.8,1.05)	0.193906	0.96(0.84,1.1)	0.557102	1(0.87,1.14)	0.970237	intergenic	LOC554223(dist=7574),HLA-G(dist=21598)
SNP	rs909728	6	29827540	T	C	0.477886	0.495578	0.449074	1.21(1.08,1.36)	0.0015354	1.02(0.9,2.78)	0.72423	0.95(0.84,1.09)	0.478813	1(0.88,1.14)	0.962027	1.04(0.91,1.18)	0.607405	upstream	IFITM4P
SNP	rs2157605	6	30562055	C	T	0.196926	0.211144	0.173772	1.27(1.1,1.47)	0.00153841	1.08(0.93,2.95)	0.309766	1.1(0.95,1.29)	0.213041	1.05(0.89,1.23)	0.576098	0.98(0.83,1.15)	0.790144	intergenic	TRIM39-RPP21(dist=139441),HLA-E(dist=3107)
SNP	rs3763315	6	32484632	T	G	0.0917501	0.101469	0.0759223	1.41(1.14,1.74)	0.00154643	1.42(1.15,4.13)	0.00142693	1.34(1.08,1.67)	0.0081414	1.15(0.92,1.45)	0.218174	1.15(0.92,1.44)	0.238538	intergenic	BTNL2(dist=1747),HLA-DRA(dist=30965)
SNP	rs17212090	6	32758787	G	A	0.494708	0.511687	0.465979	1.2(1.07,1.35)	0.00155009	1.22(1.08,3.38)	0.000886973	1.3(1.15,1.47)	1.91519e-05	1.04(0.88,1.22)	0.632414	1(0.85,1.18)	0.98752	intergenic	HLA-DQB1(dist=16343),HLA-DQA2(dist=58354)
SNP	rs1793891	6	31329677	T	C	0.0399468	0.033217	0.0509069	0.62(0.46,0.83)	0.00155353	0.76(0.56,2.14)	0.0856631	1.3(0.9,1.86)	0.159315	1.2(0.83,1.72)	0.331744	1.29(0.89,1.86)	0.178866	intergenic	HCG27(dist=49953),HLA-C(dist=14828)
SNP	rs6936035	6	31449135	G	A	0.267685	0.284182	0.240818	1.23(1.08,1.39)	0.00155945	1.13(0.99,3.1)	0.0657549	1.08(0.95,1.24)	0.239606	0.98(0.86,1.13)	0.814275	1.2(1.03,1.41)	0.0197611	intergenic	HLA-B(dist=16167),MICA(dist=26405)
SNP	rs1419675	6	30200686	C	A	0.052879	0.0445357	0.0664264	0.67(0.53,0.86)	0.00156961	0.79(0.62,2.21)	0.0697407	0.92(0.7,1.21)	0.548258	0.89(0.68,1.17)	0.414418	0.93(0.71,1.22)	0.597977	intergenic	TRIM31-AS1(dist=10206),TRIM40(dist=11178)
SNP	rs3130250	6	29732980	A	G	0.0101542	0.0067729	0.015661	0.36(0.19,0.67)	0.001618	0.33(0.17,1.4)	0.000688958	0.38(0.18,0.75)	0.00634765	0.37(0.18,0.74)	0.00642651	0.47(0.22,0.95)	0.0399873	exonic	MOG
SNP	rs17209754	6	32550681	A	G	0.112013	0.0966519	0.130851	0.75(0.63,0.9)	0.00163701	0.81(0.67,2.24)	0.020942	0.76(0.63,0.91)	0.00319078	0.96(0.78,1.18)	0.70985	0.94(0.76,1.16)	0.550421	intergenic	HLA-DRA(dist=29877),HLA-DRB5(dist=42451)
SNP	rs7741364	6	30480549	A	G	0.233855	0.248895	0.209362	1.24(1.09,1.42)	0.00163902	1.06(0.92,2.89)	0.404601	1.11(0.96,1.29)	0.148575	1.05(0.91,1.22)	0.507178	0.98(0.84,1.14)	0.784686	intergenic	TRIM39-RPP21(dist=57935),HLA-E(dist=84613)
SNP	rs17212420	6	32760378	G	A	0.496664	0.51295	0.468008	1.2(1.07,1.34)	0.00164197	1.21(1.08,3.36)	0.00108215	1.3(1.15,1.46)	2.13699e-05	1.03(0.88,1.21)	0.685315	0.99(0.84,1.17)	0.927245	intergenic	HLA-DQB1(dist=17934),HLA-DQA2(dist=56763)
SNP	rs1419689	6	30478567	C	A	0.234051	0.249078	0.209578	1.24(1.09,1.42)	0.00164403	1.06(0.92,2.89)	0.40628	1.11(0.96,1.29)	0.148301	1.05(0.91,1.22)	0.506985	0.98(0.84,1.14)	0.783203	intergenic	TRIM39-RPP21(dist=55953),HLA-E(dist=86595)
SNP	rs2858892	6	32801220	A	G	0.409786	0.42696	0.381817	1.21(1.07,1.36)	0.00164738	1.16(1.03,3.2)	0.0138816	1.19(1.05,1.35)	0.00531739	0.99(0.86,1.14)	0.893575	1.01(0.88,1.17)	0.854825	intergenic	HLA-DQB1(dist=58776),HLA-DQA2(dist=15921)
SNP	rs2523404	6	29803692	T	C	0.478369	0.495726	0.450103	1.21(1.07,1.36)	0.0016676	1.01(0.89,2.75)	0.875418	0.94(0.82,1.07)	0.343525	0.98(0.86,1.12)	0.790907	1.02(0.9,1.17)	0.724537	ncR-_intronic	HLA-F-AS1
A	HLA_DRB1_0803	6	32660042	P	A	0.0557761	0.0636832	0.0428987	1.53(1.18,2)	0.0016703	1.42(1.09,4.13)	0.0109354	1.34(1.02,1.77)	0.0353405	1.18(0.9,1.56)	0.249008	1.19(0.9,1.57)	0.231941		HLA-DRB1
SNP	rs6901158	6	32313920	T	C	0.0354059	0.0290685	0.0457269	0.62(0.46,0.83)	0.00167273	0.71(0.53,2.04)	0.0320734	0.9(0.65,1.25)	0.536372	0.81(0.58,1.14)	0.226488	0.86(0.61,1.21)	0.395486	intergenic	NOTCH4(dist=14098),C6orf10(dist=54533)
SNP	rs1736956	6	29890669	A	G	0.325847	0.338913	0.300414	1.22(1.08,1.38)	0.00167952	1(0.87,2.71)	0.977059	1.09(0.95,1.25)	0.224156	1.03(0.89,1.18)	0.707867	0.98(0.85,1.13)	0.757787	intergenic	LOC554223(dist=17106),HLA-G(dist=12066)
SNP	rs4713244	6	29829125	A	G	0.458888	0.476311	0.430041	1.21(1.07,1.36)	0.00169342	1.01(0.89,2.74)	0.894586	0.93(0.82,1.06)	0.287091	0.98(0.86,1.12)	0.747346	1.01(0.89,1.16)	0.82968	intergenic	IFITM4P(dist=2221),HCG4(dist=37662)
SNP	rs1626392	6	29840223	T	C	0.126576	0.137804	0.108292	1.34(1.12,1.61)	0.00173943	1.13(0.94,3.11)	0.190246	1.19(0.98,1.44)	0.0824893	1.08(0.88,1.31)	0.46687	1(0.82,1.23)	0.977711	intergenic	IFITM4P(dist=13319),HCG4(dist=26564)
SNP	rs3130696	6	31351863	A	G	0.28675	0.302274	0.260288	1.22(1.08,1.39)	0.00174495	1.13(0.99,3.09)	0.0715647	1.02(0.89,1.17)	0.782323	1.11(0.96,1.28)	0.151901	1.04(0.9,1.2)	0.581347	intergenic	HLA-C(dist=3971),HLA-B(dist=77765)
M	AA_A_114_30019093_Q	6	30019093	P	A	0.15234	0.164647	0.132297	1.3(1.1,1.53)	0.00174542	1.08(0.91,2.96)	0.355604	1.11(0.93,1.33)	0.232388	1.02(0.85,1.22)	0.838398	0.95(0.79,1.14)	0.582007	exonic	HLA-A
SNP	rs2240804	6	31028869	A	G	0.14638	0.133923	0.166667	0.78(0.66,0.91)	0.00175615	0.83(0.7,2.29)	0.0214375	0.88(0.75,1.04)	0.138106	0.86(0.73,1.02)	0.088885	0.85(0.72,1.01)	0.0692885	exonic	DPCR1
SNP	rs928815	6	31639194	T	G	0.258121	0.242262	0.283951	0.82(0.72,0.93)	0.00175944	0.88(0.77,2.41)	0.0484927	0.9(0.79,1.03)	0.123822	0.87(0.77,1)	0.0459728	0.92(0.8,1.05)	0.197429	intergenic	NFKBIL1(dist=4609),LTA(dist=8661)
SNP	rs9274689	6	32744908	A	G	0.373352	0.380922	0.345313	1.21(1.07,1.35)	0.00176563	1.12(0.99,3.07)	0.0636587	1.15(1.02,1.3)	0.0263688	0.92(0.8,1.07)	0.270663	0.94(0.81,1.09)	0.413013	intergenic	HLA-DQB1(dist=2464),HLA-DQA2(dist=72233)
SNP	rs3132942	6	32284490	A	G	0.376959	0.359444	0.404737	0.83(0.74,0.93)	0.00177251	0.91(0.81,2.49)	0.150257	0.93(0.82,1.05)	0.252041	0.91(0.81,1.04)	0.165176	0.93(0.82,1.06)	0.275846	intronic	NOTCH4
SNP	rs2142234	6	31747108	A	G	0.0996875	0.110203	0.0825612	1.37(1.13,1.68)	0.00177358	1.24(1.01,3.44)	0.0416618	1.3(1.06,1.61)	0.0140499	1.14(0.92,1.42)	0.226917	1.06(0.85,1.32)	0.597267	intronic	LY6G5B
B	AA_C_113_31347038	6	31347038	H	Y	0.0306082	0.0245392	0.0404923	0.6(0.43,0.82)	0.00178699	0.58(0.42,1.79)	0.0013708	0.72(0.48,1.07)	0.107358	0.78(0.52,1.17)	0.229757	0.85(0.56,1.28)	0.431366	exonic	HLA-C
SNP	rs511027	6	32314665	T	A	0.112757	0.123859	0.0946764	1.34(1.12,1.62)	0.00178795	1.23(1.02,3.41)	0.0341773	1.21(1,1.47)	0.0508305	1.09(0.9,1.33)	0.392866	1.04(0.85,1.27)	0.690974	intergenic	NOTCH4(dist=14843),C6orf10(dist=53788)
SNP	rs2534678	6	31571942	A	C	0.129083	0.116235	0.148607	0.77(0.65,0.91)	0.0017971	0.8(0.68,2.23)	0.0112799	0.87(0.73,1.04)	0.114326	0.83(0.7,1)	0.043614	0.93(0.77,1.12)	0.426472	intronic	MICB
SNP	rs769178	6	31655493	A	C	0.0995976	0.085597	0.117155	0.75(0.62,0.9)	0.00181077	0.78(0.65,2.19)	0.0107406	0.81(0.67,0.98)	0.0326672	0.79(0.65,0.96)	0.0159071	0.86(0.71,1.05)	0.146537	downstream	LTB
M	AA_DPB1_55_33156577_E	6	33156577	P	A	0.553944	0.537879	0.580108	0.83(0.73,0.93)	0.00182914	0.84(0.74,2.31)	0.00442422	0.8(0.7,0.9)	0.000434639	0.86(0.75,0.98)	0.0195298	0.86(0.76,0.98)	0.0251263	exonic	HLA-DPB1
SNP	rs2844479	6	31680935	C	A	0.449915	0.432744	0.477881	0.83(0.74,0.93)	0.00184081	0.91(0.81,2.49)	0.130327	0.91(0.81,1.03)	0.143844	0.9(0.79,1.02)	0.0865889	0.93(0.82,1.06)	0.267881	intergenic	NCR3(dist=12194),AIF1(dist=10038)
SNP	rs2844647	6	31118992	A	G	0.365166	0.38187	0.337963	1.21(1.07,1.36)	0.00190589	1.1(0.98,3.02)	0.108796	1.1(0.97,1.25)	0.13418	1.01(0.89,1.15)	0.87569	1.12(0.98,1.29)	0.0929627	intergenic	MUC22(dist=7834),HCG22(dist=10214)
SNP	rs2248386	6	31119226	T	C	0.365166	0.38187	0.337963	1.21(1.07,1.36)	0.00190589	1.1(0.98,3.02)	0.108796	1.1(0.97,1.25)	0.13418	1.01(0.89,1.15)	0.87569	1.12(0.98,1.29)	0.0929627	intergenic	MUC22(dist=8068),HCG22(dist=9980)
SNP	rs3096702	6	32300309	A	G	0.187188	0.17355	0.209401	0.8(0.69,0.92)	0.00190826	0.87(0.75,2.38)	0.0572923	0.84(0.72,0.98)	0.0226304	0.9(0.77,1.05)	0.184095	0.88(0.75,1.02)	0.0951861	upstream	NOTCH4
SNP	rs2516390	6	31637862	C	T	0.258317	0.242577	0.283951	0.82(0.73,0.93)	0.00192695	0.88(0.78,2.41)	0.0508642	0.9(0.79,1.03)	0.128558	0.87(0.77,1)	0.0477478	0.92(0.8,1.05)	0.202199	intergenic	NFKBIL1(dist=3277),LTA(dist=9993)
SNP	rs2735046	6	29842077	A	G	0.445994	0.46337	0.417696	1.2(1.07,1.35)	0.00194379	0.96(0.84,2.61)	0.532142	0.91(0.79,1.03)	0.140638	0.95(0.83,1.08)	0.423597	0.99(0.86,1.13)	0.878141	intergenic	IFITM4P(dist=15173),HCG4(dist=24710)
SNP	rs2239704	6	31648120	A	C	0.257979	0.242306	0.283505	0.82(0.73,0.93)	0.00196052	0.88(0.78,2.41)	0.0521932	0.9(0.79,1.03)	0.132735	0.87(0.77,1)	0.0483451	0.92(0.8,1.05)	0.200378	UTR5	LTA(NM_000595:c.-379A>C)
SNP	rs2857602	6	31641357	G	A	0.257969	0.242299	0.283489	0.82(0.73,0.93)	0.00196479	0.88(0.78,2.41)	0.0522638	0.9(0.79,1.03)	0.132948	0.88(0.77,1)	0.0484706	0.92(0.8,1.05)	0.200743	intergenic	NFKBIL1(dist=6772),LTA(dist=6498)
SNP	rs3869095	6	31087994	A	G	0.110959	0.12192	0.093107	1.35(1.12,1.63)	0.00197063	1.18(0.97,3.26)	0.09524	1.23(1.01,1.5)	0.0437272	1.08(0.88,1.33)	0.452655	0.98(0.8,1.21)	0.849397	intronic	MUC22
SNP	rs12198448	6	31100325	C	T	0.110959	0.12192	0.093107	1.35(1.12,1.63)	0.00197063	1.18(0.97,3.26)	0.09524	1.23(1.01,1.5)	0.0437272	1.08(0.88,1.33)	0.452655	0.98(0.8,1.21)	0.849397	intronic	MUC22
SNP	rs2844484	6	31644203	A	G	0.257926	0.242262	0.283436	0.82(0.73,0.93)	0.00197807	0.88(0.78,2.41)	0.052395	0.9(0.79,1.03)	0.133259	0.88(0.77,1)	0.0486432	0.92(0.8,1.05)	0.20153	intergenic	NFKBIL1(dist=9618),LTA(dist=3652)
SNP	rs1122554	6	33906568	A	G	0.486508	0.462729	0.514062	0.83(0.74,0.94)	0.00199691	0.86(0.76,2.35)	0.00937746	0.85(0.76,0.96)	0.00875803	0.87(0.77,0.98)	0.0253662	0.88(0.78,0.99)	0.0328379	intergenic	MLN(dist=26797),LINC01016(dist=58698)
SNP	rs9265882	6	31421080	G	A	0.277734	0.261213	0.302482	0.82(0.72,0.93)	0.00200568	0.86(0.75,2.36)	0.0212793	1.01(0.87,1.17)	0.926938	0.95(0.82,1.1)	0.480243	1.17(0.99,1.39)	0.0660899	intergenic	HLA-C(dist=73188),HLA-B(dist=8548)
M	AA_DRB1_67_32659947_L	6	32659947	P	A	0.365424	0.381117	0.339867	1.21(1.07,1.37)	0.00200619	1.15(1.01,3.15)	0.0316129	1.16(1.02,1.31)	0.0242866	0.91(0.78,1.06)	0.210351	0.9(0.77,1.05)	0.17152	exonic	HLA-DRB1
SNP	rs2022079	6	30445717	T	C	0.579648	0.596652	0.551955	1.2(1.07,1.35)	0.00203014	0.96(0.85,2.62)	0.581029	0.93(0.81,1.06)	0.248096	0.92(0.8,1.05)	0.200496	0.91(0.8,1.04)	0.17594	intergenic	TRIM39-RPP21(dist=23103),HLA-E(dist=119445)
SNP	rs2508015	6	31118179	A	G	0.223092	0.23784	0.199074	1.24(1.08,1.43)	0.00203257	1.11(0.96,3.03)	0.152515	1.09(0.95,1.26)	0.228379	0.99(0.85,1.15)	0.877009	1.12(0.95,1.31)	0.169927	intergenic	MUC22(dist=7021),HCG22(dist=11027)
SNP	rs9277920	6	33233703	A	G	0.326614	0.342072	0.30144	1.21(1.07,1.36)	0.00204029	1.19(1.06,3.3)	0.00495474	1.23(1.08,1.4)	0.0013604	1.16(1.02,1.32)	0.0262033	1.13(0.99,1.29)	0.0663424	intergenic	HLA-DPB2(dist=28835),COL11A2(dist=4744)
M	AA_DRB1_60_32659968_S	6	32659968	P	A	0.334472	0.318626	0.360279	0.83(0.73,0.93)	0.00207683	0.88(0.77,2.4)	0.035805	0.85(0.74,0.96)	0.00975677	1.39(1.14,1.71)	0.00156182	1.34(1.09,1.64)	0.00609721	exonic	HLA-DRB1
M	AA_DRB1_57_32659977_V	6	32659977	P	A	0.33461	0.318765	0.360415	0.83(0.73,0.93)	0.00208621	0.88(0.77,2.4)	0.0358313	0.85(0.74,0.96)	0.00974204	1.39(1.14,1.71)	0.00155648	1.34(1.09,1.64)	0.00608364	exonic	HLA-DRB1
B	AA_DQA1_40_32717170	6	32717170	G	E	0.279745	0.264809	0.304069	0.82(0.72,0.93)	0.00209619	0.8(0.7,2.23)	0.000792942	0.78(0.68,0.89)	0.000242725	0.89(0.77,1.03)	0.122899	0.89(0.77,1.03)	0.112284	exonic	HLA-DQA1
M	AA_DQA1_47_32717191_C	6	32717191	P	A	0.279745	0.264809	0.304069	0.82(0.72,0.93)	0.00209619	0.8(0.7,2.23)	0.000792942	0.78(0.68,0.89)	0.000242725	0.89(0.77,1.03)	0.122899	0.89(0.77,1.03)	0.112284	exonic	HLA-DQA1
M	AA_DQA1_50_32717200_V	6	32717200	P	A	0.279745	0.264809	0.304069	0.82(0.72,0.93)	0.00209619	0.8(0.7,2.23)	0.000792942	0.78(0.68,0.89)	0.000242725	0.89(0.77,1.03)	0.122899	0.89(0.77,1.03)	0.112284	exonic	HLA-DQA1
B	AA_DQA1_51_32717203	6	32717203	L	F	0.279745	0.264809	0.304069	0.82(0.72,0.93)	0.00209619	0.8(0.7,2.23)	0.000792942	0.78(0.68,0.89)	0.000242725	0.89(0.77,1.03)	0.122899	0.89(0.77,1.03)	0.112284	exonic	HLA-DQA1
M	AA_DQA1_53_32717209_Q	6	32717209	P	A	0.279745	0.264809	0.304069	0.82(0.72,0.93)	0.00209619	0.8(0.7,2.23)	0.000792942	0.78(0.68,0.89)	0.000242725	0.89(0.77,1.03)	0.122899	0.89(0.77,1.03)	0.112284	exonic	HLA-DQA1
SNP	rs2077573	6	30536330	G	A	0.158358	0.170619	0.13839	1.29(1.1,1.52)	0.00211262	1.15(0.98,3.17)	0.0926303	1.23(1.04,1.46)	0.0177194	1.13(0.95,1.35)	0.163524	1.06(0.89,1.27)	0.521598	intergenic	TRIM39-RPP21(dist=113716),HLA-E(dist=28832)
SNP	rs2743922	6	29807692	T	G	0.531419	0.547621	0.505031	1.21(1.07,1.37)	0.00216085	1.05(0.92,2.85)	0.489813	0.96(0.83,1.09)	0.510899	1.01(0.88,1.15)	0.92617	1.04(0.91,1.2)	0.540682	ncR-_intronic	HLA-F-AS1
SNP	rs2516496	6	31577470	G	C	0.126045	0.112129	0.145397	0.77(0.65,0.91)	0.00217678	0.81(0.68,2.25)	0.0155173	0.88(0.73,1.05)	0.140397	0.84(0.7,1.01)	0.058478	0.93(0.78,1.13)	0.474522	intronic	MICB
SNP	rs2535319	6	30822458	C	T	0.229354	0.243211	0.206788	1.24(1.08,1.43)	0.00217813	1.16(1,3.18)	0.0455773	1.18(1.02,1.36)	0.0254252	1.12(0.97,1.3)	0.122181	1.05(0.91,1.23)	0.486035	intergenic	IER3(dist=2152),LINC00243(dist=66164)
SNP	rs34260811	6	29823311	A	C	0.45928	0.476311	0.43107	1.2(1.07,1.35)	0.00221659	1(0.89,2.73)	0.951892	0.93(0.82,1.06)	0.259161	0.97(0.85,1.11)	0.690082	1.01(0.88,1.15)	0.891219	ncR-_intronic	HLA-F-AS1
SNP	rs1611190	6	29879277	A	T	0.432661	0.435565	0.40411	1.2(1.07,1.35)	0.00223779	0.97(0.85,2.64)	0.63095	0.92(0.81,1.05)	0.212753	0.96(0.84,1.1)	0.594038	1.01(0.88,1.16)	0.888226	intergenic	LOC554223(dist=5714),HLA-G(dist=23458)
SNP	rs9257802	6	29451334	T	C	0.0955039	0.0856049	0.111626	0.75(0.62,0.9)	0.00227153	0.89(0.73,2.43)	0.234008	0.94(0.77,1.15)	0.561334	0.94(0.77,1.15)	0.544908	0.93(0.76,1.15)	0.509678	upstream	OR12D3
SNP	rs34518860	6	32702081	A	G	0.0750392	0.0840177	0.0603093	1.42(1.14,1.78)	0.00227912	1.32(1.05,3.73)	0.0174686	1.26(1,1.59)	0.0530643	1.1(0.87,1.39)	0.445517	1.08(0.85,1.37)	0.523766	#N/A	#N/A
SNP	rs2075799	6	31886508	T	C	0.216455	0.202745	0.238782	0.81(0.7,0.93)	0.00228331	0.87(0.75,2.38)	0.0471398	0.87(0.76,1.01)	0.0638379	0.88(0.76,1.02)	0.0814783	0.93(0.8,1.07)	0.30443	exonic	HSPA1L
SNP	rs892666	6	30032707	A	G	0.403854	0.417246	0.377446	1.2(1.07,1.35)	0.00229361	0.99(0.87,2.69)	0.867207	0.99(0.87,1.13)	0.870581	0.93(0.82,1.06)	0.303277	0.94(0.82,1.07)	0.352138	intergenic	HLA-A(dist=11067),HCG9(dist=18164)
SNP	rs3094576	6	29624221	A	C	0.305283	0.320593	0.28035	1.22(1.07,1.39)	0.00229728	0.94(0.81,2.55)	0.377485	0.88(0.76,1.01)	0.0751537	0.9(0.77,1.04)	0.145744	0.92(0.8,1.07)	0.298376	intergenic	LINC01015(dist=14897),UBD(dist=7147)
SNP	rs7772638	6	30007735	G	A	0.111442	0.119709	0.0949896	1.36(1.12,1.67)	0.00231402	1.12(0.91,3.05)	0.299741	1.13(0.91,1.39)	0.269796	1.02(0.83,1.27)	0.841085	0.93(0.75,1.16)	0.51502	intergenic	HCG4B(dist=4764),HLA-A(dist=10491)
SNP	rs2534657	6	31580438	T	C	0.130138	0.118448	0.149177	0.77(0.66,0.91)	0.00232267	0.81(0.69,2.25)	0.0156478	0.87(0.73,1.04)	0.134024	0.84(0.7,1)	0.0533291	0.94(0.78,1.12)	0.477286	intronic	MICB
SNP	rs4959047	6	30524532	A	G	0.155731	0.16614	0.135892	1.29(1.1,1.52)	0.0023477	1.15(0.98,3.17)	0.093034	1.23(1.04,1.47)	0.0172025	1.13(0.95,1.35)	0.158243	1.06(0.89,1.27)	0.528349	intergenic	TRIM39-RPP21(dist=101918),HLA-E(dist=40630)
SNP	rs6925972	6	28709913	A	T	0.102595	0.110813	0.0892109	1.47(1.15,1.9)	0.00236054	1.13(0.88,3.1)	0.349526	1.16(0.9,1.52)	0.257132	1.04(0.8,1.36)	0.770368	0.94(0.72,1.24)	0.661608	intergenic	ZBED9(dist=46822),LINC01623(dist=225468)
SNP	rs4711176	6	28707007	G	A	0.102597	0.110815	0.089214	1.47(1.15,1.9)	0.00236266	1.13(0.88,3.1)	0.349712	1.16(0.9,1.52)	0.25719	1.04(0.8,1.36)	0.770498	0.94(0.72,1.24)	0.66152	intergenic	ZBED9(dist=43916),LINC01623(dist=228374)
SNP	rs630792	6	33798288	A	G	0.0112309	0.00761055	0.0171271	0.42(0.24,0.73)	0.0023649	0.39(0.22,1.48)	0.00128969	0.43(0.24,0.77)	0.00453233	0.46(0.25,0.82)	0.00876668	0.45(0.25,0.79)	0.00637189	UTR3	IP6K3(NM_001142883:c.*187C>T,NM_054111:c.*187C>T)
SNP	rs411538	6	28663429	T	C	0.103419	0.111628	0.0900504	1.47(1.15,1.9)	0.00237091	1.13(0.88,3.1)	0.347392	1.17(0.9,1.52)	0.254989	1.04(0.8,1.36)	0.766316	0.94(0.72,1.24)	0.66501	upstream	ZBED9
SNP	rs7382309	6	28728176	A	G	0.102412	0.110628	0.0890314	1.47(1.15,1.9)	0.00237208	1.13(0.88,3.1)	0.350343	1.16(0.9,1.52)	0.25765	1.04(0.8,1.36)	0.77128	0.94(0.72,1.24)	0.660119	intergenic	ZBED9(dist=65085),LINC01623(dist=207205)
SNP	rs3115619	6	29950858	G	A	0.495625	0.504422	0.468096	1.2(1.07,1.35)	0.00237244	0.99(0.88,2.7)	0.936762	0.97(0.85,1.1)	0.628356	1(0.88,1.14)	0.978024	1.03(0.91,1.18)	0.609384	intergenic	HLA-G(dist=43980),HLA-H(dist=12658)
SNP	rs10807036	6	28714376	G	A	0.106056	0.114249	0.092714	1.48(1.15,1.9)	0.00237403	1.13(0.88,3.1)	0.348624	1.17(0.9,1.52)	0.252213	1.04(0.8,1.37)	0.76438	0.94(0.72,1.24)	0.674084	intergenic	ZBED9(dist=51285),LINC01623(dist=221005)
SNP	rs6903912	6	31099538	A	G	0.151663	0.163613	0.132202	1.29(1.1,1.53)	0.00237459	1.18(0.99,3.25)	0.0599309	1.21(1.02,1.44)	0.0301206	1.11(0.93,1.33)	0.257637	1.07(0.9,1.28)	0.451417	intronic	MUC22
SNP	rs4713172	6	28714930	T	C	0.102402	0.110616	0.0890237	1.47(1.15,1.9)	0.00237847	1.13(0.88,3.1)	0.350872	1.16(0.9,1.52)	0.257971	1.04(0.8,1.36)	0.771935	0.94(0.72,1.24)	0.659469	intergenic	ZBED9(dist=51839),LINC01623(dist=220451)
SNP	rs7773193	6	28719313	C	T	0.102402	0.110616	0.0890237	1.47(1.15,1.9)	0.00237847	1.13(0.88,3.1)	0.350872	1.16(0.9,1.52)	0.257971	1.04(0.8,1.36)	0.771935	0.94(0.72,1.24)	0.659469	intergenic	ZBED9(dist=56222),LINC01623(dist=216068)
SNP	rs454746	6	28645230	G	A	0.104192	0.112388	0.0908431	1.47(1.15,1.9)	0.00238027	1.13(0.88,3.1)	0.347162	1.17(0.9,1.52)	0.255419	1.04(0.8,1.36)	0.76668	0.94(0.72,1.24)	0.66496	intergenic	GPX5(dist=34523),ZBED9(dist=2156)
SNP	rs3873342	6	31065745	C	T	0.111155	0.12192	0.0936214	1.34(1.11,1.62)	0.00238039	1.17(0.97,3.23)	0.109356	1.22(1,1.49)	0.0517148	1.07(0.88,1.32)	0.501655	0.97(0.79,1.2)	0.783568	intergenic	MUC21(dist=1352),MUC22(dist=15963)
SNP	rs7761914	6	28750488	G	A	0.102375	0.110711	0.0887978	1.46(1.15,1.88)	0.0023846	1.13(0.88,3.1)	0.344567	1.16(0.9,1.51)	0.253907	1.04(0.8,1.36)	0.760352	0.94(0.72,1.23)	0.663195	intergenic	ZBED9(dist=87397),LINC01623(dist=184893)
SNP	rs420463	6	28664033	C	A	0.103341	0.111545	0.0899789	1.47(1.15,1.9)	0.00238596	1.13(0.88,3.1)	0.348461	1.17(0.9,1.52)	0.255961	1.04(0.8,1.36)	0.768249	0.94(0.72,1.24)	0.663482	upstream	ZBED9
SNP	rs422089	6	28635385	C	T	0.104515	0.112706	0.091177	1.47(1.15,1.9)	0.00238802	1.13(0.88,3.1)	0.347279	1.17(0.9,1.52)	0.255576	1.04(0.8,1.36)	0.767192	0.94(0.72,1.24)	0.6649	intergenic	GPX5(dist=24678),ZBED9(dist=12001)
SNP	rs2394119	6	28735496	T	A	0.10227	0.110605	0.0886965	1.46(1.15,1.88)	0.00238853	1.13(0.88,3.1)	0.345543	1.16(0.9,1.51)	0.254721	1.04(0.8,1.36)	0.762116	0.94(0.72,1.23)	0.661888	intergenic	ZBED9(dist=72405),LINC01623(dist=199885)
SNP	rs6931968	6	29018855	T	A	0.092882	0.101925	0.0781553	1.42(1.14,1.79)	0.00239182	1.12(0.89,3.07)	0.334442	1.15(0.91,1.47)	0.248196	1.04(0.82,1.33)	0.731932	0.95(0.74,1.21)	0.659908	upstream	LINC01556
SNP	rs6927023	6	28562200	A	G	0.106783	0.114951	0.0934794	1.48(1.15,1.9)	0.00240431	1.13(0.88,3.11)	0.344934	1.17(0.9,1.52)	0.254203	1.04(0.8,1.37)	0.764263	0.94(0.72,1.24)	0.668582	intergenic	ZSCAN23(dist=42942),GPX6(dist=16852)
SNP	rs911178	6	28682394	T	C	0.110725	0.118865	0.0974691	1.47(1.15,1.9)	0.00245443	1.13(0.87,3.1)	0.350442	1.17(0.9,1.53)	0.248843	1.04(0.8,1.37)	0.760778	0.95(0.72,1.24)	0.685279	intergenic	ZBED9(dist=19303),LINC01623(dist=252987)
SNP	rs9261567	6	30293223	G	A	0.145743	0.132975	0.165979	0.78(0.67,0.92)	0.00251587	0.97(0.82,2.64)	0.741395	0.97(0.81,1.15)	0.699197	0.96(0.81,1.14)	0.631846	0.94(0.79,1.12)	0.51099	intergenic	TRIM26(dist=3973),HCG17(dist=16572)
SNP	rs2269346	6	33266876	A	G	0.481793	0.465888	0.507724	0.84(0.75,0.94)	0.00254318	0.84(0.74,2.31)	0.00288133	0.84(0.75,0.95)	0.00445517	0.87(0.77,0.99)	0.0282778	0.87(0.77,0.99)	0.0299846	intronic	COL11A2
SNP	rs9272219	6	32710247	T	G	0.279446	0.264802	0.303296	0.82(0.73,0.93)	0.00255376	0.8(0.71,2.24)	0.00096969	0.78(0.69,0.89)	0.000310852	0.9(0.78,1.04)	0.139035	0.89(0.77,1.03)	0.127845	intergenic	HLA-DRB1(dist=44656),HLA-DQA1(dist=2914)
SNP	rs2076530	6	32471794	C	T	0.256867	0.271196	0.233531	1.23(1.08,1.42)	0.00256042	1.21(1.05,3.34)	0.00859535	1.24(1.08,1.44)	0.00285078	1.05(0.9,1.23)	0.538673	1.01(0.86,1.18)	0.948117	exonic	BTNL2
SNP	rs9276722	6	32870369	G	A	0.0156556	0.0113708	0.0226337	0.51(0.32,0.79)	0.00260733	0.5(0.32,1.65)	0.00276405	0.67(0.41,1.07)	0.0941839	0.62(0.38,1)	0.0484987	0.67(0.41,1.08)	0.100851	intergenic	HLA-DQB2(dist=31061),HLA-DOB(dist=18149)
SNP	rs449074	6	28647287	C	T	0.109939	0.118011	0.0967922	1.47(1.15,1.9)	0.00263245	1.13(0.88,3.11)	0.343235	1.17(0.9,1.53)	0.248064	1.04(0.8,1.37)	0.75454	0.94(0.72,1.24)	0.678999	downstream	ZBED9
SNP	rs420436	6	28663977	G	A	0.1092	0.117278	0.0960448	1.47(1.15,1.9)	0.00263912	1.13(0.88,3.11)	0.345715	1.17(0.9,1.53)	0.249509	1.04(0.8,1.37)	0.757543	0.94(0.72,1.24)	0.676369	upstream	ZBED9
SNP	rs7752721	6	28409146	T	C	0.111114	0.119171	0.0979918	1.47(1.15,1.9)	0.00264253	1.13(0.88,3.11)	0.343782	1.17(0.9,1.53)	0.252712	1.04(0.8,1.37)	0.759607	0.94(0.72,1.24)	0.673309	intronic	ZSCAN31
SNP	rs6918631	6	28420435	T	C	0.11098	0.119037	0.097858	1.47(1.15,1.9)	0.00264308	1.13(0.88,3.11)	0.343534	1.17(0.9,1.53)	0.252618	1.04(0.8,1.37)	0.75915	0.94(0.72,1.24)	0.673138	intergenic	ZSCAN31(dist=8304),ZKSCAN3(dist=5235)
SNP	rs4713311	6	30380200	C	T	0.0522654	0.0596055	0.0403112	1.52(1.16,2.01)	0.00265221	1.28(0.97,3.6)	0.0827838	1.26(0.95,1.68)	0.116061	1.34(1.01,1.8)	0.0443014	1.42(1.07,1.91)	0.0178589	ncR-_intronic	HCG17,HCG18
SNP	rs6910636	6	31093772	T	C	0.153044	0.164888	0.133755	1.29(1.09,1.52)	0.00265486	1.17(0.99,3.22)	0.0681311	1.21(1.01,1.43)	0.0346347	1.1(0.92,1.32)	0.277496	1.07(0.89,1.27)	0.485523	intronic	MUC22
SNP	rs17194767	6	30364864	A	G	0.0520752	0.0593809	0.0401235	1.52(1.16,2.01)	0.00266355	1.28(0.97,3.6)	0.0821207	1.26(0.95,1.68)	0.114837	1.34(1.01,1.8)	0.0441437	1.42(1.07,1.91)	0.0177637	ncR-_exonic	HCG18
SNP	rs3135393	6	32516820	G	A	0.115851	0.104864	0.133745	0.77(0.65,0.91)	0.00267348	0.83(0.7,2.3)	0.0415771	0.8(0.67,0.95)	0.0134229	0.99(0.81,1.21)	0.923247	0.97(0.79,1.18)	0.736599	intronic	HLA-DRA
SNP	rs2844573	6	31443433	C	A	0.216948	0.202148	0.239959	0.81(0.71,0.93)	0.002687	0.86(0.75,2.36)	0.0343018	0.99(0.85,1.15)	0.848904	0.98(0.84,1.14)	0.803337	0.88(0.76,1.03)	0.122822	intergenic	HLA-B(dist=10465),MICA(dist=32107)
SNP	rs3129702	6	30340764	A	C	0.0520519	0.0593803	0.0401168	1.52(1.16,2.01)	0.0026964	1.28(0.97,3.6)	0.0828589	1.26(0.95,1.68)	0.115724	1.34(1.01,1.8)	0.0443868	1.42(1.07,1.91)	0.0178272	ncR-_exonic	HLA-L
SNP	rs3094070	6	30339808	C	G	0.0520618	0.0593895	0.0401281	1.52(1.16,2.01)	0.00270109	1.28(0.97,3.6)	0.0829615	1.26(0.95,1.68)	0.115868	1.34(1.01,1.8)	0.0444138	1.42(1.07,1.91)	0.0178428	ncR-_exonic	HLA-L
SNP	rs4713309	6	30366687	T	C	0.052253	0.0596999	0.040125	1.52(1.16,2.01)	0.00270451	1.28(0.97,3.6)	0.0830566	1.26(0.95,1.68)	0.115999	1.34(1.01,1.8)	0.0444941	1.42(1.07,1.91)	0.0178808	ncR-_exonic	HCG18
SNP	rs9266804	6	31485621	G	A	0.0509404	0.0432723	0.0634021	0.69(0.54,0.88)	0.00270532	0.71(0.55,2.03)	0.00711564	0.69(0.53,0.9)	0.00539241	0.66(0.51,0.86)	0.0021552	0.76(0.58,0.99)	0.0433661	intronic	MICA
SNP	rs3094159	6	29943813	A	G	0.499773	0.516392	0.472708	1.19(1.06,1.34)	0.00270601	1(0.88,2.71)	0.967131	0.98(0.86,1.11)	0.724554	1.01(0.88,1.15)	0.920118	1.05(0.92,1.19)	0.495666	intergenic	HLA-G(dist=36935),HLA-H(dist=19703)
SNP	rs3132718	6	29944556	C	T	0.499804	0.516425	0.472737	1.19(1.06,1.34)	0.00270626	1(0.88,2.71)	0.966789	0.98(0.86,1.11)	0.724266	1.01(0.88,1.14)	0.920333	1.05(0.92,1.19)	0.495991	intergenic	HLA-G(dist=37678),HLA-H(dist=18960)
SNP	rs3094654	6	29947795	C	T	0.499804	0.516425	0.472737	1.19(1.06,1.34)	0.00270626	1(0.88,2.71)	0.966789	0.98(0.86,1.11)	0.724266	1.01(0.88,1.14)	0.920333	1.05(0.92,1.19)	0.495991	intergenic	HLA-G(dist=40917),HLA-H(dist=15721)
SNP	rs3132714	6	29948627	C	T	0.499804	0.516425	0.472737	1.19(1.06,1.34)	0.00270626	1(0.88,2.71)	0.966789	0.98(0.86,1.11)	0.724266	1.01(0.88,1.14)	0.920333	1.05(0.92,1.19)	0.495991	intergenic	HLA-G(dist=41749),HLA-H(dist=14889)
SNP	rs3094073	6	30339203	A	G	0.0520548	0.0593809	0.0401235	1.52(1.16,2.01)	0.00270669	1.28(0.97,3.6)	0.0830909	1.26(0.95,1.68)	0.116042	1.34(1.01,1.8)	0.0445147	1.42(1.07,1.91)	0.0178882	ncR-_exonic	HLA-L
SNP	rs3130401	6	30339252	G	A	0.0520548	0.0593809	0.0401235	1.52(1.16,2.01)	0.00270669	1.28(0.97,3.6)	0.0830909	1.26(0.95,1.68)	0.116042	1.34(1.01,1.8)	0.0445147	1.42(1.07,1.91)	0.0178882	ncR-_exonic	HLA-L
SNP	rs3132659	6	30339309	C	T	0.0520548	0.0593809	0.0401235	1.52(1.16,2.01)	0.00270669	1.28(0.97,3.6)	0.0830909	1.26(0.95,1.68)	0.116042	1.34(1.01,1.8)	0.0445147	1.42(1.07,1.91)	0.0178882	ncR-_exonic	HLA-L
SNP	rs3132658	6	30339645	C	T	0.0520548	0.0593809	0.0401235	1.52(1.16,2.01)	0.00270669	1.28(0.97,3.6)	0.0830909	1.26(0.95,1.68)	0.116042	1.34(1.01,1.8)	0.0445147	1.42(1.07,1.91)	0.0178882	ncR-_exonic	HLA-L
SNP	rs3094071	6	30339747	A	G	0.0520548	0.0593809	0.0401235	1.52(1.16,2.01)	0.00270669	1.28(0.97,3.6)	0.0830909	1.26(0.95,1.68)	0.116042	1.34(1.01,1.8)	0.0445147	1.42(1.07,1.91)	0.0178882	ncR-_exonic	HLA-L
SNP	rs3129701	6	30340651	T	C	0.0520548	0.0593809	0.0401235	1.52(1.16,2.01)	0.00270669	1.28(0.97,3.6)	0.0830909	1.26(0.95,1.68)	0.116042	1.34(1.01,1.8)	0.0445147	1.42(1.07,1.91)	0.0178882	ncR-_exonic	HLA-L
SNP	rs3129703	6	30341537	A	C	0.0520548	0.0593809	0.0401235	1.52(1.16,2.01)	0.00270669	1.28(0.97,3.6)	0.0830909	1.26(0.95,1.68)	0.116042	1.34(1.01,1.8)	0.0445147	1.42(1.07,1.91)	0.0178882	ncR-_exonic	HLA-L
SNP	rs3130405	6	30342131	T	C	0.0520548	0.0593809	0.0401235	1.52(1.16,2.01)	0.00270669	1.28(0.97,3.6)	0.0830909	1.26(0.95,1.68)	0.116042	1.34(1.01,1.8)	0.0445147	1.42(1.07,1.91)	0.0178882	ncR-_exonic	HLA-L
SNP	rs10484551	6	30364817	A	G	0.0520548	0.0593809	0.0401235	1.52(1.16,2.01)	0.00270669	1.28(0.97,3.6)	0.0830909	1.26(0.95,1.68)	0.116042	1.34(1.01,1.8)	0.0445147	1.42(1.07,1.91)	0.0178882	ncR-_exonic	HCG18
SNP	rs2285799	6	30365672	C	T	0.0520548	0.0593809	0.0401235	1.52(1.16,2.01)	0.00270669	1.28(0.97,3.6)	0.0830909	1.26(0.95,1.68)	0.116042	1.34(1.01,1.8)	0.0445147	1.42(1.07,1.91)	0.0178882	ncR-_exonic	HCG18
SNP	rs4713310	6	30379771	A	G	0.0520552	0.0593812	0.040124	1.52(1.16,2.01)	0.00270693	1.28(0.97,3.6)	0.083097	1.26(0.95,1.68)	0.116052	1.34(1.01,1.8)	0.0445198	1.42(1.07,1.91)	0.0178902	ncR-_intronic	HCG17,HCG18
SNP	rs3094630	6	30340415	A	G	0.0520618	0.0593863	0.0401332	1.52(1.16,2.01)	0.00271276	1.28(0.97,3.6)	0.0831771	1.26(0.95,1.68)	0.116146	1.34(1.01,1.8)	0.0445389	1.42(1.07,1.91)	0.017899	ncR-_exonic	HLA-L
SNP	rs1362104	6	30209635	G	A	0.339726	0.323752	0.365741	0.83(0.74,0.94)	0.00272406	0.95(0.84,2.58)	0.385149	1.01(0.88,1.15)	0.920873	0.99(0.86,1.12)	0.826646	1.06(0.93,1.21)	0.397148	intergenic	TRIM31-AS1(dist=19155),TRIM40(dist=2229)
SNP	rs6936943	6	30460965	G	A	0.404126	0.38566	0.430928	0.83(0.74,0.94)	0.00272617	1.04(0.91,2.82)	0.580293	1.08(0.94,1.23)	0.272902	1.08(0.95,1.24)	0.255499	1.09(0.95,1.25)	0.209707	intergenic	TRIM39-RPP21(dist=38351),HLA-E(dist=104197)
SNP	rs7759855	6	28390842	G	A	0.113471	0.121468	0.100447	1.47(1.15,1.9)	0.00276443	1.13(0.87,3.1)	0.350031	1.17(0.9,1.53)	0.257311	1.04(0.8,1.37)	0.769644	0.94(0.72,1.24)	0.663257	intergenic	PGBD1(dist=12537),ZSCAN31(dist=9652)
SNP	rs6929774	6	33670698	T	C	0.392368	0.408402	0.366255	1.2(1.06,1.34)	0.0027717	1.17(1.04,3.23)	0.0086277	1.17(1.03,1.32)	0.0126625	1.16(1.02,1.31)	0.0211202	1.14(1.01,1.3)	0.0324679	intergenic	LINC00336(dist=1605),ITPR3(dist=26436)
SNP	rs2516675	6	30538499	A	G	0.179648	0.19204	0.159465	1.26(1.08,1.47)	0.0027848	1.17(1,3.21)	0.0528866	1.21(1.03,1.43)	0.018574	1.13(0.96,1.34)	0.134529	1.07(0.91,1.27)	0.407161	intergenic	TRIM39-RPP21(dist=115885),HLA-E(dist=26663)
SNP	rs3757183	6	28299838	C	T	0.116434	0.124398	0.103465	1.47(1.15,1.9)	0.00279264	1.13(0.87,3.1)	0.351161	1.17(0.9,1.53)	0.25823	1.04(0.8,1.37)	0.770594	0.94(0.72,1.24)	0.660872	intergenic	TOB2P1(dist=5152),ZSCAN9(dist=1170)
SNP	rs6918043	6	28309447	A	C	0.116444	0.124407	0.103475	1.47(1.15,1.9)	0.00279474	1.13(0.87,3.1)	0.351253	1.17(0.9,1.53)	0.25827	1.04(0.8,1.37)	0.770641	0.94(0.72,1.24)	0.660848	downstream	ZSCAN9
SNP	rs1679723	6	28307579	T	G	0.11646	0.124421	0.103494	1.47(1.15,1.9)	0.00279973	1.13(0.87,3.1)	0.351767	1.17(0.89,1.53)	0.258663	1.04(0.8,1.37)	0.771224	0.94(0.72,1.24)	0.660207	intronic	ZSCAN9
SNP	rs4711345	6	33838932	A	G	0.166928	0.179407	0.146605	1.27(1.09,1.48)	0.00280097	1.23(1.05,3.43)	0.00962876	1.27(1.08,1.49)	0.00427959	1.18(1,1.39)	0.0551544	1.17(0.99,1.38)	0.0669568	intergenic	IP6K3(dist=16192),LEMD2(dist=8036)
SNP	rs7767897	6	28378279	C	T	0.113573	0.121556	0.100572	1.47(1.14,1.9)	0.00281119	1.13(0.87,3.1)	0.352223	1.17(0.9,1.53)	0.259392	1.04(0.8,1.37)	0.773124	0.94(0.72,1.24)	0.659826	UTR3	PGBD1(NM_032507:c.*239T>C,NM_001184743:c.*239T>C)
SNP	rs9263969	6	31294513	T	C	0.155382	0.16772	0.135288	1.28(1.09,1.5)	0.00281899	1.18(1,3.25)	0.0510895	1.2(1.02,1.42)	0.0336302	1.08(0.91,1.29)	0.386329	1.01(0.84,1.2)	0.936462	intergenic	HCG27(dist=14789),HLA-C(dist=49992)
SNP	rs6910120	6	28408295	A	G	0.117304	0.12526	0.104347	1.47(1.14,1.9)	0.00282531	1.14(0.88,3.11)	0.340779	1.17(0.9,1.53)	0.246464	1.05(0.8,1.37)	0.748426	0.95(0.72,1.25)	0.686811	intronic	ZSCAN31
SNP	rs210152	6	33623498	G	A	0.0847503	0.0941456	0.0694491	1.38(1.12,1.7)	0.00282721	1.37(1.11,3.92)	0.00435231	1.36(1.1,1.71)	0.00598193	1.36(1.09,1.71)	0.00651715	1.34(1.07,1.68)	0.0104208	intergenic	ZBTB9(dist=90200),BAK1(dist=24803)
SNP	rs1150725	6	28351679	C	G	0.114711	0.122681	0.101731	1.47(1.14,1.9)	0.00282893	1.13(0.87,3.1)	0.352044	1.17(0.9,1.53)	0.258545	1.04(0.8,1.37)	0.771739	0.94(0.72,1.24)	0.661598	intronic	ZSCAN26
SNP	rs6456812	6	28407861	C	A	0.117358	0.125311	0.104405	1.47(1.14,1.9)	0.00283033	1.14(0.88,3.11)	0.341153	1.17(0.9,1.53)	0.246833	1.05(0.8,1.37)	0.748717	0.94(0.72,1.25)	0.686319	intronic	ZSCAN31
SNP	rs9257805	6	29454308	G	A	0.0170387	0.0125313	0.0243796	0.52(0.33,0.8)	0.00283263	0.63(0.4,1.88)	0.0418918	0.84(0.52,1.34)	0.464104	0.78(0.48,1.25)	0.297999	0.85(0.52,1.37)	0.496773	intergenic	OR12D3(dist=3261),OR12D2(dist=18087)
SNP	rs2799076	6	28340257	T	C	0.114789	0.122754	0.101818	1.47(1.14,1.9)	0.00284423	1.13(0.87,3.1)	0.35229	1.17(0.9,1.53)	0.258933	1.04(0.8,1.37)	0.772563	0.94(0.72,1.24)	0.66055	intergenic	NKAPL(dist=3542),ZSCAN26(dist=2510)
M	AA_DQB1_3_32742259_S	6	32742259	A	P	0.0860051	0.0940117	0.0729655	1.44(1.14,1.84)	0.00285328	1.45(1.13,4.25)	0.00320655	1.43(1.12,1.84)	0.00523078	1.21(0.93,1.57)	0.155654	1.19(0.92,1.55)	0.177899	exonic	HLA-DQB1
SNP	rs1736892	6	28294957	C	T	0.117004	0.124941	0.104077	1.47(1.14,1.9)	0.002858	1.13(0.87,3.1)	0.35112	1.17(0.9,1.53)	0.256126	1.04(0.8,1.37)	0.769331	0.94(0.72,1.24)	0.663735	upstream	TOB2P1
SNP	rs6901001	6	28419098	G	A	0.117021	0.124969	0.104076	1.47(1.14,1.9)	0.00286191	1.14(0.88,3.11)	0.339385	1.17(0.9,1.53)	0.244768	1.05(0.8,1.37)	0.745381	0.95(0.72,1.25)	0.689891	intergenic	ZSCAN31(dist=6967),ZKSCAN3(dist=6572)
SNP	rs9295769	6	28412548	G	A	0.117129	0.125075	0.104186	1.47(1.14,1.9)	0.00286209	1.14(0.88,3.12)	0.339213	1.17(0.9,1.53)	0.244849	1.05(0.8,1.38)	0.745292	0.95(0.72,1.25)	0.689854	upstream	ZSCAN31
SNP	rs2108924	6	28534357	C	G	0.117193	0.125131	0.104264	1.47(1.14,1.9)	0.00287259	1.13(0.88,3.11)	0.344197	1.17(0.9,1.53)	0.243496	1.05(0.8,1.37)	`	0.95(0.72,1.25)	0.690427	intergenic	ZSCAN23(dist=15099),GPX6(dist=44695)
SNP	rs6908459	6	28413472	A	C	0.117059	0.125004	0.104118	1.47(1.14,1.9)	0.00287269	1.14(0.88,3.11)	0.339456	1.17(0.9,1.53)	0.244733	1.05(0.8,1.37)	0.745164	0.95(0.72,1.25)	0.690079	intergenic	ZSCAN31(dist=1341),ZKSCAN3(dist=12198)
SNP	rs2442719	6	31428517	T	C	0.295499	0.280164	0.320473	0.83(0.73,0.94)	0.00288115	0.94(0.83,2.56)	0.332717	0.96(0.84,1.1)	0.586417	0.97(0.85,1.11)	0.62661	1.11(0.96,1.28)	0.145455	intergenic	HLA-C(dist=80625),HLA-B(dist=1111)
SNP	rs6929449	6	28421781	C	A	0.116973	0.124915	0.104039	1.47(1.14,1.9)	0.00288898	1.14(0.88,3.11)	0.339964	1.17(0.9,1.53)	0.244853	1.05(0.8,1.37)	0.746122	0.95(0.72,1.25)	0.689275	intergenic	ZSCAN31(dist=9650),ZKSCAN3(dist=3889)
SNP	rs9258966	6	29948361	T	C	0.499609	0.516109	0.472737	1.19(1.06,1.34)	0.00289486	1(0.88,2.71)	0.952617	0.98(0.86,1.11)	0.711584	1.01(0.88,1.14)	0.931298	1.05(0.92,1.19)	0.506742	intergenic	HLA-G(dist=41483),HLA-H(dist=15155)
SNP	rs1264456	6	30570063	A	G	0.343053	0.359128	0.316872	1.2(1.06,1.35)	0.00290784	0.98(0.86,2.67)	0.771827	0.95(0.83,1.09)	0.461865	0.99(0.87,1.14)	0.911025	1.01(0.88,1.16)	0.869642	downstream	HLA-E
SNP	rs3130171	6	33106707	C	T	0.471735	0.455016	0.498962	0.84(0.75,0.94)	0.00291809	0.86(0.77,2.37)	0.0109315	0.87(0.77,0.97)	0.0162397	0.88(0.79,1)	0.0411413	0.89(0.79,1)	0.0562369	intergenic	HLA-DOA(dist=21340),HLA-DPA1(dist=33617)
M	AA_DQB1_197_32737188_S	6	32737188	A	P	0.0858795	0.093849	0.0729002	1.44(1.14,1.84)	0.0029227	1.45(1.13,4.24)	0.00333435	1.43(1.11,1.84)	0.00542664	1.2(0.93,1.56)	0.156989	1.2(0.93,1.55)	0.176256	exonic	HLA-DQB1
SNP	rs3135363	6	32497626	G	A	0.272407	0.257739	0.296296	0.83(0.73,0.94)	0.00295029	0.85(0.75,2.34)	0.0138164	0.81(0.71,0.92)	0.00168951	0.96(0.83,1.11)	0.562435	0.96(0.83,1.12)	0.600786	intergenic	BTNL2(dist=14741),HLA-DRA(dist=17971)
SNP	rs34503701	6	31068200	A	T	0.116005	0.104864	0.13354	0.77(0.64,0.91)	0.0029671	0.81(0.68,2.24)	0.0185952	0.97(0.8,1.18)	0.760268	0.94(0.77,1.15)	0.558568	0.91(0.75,1.11)	0.359488	intergenic	MUC21(dist=3807),MUC22(dist=13508)
SNP	rs11757306	6	30915037	C	T	0.0245677	0.0192571	0.0332166	0.59(0.41,0.83)	0.00297255	0.64(0.44,1.89)	0.0151418	0.81(0.55,1.2)	0.298373	0.75(0.51,1.11)	0.152299	0.77(0.52,1.15)	0.200234	intergenic	LINC00243(dist=8622),DDR1(dist=43332)
SNP	rs6902583	6	28403512	C	T	0.118429	0.126333	0.105557	1.47(1.14,1.9)	0.00297643	1.13(0.87,3.11)	0.346803	1.17(0.9,1.53)	0.251242	1.04(0.8,1.37)	0.757618	0.94(0.72,1.24)	0.677421	intronic	ZSCAN31
SNP	rs1431403	6	33155009	T	C	0.256733	0.27066	0.234053	1.22(1.07,1.39)	0.00298624	1.21(1.06,3.35)	0.00539548	1.29(1.12,1.48)	0.000394877	1.2(1.04,1.38)	0.0124167	1.15(1,1.33)	0.0491923	intronic	HLA-DPA1,HLA-DPB1
SNP	rs6922161	6	28403316	G	A	0.118291	0.126192	0.105424	1.47(1.14,1.9)	0.00299251	1.13(0.87,3.11)	0.347518	1.17(0.9,1.53)	0.251761	1.04(0.8,1.37)	0.75873	0.94(0.72,1.24)	0.676321	intronic	ZSCAN31
SNP	rs1431396	6	33106542	T	C	0.47182	0.455148	0.498972	0.84(0.75,0.94)	0.00300741	0.86(0.77,2.37)	0.0112703	0.87(0.77,0.97)	0.0169798	0.89(0.79,1)	0.0428778	0.89(0.79,1)	0.0586072	intergenic	HLA-DOA(dist=21175),HLA-DPA1(dist=33782)
SNP	rs9258260	6	29831140	A	G	0.311742	0.296905	0.335905	0.83(0.73,0.94)	0.00302344	1.11(0.97,3.03)	0.142619	1.11(0.96,1.28)	0.162615	1.06(0.92,1.23)	0.417821	1.01(0.88,1.17)	0.854077	intergenic	IFITM4P(dist=4236),HCG4(dist=35647)
SNP	rs2844651	6	31008643	T	C	0.362622	0.378395	0.336934	1.19(1.06,1.34)	0.00303212	1.14(1.02,3.14)	0.0276075	1.14(1.01,1.29)	0.0404846	1.2(1.06,1.36)	0.00359651	1.17(1.03,1.32)	0.0168747	upstream	SFTA2
SNP	rs3129705	6	30342700	A	G	0.0520239	0.0592461	0.0402618	1.51(1.16,2)	0.00305393	1.27(0.97,3.58)	0.0893593	1.25(0.94,1.67)	0.124148	1.34(1.01,1.8)	0.0472119	1.42(1.06,1.91)	0.0189612	ncR-_exonic	HLA-L
SNP	rs3130403	6	30339988	G	T	0.0529065	0.0601409	0.0411245	1.51(1.15,2)	0.00306439	1.28(0.97,3.6)	0.0825764	1.26(0.95,1.68)	0.117316	1.34(1.01,1.8)	0.0454582	1.42(1.07,1.91)	0.0179816	ncR-_exonic	HLA-L
SNP	rs3901687	6	29992880	A	G	0.111574	0.119709	0.0956341	1.35(1.11,1.65)	0.00308366	1.1(0.9,3.01)	0.360989	1.11(0.9,1.37)	0.327267	1.01(0.81,1.25)	0.960123	0.92(0.74,1.14)	0.425701	intergenic	HLA-H(dist=26044),HCG4B(dist=7468)
SNP	rs3129831	6	30342606	T	A	0.0518591	0.0590651	0.0401235	1.51(1.15,2)	0.00312407	1.27(0.97,3.57)	0.0898225	1.25(0.94,1.67)	0.12443	1.34(1.01,1.8)	0.0475521	1.42(1.06,1.9)	0.0190466	ncR-_exonic	HLA-L
SNP	rs434841	6	32299019	A	G	0.476908	0.460518	0.503601	0.84(0.75,0.94)	0.00315408	0.85(0.76,2.34)	0.00689048	0.83(0.73,0.93)	0.00181176	0.94(0.83,1.07)	0.358192	0.89(0.78,1.02)	0.0953273	intronic	NOTCH4
SNP	rs11796	6	31609191	T	A	0.466233	0.483166	0.438658	1.19(1.06,1.33)	0.00318786	1.09(0.97,2.97)	0.162007	1.09(0.96,1.23)	0.171113	1.11(0.98,1.25)	0.0886144	1.01(0.89,1.15)	0.894273	ncR-_intronic	ATP6V1G2-DDX39B
M	AA_DPB1_35_33156517_L	6	33156517	P	A	0.541708	0.526543	0.566405	0.83(0.74,0.94)	0.00319315	0.84(0.75,2.33)	0.00712599	0.8(0.71,0.91)	0.000754746	0.87(0.76,0.99)	0.0299086	0.87(0.77,0.99)	0.0417421	exonic	HLA-DPB1
SNP	rs9368677	6	31380300	A	G	0.253229	0.26753	0.229938	1.22(1.07,1.4)	0.00320873	1.11(0.97,3.03)	0.143258	1.02(0.88,1.18)	0.802486	1.11(0.96,1.29)	0.160657	1.07(0.92,1.24)	0.386609	intergenic	HLA-C(dist=32408),HLA-B(dist=49328)
SNP	rs1058026	6	31429664	C	A	0.136204	0.124763	0.154835	0.79(0.67,0.92)	0.00325557	0.8(0.68,2.23)	0.00844797	0.81(0.69,0.97)	0.0175473	0.79(0.67,0.94)	0.00835951	0.82(0.69,0.98)	0.0267602	UTR3	HLA-B(NM_005514:c.*393T>G)
SNP	rs3094009	6	31565157	T	C	0.400709	0.416613	0.374806	1.19(1.06,1.34)	0.00326462	1.11(0.98,3.04)	0.087798	1.05(0.93,1.19)	0.430584	1.11(0.98,1.27)	0.092928	1.04(0.91,1.18)	0.58428	intergenic	HCG26(dist=16993),MICB(dist=5480)
SNP	rs1264518	6	30518185	T	C	0.0818264	0.0729627	0.0962618	0.74(0.6,0.9)	0.00327761	0.93(0.75,2.53)	0.493306	0.91(0.73,1.12)	0.362824	0.92(0.74,1.15)	0.471486	0.93(0.74,1.15)	0.485333	intergenic	TRIM39-RPP21(dist=95571),HLA-E(dist=46977)
SNP	rs7759803	6	30920498	A	G	0.0249965	0.0197426	0.033553	0.59(0.41,0.84)	0.00328707	0.64(0.45,1.9)	0.0162599	0.82(0.56,1.21)	0.311463	0.76(0.51,1.12)	0.161976	0.78(0.52,1.15)	0.213374	intergenic	LINC00243(dist=14083),DDR1(dist=37871)
SNP	rs28772340	6	32800931	A	G	0.402679	0.415035	0.376677	1.19(1.06,1.34)	0.00329257	1.14(1.01,3.14)	0.0280029	1.18(1.04,1.33)	0.0102707	0.98(0.85,1.13)	0.76672	1(0.87,1.16)	0.974119	intergenic	HLA-DQB1(dist=58487),HLA-DQA2(dist=16210)
SNP	rs3129832	6	30342636	G	A	0.0507417	0.057753	0.039323	1.52(1.16,2.03)	0.00329607	1.28(0.96,3.59)	0.0928948	1.25(0.94,1.69)	0.129874	1.34(1,1.81)	0.0494388	1.43(1.06,1.93)	0.0189838	ncR-_exonic	HLA-L
SNP	200521	6	33281976	A	G	0.481996	0.466519	0.507202	0.84(0.75,0.94)	0.00330146	0.84(0.75,2.32)	0.00369089	0.85(0.75,0.95)	0.00567247	0.88(0.78,0.99)	0.0344176	0.88(0.78,0.99)	0.0367698
SNP	rs2523674	6	31544768	A	G	0.426612	0.443462	0.399171	1.18(1.06,1.33)	0.00331818	1.11(0.99,3.04)	0.0686566	1.03(0.92,1.16)	0.603342	1.07(0.95,1.21)	0.283953	1.07(0.95,1.21)	0.278601	intergenic	HCP5(dist=3203),HCG26(dist=2217)
SNP	rs28512317	6	30521161	C	A	0.158288	0.169299	0.139175	1.28(1.09,1.5)	0.00331988	1.14(0.96,3.12)	0.128484	1.21(1.02,1.44)	0.0262996	1.12(0.94,1.34)	0.198884	1.05(0.88,1.25)	0.612556	intergenic	TRIM39-RPP21(dist=98547),HLA-E(dist=44001)
SNP	rs9368758	6	33245999	A	G	0.476507	0.46115	0.501545	0.84(0.75,0.94)	0.00332198	0.84(0.75,2.31)	0.00301412	0.84(0.75,0.95)	0.00476118	0.87(0.77,0.98)	0.026638	0.87(0.77,0.98)	0.0271829	intronic	COL11A2
M	AA_DQB1_3_32742259_P	6	32742259	P	A	0.085137	0.0930069	0.07232	1.43(1.13,1.82)	0.00336715	1.44(1.13,4.21)	0.00386977	1.42(1.11,1.83)	0.00620607	1.2(0.93,1.55)	0.169561	1.19(0.92,1.54)	0.190905	exonic	HLA-DQB1
M	AA_DQB1_197_32737188_N	6	32737188	P	A	0.0850836	0.0929447	0.0722809	1.43(1.13,1.82)	0.00339611	1.44(1.13,4.21)	0.00386812	1.42(1.11,1.83)	0.00618811	1.2(0.93,1.56)	0.168757	1.19(0.92,1.54)	0.189718	exonic	HLA-DQB1
SNP	rs9405098	6	32487714	A	G	0.226988	0.240682	0.204428	1.23(1.07,1.41)	0.00340202	1.18(1.03,3.26)	0.018315	1.11(0.96,1.28)	0.153785	1.18(1.02,1.37)	0.0237221	1.15(1,1.34)	0.0555031	intergenic	BTNL2(dist=4829),HLA-DRA(dist=27883)
M	AA_DQB1_-17_32742316_P	6	32742316	P	A	0.0852012	0.0930619	0.0723992	1.43(1.13,1.82)	0.00340296	1.44(1.13,4.2)	0.00392114	1.42(1.11,1.83)	0.00631003	1.2(0.93,1.55)	0.170264	1.19(0.92,1.54)	0.191673	exonic	HLA-DQB1
M	AA_DQB1_9_32740810_L	6	32740810	P	A	0.085391	0.0932451	0.0725998	1.43(1.13,1.82)	0.0034141	1.44(1.13,4.2)	0.00393386	1.42(1.11,1.83)	0.0063645	1.2(0.93,1.55)	0.169348	1.19(0.92,1.54)	0.191341	exonic	HLA-DQB1
SNP	rs9275328	6	32774800	T	C	0.235049	0.220815	0.258231	0.82(0.72,0.94)	0.00342943	0.88(0.77,2.41)	0.0598182	0.84(0.73,0.97)	0.0152077	0.9(0.79,1.04)	0.165682	0.9(0.78,1.03)	0.129445	intergenic	HLA-DQB1(dist=32356),HLA-DQA2(dist=42341)
A	HLA_DQB1_0601	6	32739039	P	A	0.0851814	0.0930319	0.0723961	1.43(1.13,1.82)	0.00343131	1.44(1.13,4.2)	0.00392056	1.42(1.11,1.83)	0.00629124	1.2(0.93,1.55)	0.169445	1.19(0.92,1.54)	0.19064		HLA-DQB1
SNP	rs2763979	6	31902571	T	C	0.231311	0.244788	0.209362	1.23(1.07,1.41)	0.00344643	1.17(1.02,3.22)	0.026702	1.28(1.11,1.48)	0.000857007	1.18(1.02,1.37)	0.0278905	1.14(0.98,1.33)	0.0841563	upstream	HSPA1B
SNP	rs3115628	6	29926000	C	T	0.16499	0.176727	0.145876	1.27(1.08,1.48)	0.00345825	1.11(0.95,3.05)	0.192454	1.2(1.02,1.43)	0.0302984	1.1(0.93,1.31)	0.273444	1.04(0.88,1.24)	0.631244	intergenic	HLA-G(dist=19122),HLA-H(dist=37516)
SNP	rs3094204	6	31199971	A	G	0.268885	0.253632	0.293724	0.83(0.73,0.94)	0.00347281	0.94(0.82,2.56)	0.340982	0.88(0.77,1.01)	0.0653025	0.92(0.81,1.06)	0.250334	0.91(0.79,1.04)	0.173921	intronic	PSORS1C1
SNP	rs2245822	6	31338779	A	G	0.0353798	0.0291709	0.0454918	0.64(0.47,0.86)	0.00348428	0.78(0.57,2.18)	0.116971	1.36(0.95,1.95)	0.0965476	1.25(0.87,1.8)	0.226941	1.34(0.93,1.94)	0.11851	intergenic	HCG27(dist=59055),HLA-C(dist=5726)
M	AA_DQB1_37_32740726_D	6	32740726	P	A	0.0852804	0.0931112	0.0725273	1.43(1.13,1.82)	0.00351117	1.43(1.12,4.2)	0.00401394	1.42(1.11,1.83)	0.00647502	1.2(0.93,1.55)	0.171959	1.19(0.92,1.54)	0.193778	exonic	HLA-DQB1
SNP	rs3117039	6	33193829	T	C	0.397314	0.412874	0.371971	1.18(1.06,1.33)	0.00352542	1.17(1.04,3.23)	0.00715519	1.18(1.05,1.33)	0.00642135	1.15(1.02,1.3)	0.0223038	1.13(1,1.27)	0.0487599	ncR-_intronic	HLA-DPB2
SNP	rs7453967	6	31422222	G	T	0.0375716	0.0312697	0.0478349	0.65(0.49,0.87)	0.00354051	0.65(0.49,1.92)	0.00430128	0.83(0.58,1.19)	0.320897	0.89(0.62,1.28)	0.528395	0.96(0.67,1.38)	0.828307	intergenic	HLA-C(dist=74330),HLA-B(dist=7406)
SNP	rs2076531	6	32471690	G	A	0.0871552	0.0961058	0.0725782	1.37(1.11,1.69)	0.00354889	1.39(1.13,4.02)	0.00242802	1.31(1.06,1.64)	0.0135274	1.14(0.91,1.42)	0.266138	1.14(0.91,1.43)	0.269642	intronic	BTNL2
SNP	rs915666	6	30535461	T	C	0.261968	0.275706	0.239595	1.22(1.07,1.39)	0.00355817	1.1(0.96,3.01)	0.162002	1.15(1,1.33)	0.0472856	1.09(0.95,1.26)	0.216668	1.03(0.89,1.19)	0.663876	intergenic	TRIM39-RPP21(dist=112847),HLA-E(dist=29701)
B	AA_A_81_30018753	6	30018753	A	L	0.16196	0.173063	0.143878	1.27(1.08,1.49)	0.00356679	1.01(0.86,2.76)	0.867671	1.07(0.9,1.27)	0.443394	1.07(0.9,1.27)	0.476135	1.04(0.88,1.24)	0.648575	exonic	HLA-A
SNP	rs2859112	6	32805991	C	T	0.403685	0.41943	0.378043	1.19(1.06,1.34)	0.00357532	1.15(1.02,3.15)	0.0239793	1.18(1.04,1.34)	0.00835343	0.98(0.85,1.13)	0.808369	1(0.86,1.15)	0.950419	intergenic	HLA-DQB1(dist=63547),HLA-DQA2(dist=11150)
B	AA_A_82_30018756	6	30018756	L	R	0.161944	0.173044	0.143868	1.27(1.08,1.48)	0.00357717	1.01(0.86,2.76)	0.868247	1.07(0.9,1.27)	0.44367	1.07(0.9,1.27)	0.476415	1.04(0.88,1.24)	0.64885	exonic	HLA-A
B	AA_A_79_30018747	6	30018747	R	G	0.161928	0.173026	0.143854	1.27(1.08,1.48)	0.00358187	1.01(0.86,2.76)	0.868168	1.07(0.9,1.27)	0.443579	1.07(0.9,1.27)	0.476431	1.04(0.88,1.24)	0.648756	exonic	HLA-A
SNP	rs12177980	6	32794062	G	A	0.403718	0.419457	0.378086	1.19(1.06,1.34)	0.00359191	1.15(1.02,3.15)	0.0240797	1.18(1.04,1.34)	0.00840361	0.98(0.85,1.13)	0.807479	1(0.86,1.15)	0.949442	intergenic	HLA-DQB1(dist=51618),HLA-DQA2(dist=23079)
B	AA_A_83_30018759	6	30018759	R	G	0.162017	0.173111	0.143951	1.27(1.08,1.48)	0.00359481	1.01(0.86,2.76)	0.870724	1.07(0.9,1.27)	0.445659	1.06(0.9,1.27)	0.478856	1.04(0.87,1.24)	0.651924	exonic	HLA-A
SNP	rs4713304	6	30360349	A	G	0.0517039	0.0587492	0.0401648	1.51(1.15,1.99)	0.00360727	1.27(0.96,3.55)	0.0992873	1.24(0.94,1.67)	0.136311	1.33(1,1.78)	0.0567782	1.4(1.05,1.89)	0.0229627	ncR-_intronic	HCG17
B	AA_A_80_30018750	6	30018750	I	T	0.161806	0.172892	0.143753	1.27(1.08,1.48)	0.00361508	1.01(0.86,2.76)	0.86908	1.07(0.9,1.27)	0.443975	1.06(0.9,1.27)	0.477379	1.04(0.88,1.24)	0.649521	exonic	HLA-A
SNP	rs9275312	6	32773706	G	A	0.234638	0.220467	0.257716	0.82(0.72,0.94)	0.00361985	0.88(0.77,2.41)	0.0625997	0.84(0.73,0.97)	0.0162743	0.91(0.79,1.04)	0.171961	0.9(0.78,1.03)	0.135538	intergenic	HLA-DQB1(dist=31262),HLA-DQA2(dist=43435)
M	AA_A_76_30018738_E	6	30018738	P	A	0.161797	0.172882	0.143745	1.27(1.08,1.48)	0.00362082	1.01(0.86,2.76)	0.869158	1.07(0.9,1.27)	0.444201	1.06(0.9,1.27)	0.477567	1.04(0.88,1.24)	0.649723	exonic	HLA-A
SNP	rs4713412	6	31095190	A	G	0.448708	0.432091	0.475309	0.84(0.75,0.95)	0.00364035	0.87(0.77,2.39)	0.0210081	0.94(0.83,1.06)	0.329323	0.88(0.78,1)	0.0558622	0.98(0.86,1.11)	0.71153	intronic	MUC22
M	AA_DQB1_-17_32742316_A	6	32742316	A	P	0.0874249	0.0953023	0.0745957	1.42(1.12,1.81)	0.00365501	1.42(1.12,4.14)	0.00464576	1.41(1.1,1.81)	0.00672176	1.19(0.92,1.54)	0.18925	1.17(0.91,1.52)	0.22284	exonic	HLA-DQB1
SNP	rs2242668	6	31881800	T	C	0.204165	0.19142	0.224921	0.81(0.71,0.94)	0.00371719	0.89(0.77,2.43)	0.0990562	0.9(0.77,1.04)	0.145599	0.91(0.79,1.06)	0.234491	0.97(0.84,1.13)	0.69748	intronic	LSM2
SNP	rs3117116	6	32474995	G	A	0.0880615	0.0963361	0.073423	1.36(1.11,1.68)	0.00375087	1.4(1.13,4.04)	0.00215305	1.32(1.07,1.64)	0.0113411	1.14(0.92,1.43)	0.236163	1.14(0.92,1.43)	0.240058	intronic	BTNL2
M	AA_C_156_31346909_R	6	31346909	P	A	0.337329	0.35263	0.312409	1.2(1.06,1.36)	0.00375445	1.13(1,3.1)	0.0514468	1.01(0.89,1.16)	0.854685	1.08(0.94,1.23)	0.282007	0.99(0.87,1.14)	0.938678	exonic	HLA-C
M	AA_DQB1_57_32740666_A	6	32740666	P	A	0.183189	0.195593	0.162989	1.25(1.08,1.46)	0.0037553	1.23(1.05,3.41)	0.0101735	1.3(1.11,1.53)	0.00119785	1.13(0.95,1.34)	0.171481	1.07(0.9,1.27)	0.457762	exonic	HLA-DQB1
SNP	rs362511	6	29638829	G	A	0.310368	0.325336	0.28599	1.2(1.06,1.36)	0.00377193	0.97(0.85,2.64)	0.653121	0.99(0.87,1.14)	0.915372	0.92(0.8,1.06)	0.250992	0.96(0.83,1.1)	0.531412	intergenic	UBD(dist=3148),SNORD32B(dist=19179)
SNP	rs660895	6	32685358	G	A	0.241487	0.227416	0.264403	0.82(0.72,0.94)	0.0037847	0.88(0.77,2.41)	0.0604888	0.84(0.73,0.96)	0.012917	0.91(0.79,1.04)	0.170118	0.9(0.78,1.04)	0.138366	intergenic	HLA-DRB1(dist=19767),HLA-DQA1(dist=27803)
SNP	rs12663317	6	32850805	C	A	0.0154634	0.0113724	0.022126	0.52(0.33,0.81)	0.00380598	0.51(0.32,1.67)	0.00389962	0.68(0.42,1.1)	0.115577	0.64(0.39,1.02)	0.0627396	0.68(0.42,1.11)	0.123333	intergenic	HLA-DQB2(dist=11497),HLA-DOB(dist=37713)
B	AA_B_113_31432132	6	31432132	Y	H	0.133215	0.122168	0.151207	0.78(0.67,0.93)	0.00386845	0.94(0.79,2.56)	0.47758	0.86(0.72,1.02)	0.0900232	0.93(0.78,1.11)	0.431648	0.9(0.75,1.08)	0.252915	exonic	HLA-B
SNP	rs6910700	6	31093936	A	G	0.448431	0.431143	0.474768	0.84(0.75,0.95)	0.00394809	0.87(0.78,2.39)	0.0225613	0.94(0.83,1.07)	0.339788	0.89(0.78,1.01)	0.0602095	0.98(0.86,1.12)	0.740726	intronic	MUC22
SNP	rs3129907	6	32431723	G	A	0.227933	0.240366	0.206488	1.22(1.07,1.41)	0.00395704	1.17(1.01,3.21)	0.0315517	1.2(1.04,1.39)	0.0113648	1.06(0.91,1.23)	0.489125	1.05(0.9,1.23)	0.508359	intronic	C6orf10
SNP	rs9378150	6	30977672	G	A	0.265095	0.279597	0.241476	1.21(1.06,1.38)	0.00396303	1.15(1,3.14)	0.04366	1.08(0.95,1.24)	0.242439	1.17(1.02,1.34)	0.027039	1.09(0.94,1.25)	0.257591	intergenic	DDR1(dist=1760),GTF2H4(dist=6284)
SNP	rs2076528	6	32472172	C	A	0.0869141	0.0957457	0.0725309	1.36(1.11,1.68)	0.00397381	1.39(1.12,4.01)	0.00265133	1.31(1.06,1.63)	0.014504	1.13(0.91,1.42)	0.279478	1.13(0.9,1.42)	0.28628	intronic	BTNL2
SNP	rs2076527	6	32472192	C	T	0.0869153	0.0957457	0.072534	1.36(1.11,1.68)	0.00397858	1.39(1.12,4.01)	0.00265442	1.31(1.06,1.63)	0.0145195	1.13(0.91,1.42)	0.279636	1.13(0.9,1.42)	0.28645	intronic	BTNL2
SNP	rs9380293	6	32485262	T	C	0.230169	0.243813	0.207948	1.22(1.07,1.4)	0.00399767	1.18(1.02,3.25)	0.0220816	1.1(0.96,1.27)	0.177702	1.18(1.02,1.36)	0.0288249	1.15(0.99,1.33)	0.0654965	intergenic	BTNL2(dist=2377),HLA-DRA(dist=30335)
SNP	rs2072107	6	30274914	A	G	0.148747	0.136757	0.168273	0.79(0.68,0.93)	0.00401081	0.98(0.83,2.66)	0.805411	0.97(0.82,1.15)	0.761084	0.96(0.81,1.14)	0.671309	0.96(0.8,1.13)	0.599205	UTR5	TRIM26(NM_003449:c.-55C>T)
SNP	rs2517431	6	31055357	A	C	0.359687	0.343967	0.385288	0.84(0.75,0.95)	0.00401313	0.85(0.76,2.35)	0.00972549	0.92(0.81,1.04)	0.170713	0.87(0.77,0.99)	0.0372162	0.98(0.85,1.12)	0.742771	intergenic	DPCR1(dist=25380),MUC21(dist=4107)
SNP	rs2844645	6	31123161	G	A	0.621282	0.605733	0.646604	0.84(0.75,0.95)	0.00403	0.9(0.8,2.47)	0.0936046	0.89(0.78,1)	0.0527324	0.97(0.85,1.1)	0.603056	0.87(0.76,0.99)	0.0414637	intergenic	MUC22(dist=12003),HCG22(dist=6045)
SNP	rs9469618	6	33931127	A	C	0.196394	0.208781	0.175592	1.24(1.07,1.43)	0.00406049	1.22(1.06,3.4)	0.00747002	1.26(1.08,1.46)	0.00315037	1.2(1.03,1.4)	0.0192079	1.19(1.02,1.39)	0.024743	intergenic	MLN(dist=51356),LINC01016(dist=34139)
M	AA_B_95_31432186_W	6	31432186	P	A	0.152824	0.141297	0.171597	0.79(0.68,0.93)	0.00406427	0.84(0.71,2.32)	0.0368208	0.88(0.74,1.04)	0.135066	0.85(0.72,1.01)	0.0682646	0.88(0.74,1.04)	0.140056	exonic	HLA-B
SNP	rs2734959	6	29957666	C	G	0.46737	0.474416	0.440687	1.19(1.06,1.33)	0.00409429	1(0.88,2.71)	0.982702	0.97(0.85,1.1)	0.621074	1(0.88,1.14)	0.996999	1.03(0.9,1.17)	0.665929	intergenic	HLA-G(dist=50788),HLA-H(dist=5850)
SNP	rs7755802	6	31090188	A	G	0.40998	0.393872	0.436214	0.84(0.75,0.95)	0.00412888	0.87(0.77,2.39)	0.0219468	0.93(0.83,1.06)	0.280441	0.88(0.78,1)	0.0496618	0.97(0.85,1.11)	0.672628	intronic	MUC22
SNP	rs7758976	6	31095765	A	G	0.40998	0.393872	0.436214	0.84(0.75,0.95)	0.00412888	0.87(0.77,2.39)	0.0219468	0.93(0.83,1.06)	0.280441	0.88(0.78,1)	0.0496618	0.97(0.85,1.11)	0.672628	intronic	MUC22
SNP	rs35759989	6	32689074	G	A	0.0664683	0.0735944	0.053125	1.41(1.12,1.79)	0.00413845	1.31(1.03,3.69)	0.0289316	1.24(0.97,1.58)	0.0854534	1.08(0.85,1.39)	0.519184	1.07(0.84,1.37)	0.603262	intergenic	HLA-DRB1(dist=23483),HLA-DQA1(dist=24087)
SNP	rs1535950	6	33893805	A	G	0.312917	0.327543	0.289096	1.2(1.06,1.35)	0.00415162	1.18(1.04,3.26)	0.00867289	1.22(1.07,1.39)	0.00265995	1.16(1.02,1.32)	0.0234512	1.16(1.02,1.32)	0.025172	intergenic	MLN(dist=14034),LINC01016(dist=71461)
SNP	rs4713691	6	33898393	G	A	0.321135	0.335755	0.297326	1.2(1.06,1.35)	0.00422285	1.18(1.04,3.26)	0.00856035	1.21(1.07,1.38)	0.00320843	1.15(1.01,1.31)	0.0305993	1.15(1.01,1.31)	0.0327533	intergenic	MLN(dist=18622),LINC01016(dist=66873)
SNP	rs3129860	6	32509057	A	G	0.0868885	0.0957044	0.0725309	1.36(1.1,1.68)	0.00428951	1.39(1.12,4.01)	0.00274716	1.34(1.08,1.67)	0.00904371	1.16(0.93,1.46)	0.196847	1.17(0.93,1.47)	0.175576	intergenic	BTNL2(dist=26172),HLA-DRA(dist=6540)
SNP	rs13204139	6	32860663	A	G	0.0155444	0.0115073	0.0221193	0.52(0.33,0.81)	0.00431066	0.52(0.33,1.68)	0.00449815	0.69(0.43,1.11)	0.125792	0.64(0.4,1.03)	0.0694951	0.69(0.42,1.12)	0.13443	intergenic	HLA-DQB2(dist=21355),HLA-DOB(dist=27855)
SNP	rs2471980	6	31908847	C	G	0.212916	0.225837	0.191872	1.23(1.07,1.41)	0.0043139	1.16(1.01,3.2)	0.0375845	1.29(1.11,1.5)	0.000991979	1.2(1.03,1.4)	0.0202934	1.17(1,1.36)	0.0517859	intergenic	HSPA1B(dist=2837),C6orf48(dist=1824)
SNP	rs6931921	6	31202982	G	C	0.114028	0.103601	0.130928	0.78(0.65,0.92)	0.00437807	0.87(0.73,2.39)	0.127857	0.92(0.77,1.11)	0.376277	0.88(0.73,1.07)	0.196178	0.84(0.7,1.02)	0.0763859	intronic	PSORS1C1
SNP	rs9295952	6	31190514	A	G	0.0437654	0.0501535	0.0333616	1.56(1.15,2.12)	0.0043846	1.44(1.06,4.22)	0.020162	1.34(0.99,1.85)	0.0655238	1.35(0.98,1.86)	0.066849	1.6(1.16,2.23)	0.00478112	upstream;downstream	PSORS1C1;CDSN
SNP	rs2894249	6	32433813	G	A	0.227451	0.239735	0.206276	1.22(1.07,1.4)	0.00439671	1.16(1.01,3.2)	0.0349711	1.2(1.04,1.38)	0.0132009	1.05(0.9,1.22)	0.524081	1.05(0.9,1.22)	0.543982	intronic	C6orf10
SNP	rs9380376	6	33832772	C	T	0.263627	0.277326	0.241317	1.21(1.06,1.38)	0.00447662	1.2(1.05,3.3)	0.00858767	1.21(1.06,1.39)	0.00554098	1.16(1.01,1.33)	0.0377926	1.15(1,1.33)	0.0438261	intergenic	IP6K3(dist=10032),LEMD2(dist=14196)
SNP	rs4713411	6	31095155	C	A	0.410177	0.394189	0.436215	0.85(0.75,0.95)	0.00447763	0.87(0.78,2.39)	0.0236943	0.94(0.83,1.06)	0.292892	0.88(0.78,1)	0.052514	0.97(0.85,1.11)	0.693422	intronic	MUC22
M	AA_B_80_31432476_I	6	31432476	P	A	0.169327	0.181088	0.150172	1.26(1.08,1.48)	0.00448007	1.14(0.97,3.14)	0.107481	1.14(0.96,1.35)	0.131131	1.04(0.88,1.24)	0.627903	0.94(0.79,1.12)	0.49147	exonic	HLA-B
SNP	rs3131621	6	31533478	G	A	0.0529068	0.0455932	0.0648179	0.7(0.55,0.9)	0.00449264	0.73(0.57,2.07)	0.0116582	0.72(0.56,0.93)	0.0104565	0.68(0.53,0.88)	0.00296726	0.78(0.6,1.01)	0.0620185	intergenic	MICA(dist=42407),HCP5(dist=5458)
SNP	rs2517485	6	31182080	T	C	0.166145	0.177827	0.14712	1.26(1.07,1.47)	0.0044997	1.2(1.02,3.32)	0.0249775	1.17(1,1.38)	0.0575803	1.09(0.92,1.29)	0.308877	1.4(1.17,1.69)	0.00036667	intergenic	HCG22(dist=46446),C6orf15(dist=4899)
SNP	rs9391895	6	29610015	A	G	0.135047	0.145955	0.117282	1.28(1.08,1.53)	0.00451659	1.03(0.86,2.8)	0.754744	0.95(0.79,1.14)	0.593024	1.03(0.86,1.25)	0.736724	0.97(0.8,1.17)	0.756988	downstream	LINC01015
SNP	rs1631950	6	29903400	G	A	0.45337	0.468414	0.427469	1.18(1.05,1.33)	0.00452827	0.96(0.84,2.61)	0.50367	0.91(0.8,1.04)	0.165484	0.95(0.83,1.09)	0.465073	1(0.88,1.15)	0.982845	#N/A	#N/A
SNP	rs11244	6	32888702	A	G	0.222505	0.209097	0.244342	0.82(0.72,0.94)	0.00453752	0.84(0.73,2.32)	0.0126174	0.82(0.71,0.94)	0.00434564	0.87(0.75,1)	0.0498731	0.84(0.73,0.97)	0.0162147	UTR3	HLA-DOB(NM_002120:c.*269C>T)
SNP	rs9366753	6	30198315	A	G	0.346869	0.352179	0.321581	1.19(1.06,1.35)	0.0045873	1.06(0.93,2.89)	0.368327	1(0.87,1.14)	0.962584	1.06(0.93,1.21)	0.384758	1(0.88,1.15)	0.953702	intergenic	TRIM31-AS1(dist=7835),TRIM40(dist=13549)
SNP	rs172274	6	33077435	T	C	0.27456	0.288692	0.251543	1.2(1.06,1.37)	0.00459867	1.2(1.05,3.31)	0.00771268	1.24(1.09,1.42)	0.00168117	1.18(1.03,1.35)	0.0177081	1.16(1.01,1.34)	0.0327252	intergenic	BRD2(dist=20175),HLA-DOA(dist=2503)
SNP	rs9378199	6	31409637	G	A	0.256522	0.26753	0.233921	1.21(1.06,1.39)	0.0046176	1.1(0.96,3)	0.183178	1.01(0.87,1.16)	0.929643	1.1(0.95,1.27)	0.20612	1.06(0.91,1.23)	0.459535	intergenic	HLA-C(dist=61745),HLA-B(dist=19991)
SNP	rs1264537	6	30498178	A	T	0.251791	0.265192	0.229966	1.21(1.06,1.38)	0.00465172	1.09(0.95,2.97)	0.232052	1.15(1,1.33)	0.0469947	1.09(0.94,1.26)	0.249622	1.02(0.88,1.18)	0.77876	intergenic	TRIM39-RPP21(dist=75564),HLA-E(dist=66984)
SNP	rs3130955	6	31162490	A	C	0.30489	0.289639	0.329729	0.84(0.74,0.95)	0.00466008	0.97(0.85,2.64)	0.641781	0.93(0.81,1.06)	0.26845	0.95(0.83,1.08)	0.449602	0.93(0.81,1.06)	0.269254	intergenic	HCG22(dist=26856),C6orf15(dist=24489)
SNP	rs1264538	6	30497237	C	T	0.25159	0.264988	0.229771	1.21(1.06,1.38)	0.00467134	1.09(0.95,2.97)	0.231717	1.15(1,1.33)	0.0467708	1.09(0.94,1.26)	0.249537	1.02(0.88,1.18)	0.777727	intergenic	TRIM39-RPP21(dist=74623),HLA-E(dist=67925)
SNP	rs3129868	6	32512355	A	C	0.088293	0.0970107	0.0740952	1.36(1.1,1.68)	0.00467434	1.38(1.12,3.99)	0.0030265	1.33(1.07,1.66)	0.009997	1.16(0.93,1.45)	0.203225	1.17(0.93,1.47)	0.174926	intergenic	BTNL2(dist=29470),HLA-DRA(dist=3242)
SNP	rs1619376	6	31091305	A	G	0.283562	0.269109	0.307099	0.83(0.74,0.95)	0.00470016	0.87(0.77,2.39)	0.0352494	0.94(0.82,1.08)	0.378134	0.89(0.78,1.03)	0.109252	1.01(0.87,1.17)	0.884911	intronic	MUC22
SNP	rs2296748	6	33853049	C	T	0.217025	0.229943	0.195988	1.22(1.06,1.41)	0.00471569	1.22(1.06,3.37)	0.00710805	1.25(1.08,1.45)	0.00242566	1.19(1.02,1.38)	0.0250309	1.18(1.02,1.37)	0.0285185	intronic	LEMD2
SNP	rs9366816	6	33212153	C	T	0.463796	0.448831	0.488169	0.85(0.76,0.95)	0.00474091	0.85(0.76,2.35)	0.00739398	0.85(0.75,0.96)	0.00737751	0.88(0.78,0.99)	0.0318954	0.88(0.78,0.99)	0.0356495	intergenic	HLA-DPB2(dist=7285),COL11A2(dist=26294)
SNP	rs210134	6	33648187	A	G	0.172208	0.184138	0.152778	1.25(1.07,1.45)	0.0048342	1.26(1.08,3.52)	0.00411168	1.3(1.11,1.53)	0.00127904	1.26(1.07,1.48)	0.00577581	1.25(1.06,1.47)	0.00725505	downstream	BAK1
SNP	rs16899178	6	31369116	T	C	0.0432726	0.0366712	0.0540237	0.68(0.52,0.89)	0.00487061	0.68(0.52,1.98)	0.00641156	0.91(0.65,1.28)	0.586217	0.98(0.69,1.38)	0.89864	1.03(0.73,1.46)	0.868315	intergenic	HLA-C(dist=21224),HLA-B(dist=60512)
SNP	rs2523618	6	31426282	C	T	0.037701	0.0316222	0.0476008	0.66(0.5,0.88)	0.0048952	0.66(0.5,1.94)	0.00601831	0.86(0.6,1.22)	0.39313	0.91(0.64,1.31)	0.620378	0.99(0.69,1.43)	0.964634	intergenic	HLA-C(dist=78390),HLA-B(dist=3346)
SNP	rs2076535	6	32447489	T	C	0.0503339	0.05556	0.0418225	1.64(1.17,2.32)	0.00494039	1.71(1.21,5.55)	0.00259429	1.55(1.09,2.22)	0.0159477	1.24(0.86,1.79)	0.253681	1.27(0.88,1.84)	0.208742	UTR5	C6orf10(NM_001286474:c.-28G>A,NM_006781:c.-28G>A,NM_001286475:c.-28G>A)
SNP	rs1737060	6	29840948	G	C	0.116625	0.126648	0.100303	1.3(1.08,1.57)	0.00499317	1.08(0.89,2.94)	0.436524	1.13(0.93,1.38)	0.218923	1.03(0.84,1.26)	0.792786	0.96(0.78,1.18)	0.682691	intergenic	IFITM4P(dist=14044),HCG4(dist=25839)
SNP	rs3116959	6	33232472	T	C	0.259345	0.273264	0.236677	1.21(1.06,1.38)	0.00499485	1.17(1.02,3.22)	0.0215091	1.14(1,1.31)	0.0540828	1.14(1,1.31)	0.0545403	1.16(1.01,1.33)	0.0377035	intergenic	HLA-DPB2(dist=27604),COL11A2(dist=5975)
SNP	rs34853064	6	31053604	A	T	0.117857	0.105496	0.134576	0.78(0.66,0.93)	0.00505791	0.82(0.69,2.28)	0.0335237	0.98(0.81,1.2)	0.87748	0.96(0.79,1.16)	0.654542	0.92(0.76,1.12)	0.422603	intergenic	DPCR1(dist=23627),MUC21(dist=5860)
SNP	rs2523409	6	29883641	G	A	0.439922	0.45578	0.414095	1.18(1.05,1.33)	0.00508293	0.94(0.83,2.57)	0.376595	0.89(0.78,1.02)	0.0957217	0.94(0.82,1.07)	0.354021	0.98(0.86,1.13)	0.818077	intergenic	LOC554223(dist=10078),HLA-G(dist=19094)
SNP	rs5024432	6	32792446	T	C	0.104471	0.114042	0.0888843	1.32(1.09,1.61)	0.0051196	1.2(0.98,3.31)	0.0769557	1.24(1.02,1.53)	0.0365275	1.07(0.87,1.33)	0.502842	0.98(0.79,1.22)	0.873346	intergenic	HLA-DQB1(dist=50002),HLA-DQA2(dist=24695)
A	HLA_A_24	6	30019970	P	A	0.158212	0.168725	0.141091	1.26(1.07,1.48)	0.00520699	0.98(0.83,2.67)	0.838272	1.04(0.87,1.24)	0.697829	1.04(0.87,1.24)	0.685346	1.02(0.85,1.22)	0.843338		HLA-A
SNP	rs3129941	6	32445664	A	G	0.227291	0.240051	0.206488	1.22(1.06,1.4)	0.00524779	1.16(1.01,3.18)	0.0398055	1.19(1.03,1.38)	0.0156228	1.05(0.9,1.22)	0.56625	1.04(0.9,1.22)	0.588205	exonic	C6orf10
SNP	rs9468643	6	29937850	T	C	0.0116194	0.00811276	0.0173302	0.48(0.28,0.8)	0.00526934	0.67(0.39,1.96)	0.141552	1.09(0.62,1.9)	0.766194	0.96(0.54,1.68)	0.881217	0.95(0.53,1.66)	0.844836	intergenic	HLA-G(dist=30972),HLA-H(dist=25666)
A	HLA_C_1203	6	31346171	P	A	0.0171072	0.0130531	0.0237099	0.54(0.35,0.83)	0.00532064	0.6(0.39,1.83)	0.0227658	0.97(0.61,1.56)	0.912194	0.96(0.59,1.54)	0.863607	1.19(0.73,1.93)	0.494118		HLA-C
SNP	rs9380374	6	33785534	C	A	0.325568	0.339545	0.302469	1.19(1.05,1.34)	0.0053309	1.18(1.04,3.24)	0.0102541	1.21(1.06,1.37)	0.00385076	1.15(1.01,1.31)	0.0337332	1.16(1.01,1.32)	0.0293659	intronic	UQCC2
M	AA_DRB1_60_32659968_Y	6	32659968	A	P	0.399366	0.384194	0.424075	0.85(0.75,0.95)	0.0053393	0.88(0.78,2.41)	0.0384364	0.86(0.76,0.97)	0.0127117	1.17(0.99,1.38)	0.0648989	1.14(0.96,1.34)	0.129607	exonic	HLA-DRB1
SNP	rs9257890	6	29594887	T	C	0.305234	0.319298	0.28233	1.2(1.06,1.37)	0.00534674	0.97(0.84,2.64)	0.657353	0.92(0.8,1.07)	0.277126	0.94(0.81,1.08)	0.356864	0.97(0.84,1.12)	0.638184	intergenic	MAS1L(dist=31229),LINC01015(dist=10275)
SNP	rs17207986	6	32187545	G	A	0.181658	0.168983	0.201031	0.81(0.7,0.94)	0.00535741	0.89(0.76,2.43)	0.120794	0.86(0.74,1)	0.0508396	0.93(0.79,1.09)	0.345308	0.97(0.83,1.14)	0.704069	intergenic	TNXB(dist=2416),ATF6B(dist=3478)
B	AA_A_65_30018705	6	30018705	G	R	0.158072	0.168571	0.140973	1.26(1.07,1.48)	0.00537248	0.98(0.83,2.67)	0.819424	1.03(0.87,1.23)	0.717066	1.04(0.87,1.24)	0.702018	1.02(0.85,1.21)	0.867	exonic	HLA-A
M	AA_A_95_30019036_L	6	30019036	P	A	0.158215	0.168707	0.141127	1.26(1.07,1.48)	0.00538024	0.98(0.83,2.66)	0.814382	1.03(0.87,1.23)	0.72162	1.03(0.87,1.24)	0.707096	1.01(0.85,1.21)	0.874097	exonic	HLA-A
SNP	rs9263871	6	31278507	G	A	0.534175	0.550143	0.50817	1.18(1.05,1.32)	0.00540363	1.05(0.94,2.87)	0.377749	1.13(1,1.28)	0.0519786	1.13(1,1.28)	0.0565014	1.01(0.89,1.15)	0.848153	ncR-_exonic	HCG27
M	AA_A_62_30018696_E	6	30018696	P	A	0.157925	0.16841	0.14085	1.26(1.07,1.48)	0.00543611	0.98(0.83,2.67)	0.818644	1.03(0.87,1.23)	0.717349	1.03(0.87,1.24)	0.70292	1.02(0.85,1.21)	0.867225	exonic	HLA-A
SNP	rs1059510	6	30565711	T	C	0.299333	0.313563	0.276159	1.19(1.05,1.35)	0.00543749	1(0.88,2.72)	0.988875	0.98(0.85,1.12)	0.747918	1.05(0.91,1.2)	0.531738	0.98(0.85,1.13)	0.806547	exonic	HLA-E
SNP	rs2517689	6	30037232	G	A	0.355573	0.36892	0.332645	1.19(1.05,1.34)	0.00544282	1.04(0.91,2.82)	0.589304	1.06(0.93,1.2)	0.387244	1.01(0.89,1.16)	0.830149	0.96(0.84,1.1)	0.57826	intergenic	HLA-A(dist=15592),HCG9(dist=13639)
SNP	rs2517646	6	30230554	G	A	0.0773297	0.0685407	0.0915638	0.75(0.61,0.92)	0.00545342	0.86(0.69,2.35)	0.151683	0.97(0.77,1.21)	0.755728	0.92(0.73,1.15)	0.466368	0.94(0.75,1.19)	0.612385	intronic	TRIM10
M	AA_A_99_30019048_F	6	30019048	P	A	0.15783	0.168302	0.140775	1.25(1.07,1.47)	0.00547634	0.98(0.83,2.66)	0.817667	1.03(0.87,1.23)	0.719919	1.03(0.87,1.24)	0.70604	1.01(0.85,1.21)	0.870878	exonic	HLA-A
SNP	rs3129207	6	33233290	G	C	0.477634	0.462973	0.501511	0.85(0.76,0.95)	0.00551944	0.86(0.76,2.36)	0.00906565	0.85(0.76,0.96)	0.0081721	0.88(0.78,0.99)	0.0309096	0.87(0.78,0.99)	0.0296492	intergenic	HLA-DPB2(dist=28422),COL11A2(dist=5157)
SNP	rs7750000	6	33211299	A	C	0.464235	0.449548	0.488154	0.85(0.76,0.95)	0.00553424	0.85(0.76,2.35)	0.00829365	0.85(0.76,0.96)	0.00861307	0.88(0.78,0.99)	0.0368188	0.88(0.78,0.99)	0.0409427	intergenic	HLA-DPB2(dist=6431),COL11A2(dist=27148)
SNP	rs3129249	6	33217534	T	C	0.260131	0.273887	0.237727	1.2(1.06,1.37)	0.00553598	1.17(1.02,3.21)	0.0233417	1.14(1,1.31)	0.0582405	1.14(1,1.31)	0.059523	1.15(1.01,1.33)	0.0413836	intergenic	HLA-DPB2(dist=12666),COL11A2(dist=20913)
SNP	rs1264459	6	30563899	G	A	0.0288575	0.0236447	0.0373472	0.62(0.44,0.87)	0.00554203	0.64(0.45,1.9)	0.0105789	0.71(0.5,1.02)	0.0610687	0.71(0.49,1.02)	0.0606641	0.77(0.53,1.12)	0.17222	intergenic	TRIM39-RPP21(dist=141285),HLA-E(dist=1263)
SNP	rs2239709	6	31615426	T	C	0.154599	0.143399	0.17284	0.8(0.69,0.94)	0.00556422	0.95(0.81,2.6)	0.569214	0.86(0.73,1.02)	0.0875212	0.94(0.79,1.11)	0.443364	0.88(0.74,1.05)	0.154329	ncR-_intronic	ATP6V1G2-DDX39B
SNP	rs9271775	6	32702306	C	T	0.271647	0.257536	0.29463	0.84(0.74,0.95)	0.00557324	0.89(0.79,2.44)	0.0902668	0.9(0.79,1.03)	0.125577	0.95(0.83,1.09)	0.447479	0.96(0.84,1.1)	0.594619	intergenic	HLA-DRB1(dist=36715),HLA-DQA1(dist=10855)
SNP	rs3094716	6	30519996	A	G	0.27817	0.290587	0.256186	1.2(1.06,1.37)	0.00557692	1.1(0.96,3)	0.164638	1.16(1.02,1.34)	0.0294558	1.1(0.96,1.27)	0.169945	1.04(0.9,1.2)	0.601808	intergenic	TRIM39-RPP21(dist=97382),HLA-E(dist=45166)
SNP	rs9258302	6	29849317	C	T	0.176908	0.187934	0.158951	1.24(1.07,1.45)	0.00562404	1.03(0.88,2.81)	0.701674	1.08(0.92,1.27)	0.369628	1.07(0.91,1.26)	0.429311	1.04(0.88,1.23)	0.619321	intergenic	IFITM4P(dist=22413),HCG4(dist=17470)
SNP	rs9258303	6	29850909	T	C	0.176908	0.187934	0.158951	1.24(1.07,1.45)	0.00562404	1.03(0.88,2.81)	0.701674	1.08(0.92,1.27)	0.369628	1.07(0.91,1.26)	0.429311	1.04(0.88,1.23)	0.619321	intergenic	IFITM4P(dist=24005),HCG4(dist=15878)
SNP	rs9295937	6	31037388	A	G	0.254821	0.268475	0.232583	1.2(1.06,1.37)	0.00562558	1.14(1,3.13)	0.0536104	1.08(0.94,1.24)	0.261169	1.17(1.02,1.35)	0.026408	1.08(0.94,1.25)	0.283379	intergenic	DPCR1(dist=7411),MUC21(dist=22076)
SNP	rs3130855	6	29596555	A	C	0.317214	0.331298	0.294275	1.2(1.05,1.36)	0.00562636	0.94(0.82,2.56)	0.38198	0.89(0.77,1.03)	0.117472	0.91(0.79,1.05)	0.191711	0.94(0.81,1.09)	0.428593	intergenic	MAS1L(dist=32897),LINC01015(dist=8607)
SNP	rs3129214	6	33225236	T	C	0.259491	0.273216	0.23714	1.2(1.06,1.37)	0.00565838	1.17(1.02,3.21)	0.0237615	1.14(1,1.31)	0.0594779	1.14(0.99,1.31)	0.0606687	1.15(1.01,1.32)	0.0425402	intergenic	HLA-DPB2(dist=20368),COL11A2(dist=13211)
M	AA_A_282_30020277_I	6	30020277	A	P	0.158579	0.168967	0.141663	1.25(1.07,1.47)	0.00567106	0.98(0.83,2.66)	0.809336	1.03(0.87,1.23)	0.734843	1.03(0.87,1.23)	0.725075	1.01(0.85,1.21)	0.88582	exonic	HLA-A
M	AA_A_311_30020364_K	6	30020364	A	P	0.15858	0.16896	0.141674	1.25(1.07,1.47)	0.00570086	0.98(0.83,2.66)	0.807926	1.03(0.87,1.23)	0.73601	1.03(0.87,1.23)	0.726645	1.01(0.85,1.21)	0.88744	exonic	HLA-A
SNP	rs2187975	6	30533136	G	A	0.27677	0.29017	0.254948	1.2(1.05,1.37)	0.00570702	1.1(0.96,3)	0.16128	1.16(1.02,1.34)	0.0292508	1.1(0.96,1.27)	0.17216	1.04(0.9,1.2)	0.588856	intergenic	TRIM39-RPP21(dist=110522),HLA-E(dist=32026)
SNP	rs9295982	6	31417903	C	G	0.246032	0.259399	0.224263	1.21(1.06,1.39)	0.0057073	1.09(0.95,2.98)	0.221077	0.99(0.86,1.15)	0.904424	1.08(0.93,1.25)	0.299098	1.04(0.89,1.21)	0.624324	intergenic	HLA-C(dist=70011),HLA-B(dist=11725)
SNP	rs2894179	6	31174650	A	C	0.269588	0.283527	0.246887	1.2(1.05,1.36)	0.0057678	1.12(0.98,3.06)	0.0966362	1.04(0.91,1.19)	0.553809	1.16(1.01,1.33)	0.0412787	1.09(0.94,1.26)	0.238939	intergenic	HCG22(dist=39016),C6orf15(dist=12329)
SNP	rs2428521	6	30036628	A	C	0.355856	0.369551	0.333162	1.18(1.05,1.34)	0.00578124	1.03(0.91,2.82)	0.590286	1.06(0.93,1.2)	0.395581	1.01(0.89,1.15)	0.849404	0.96(0.84,1.1)	0.561678	intergenic	HLA-A(dist=14988),HCG9(dist=14243)
SNP	rs408359	6	32249861	A	G	0.174755	0.186671	0.15535	1.24(1.07,1.44)	0.00578634	1.13(0.97,3.1)	0.116425	1.14(0.97,1.33)	0.117623	1.01(0.86,1.19)	0.897869	1(0.85,1.18)	0.992068	intronic	AGPAT1
SNP	rs1063280	6	30248321	T	C	0.0256272	0.0208601	0.0333909	0.61(0.43,0.87)	0.00581169	0.7(0.48,2.01)	0.0509681	0.79(0.54,1.16)	0.226589	0.78(0.53,1.14)	0.198938	0.85(0.58,1.26)	0.422397	UTR3	TRIM15(NM_033229:c.*216T>C)
SNP	rs1736936	6	29902296	G	A	0.455181	0.470623	0.430031	1.18(1.05,1.33)	0.00582248	0.95(0.84,2.6)	0.465192	0.91(0.8,1.04)	0.155892	0.95(0.83,1.08)	0.434572	1(0.87,1.14)	0.960695	upstream	HLA-G
SNP	rs9368647	6	31023434	A	G	0.255184	0.268815	0.232985	1.2(1.06,1.37)	0.00582573	1.14(1,3.12)	0.0556631	1.08(0.94,1.24)	0.278216	1.17(1.02,1.35)	0.0290548	1.08(0.93,1.25)	0.298842	intronic	DPCR1
SNP	rs2524224	6	30613927	T	A	0.384615	0.397979	0.360082	1.18(1.05,1.32)	0.00589465	1(0.89,2.73)	0.959432	0.98(0.86,1.11)	0.76771	1.02(0.9,1.16)	0.726394	1.04(0.91,1.18)	0.556702	intergenic	HLA-E(dist=43966),GNL1(dist=3207)
SNP	rs1264550	6	30485177	G	A	0.252446	0.265635	0.230967	1.2(1.06,1.38)	0.00590289	1.07(0.94,2.92)	0.320466	1.14(0.99,1.31)	0.070182	1.07(0.93,1.24)	0.331003	1.01(0.87,1.17)	0.901218	intergenic	TRIM39-RPP21(dist=62563),HLA-E(dist=79985)
B	AA_A_73_30018729	6	30018729	I	T	0.122757	0.132928	0.106193	1.29(1.08,1.55)	0.00591278	1.05(0.87,2.87)	0.586339	1.08(0.89,1.31)	0.429059	0.98(0.8,1.19)	0.81904	0.89(0.73,1.09)	0.249679	exonic	HLA-A
SNP	rs4122198	6	29853572	C	T	0.176933	0.18789	0.159088	1.24(1.06,1.44)	0.00592698	1.03(0.88,2.8)	0.715116	1.08(0.91,1.27)	0.379138	1.07(0.91,1.26)	0.439803	1.04(0.88,1.23)	0.632478	intergenic	IFITM4P(dist=26668),HCG4(dist=13215)
SNP	rs11965797	6	30165742	T	C	0.0101247	0.00688282	0.0154043	0.45(0.25,0.79)	0.00593553	0.67(0.37,1.96)	0.180639	1.11(0.6,2.03)	0.726702	1(0.54,1.82)	0.996672	1(0.54,1.83)	0.988168	intergenic	RNF39(dist=14135),TRIM31(dist=12911)
SNP	rs756440	6	33230309	G	A	0.259883	0.273531	0.237654	1.2(1.05,1.37)	0.00594186	1.17(1.02,3.21)	0.024314	1.14(0.99,1.31)	0.0601556	1.14(0.99,1.31)	0.0607397	1.15(1.01,1.32)	0.0423218	intergenic	HLA-DPB2(dist=25441),COL11A2(dist=8138)
SNP	rs9368648	6	31031908	C	T	0.255186	0.268793	0.233025	1.2(1.05,1.37)	0.0059504	1.14(1,3.12)	0.056069	1.08(0.94,1.24)	0.279686	1.17(1.02,1.35)	0.0293737	1.08(0.93,1.25)	0.300159	intergenic	DPCR1(dist=1931),MUC21(dist=27556)
M	AA_A_282_30020277_V	6	30020277	P	A	0.157705	0.168021	0.140902	1.25(1.07,1.47)	0.00601122	0.98(0.83,2.66)	0.80747	1.03(0.87,1.23)	0.736092	1.03(0.87,1.23)	0.73032	1.01(0.85,1.21)	0.887915	exonic	HLA-A
M	AA_A_311_30020364_N	6	30020364	P	A	0.157675	0.167989	0.140877	1.25(1.07,1.47)	0.00602123	0.98(0.83,2.66)	0.807614	1.03(0.87,1.23)	0.736063	1.03(0.87,1.23)	0.73041	1.01(0.85,1.21)	0.887884	exonic	HLA-A
SNP	rs4711250	6	31038249	C	T	0.254669	0.26819	0.232649	1.2(1.05,1.37)	0.00612427	1.14(1,3.12)	0.0578771	1.08(0.94,1.24)	0.279312	1.17(1.02,1.35)	0.028578	1.08(0.93,1.25)	0.296925	intergenic	DPCR1(dist=8272),MUC21(dist=21215)
SNP	rs3129258	6	33213447	A	G	0.259303	0.272901	0.237156	1.2(1.05,1.37)	0.00612683	1.16(1.02,3.2)	0.0250951	1.14(0.99,1.3)	0.0622444	1.14(0.99,1.31)	0.0637461	1.15(1,1.32)	0.0446104	intergenic	HLA-DPB2(dist=8579),COL11A2(dist=25000)
SNP	rs2844673	6	31069905	T	C	0.198043	0.21036	0.177984	1.23(1.06,1.42)	0.00617085	1.14(0.98,3.12)	0.0916049	1.09(0.93,1.27)	0.271924	1.2(1.02,1.4)	0.0257751	1.16(0.99,1.37)	0.0627559	intergenic	MUC21(dist=5512),MUC22(dist=11803)
SNP	rs29243	6	29707081	A	G	0.114633	0.124327	0.0988467	1.3(1.08,1.57)	0.00618726	1.07(0.88,2.92)	0.485135	1.13(0.92,1.37)	0.241198	1.02(0.83,1.25)	0.844294	0.95(0.78,1.17)	0.644121	intronic	GABBR1
SNP	rs13204228	6	30842234	G	A	0.0285714	0.0334807	0.0205761	1.68(1.17,2.45)	0.00619669	1.65(1.14,5.21)	0.00923108	1.73(1.18,2.58)	0.0060878	1.7(1.16,2.54)	0.00814023	1.65(1.12,2.47)	0.0129591	intergenic	IER3(dist=21928),LINC00243(dist=46388)
SNP	rs376892	6	33080865	A	G	0.272834	0.28585	0.250772	1.19(1.05,1.36)	0.00620325	1.17(1.02,3.21)	0.0206026	1.17(1.03,1.34)	0.0191958	1.17(1.02,1.34)	0.0217979	1.16(1.02,1.33)	0.0270998	UTR3	HLA-DOA(NM_002119:c.*1728C>T)
SNP	rs16899203	6	31374314	C	T	0.0444483	0.0380246	0.05491	0.69(0.53,0.9)	0.00623256	0.7(0.53,2.01)	0.0098432	0.94(0.66,1.32)	0.69976	1(0.71,1.42)	0.97853	1.05(0.75,1.49)	0.762317	intergenic	HLA-C(dist=26422),HLA-B(dist=55314)
SNP	rs2844724	6	30577169	G	A	0.381319	0.391661	0.356921	1.18(1.05,1.32)	0.00625759	1(0.89,2.72)	0.977032	0.98(0.86,1.11)	0.760243	1.02(0.9,1.16)	0.754012	1.04(0.91,1.18)	0.578333	intergenic	HLA-E(dist=7208),GNL1(dist=39965)
SNP	rs2074469	6	29515949	C	T	0.303719	0.317436	0.281379	1.2(1.05,1.36)	0.00626876	0.97(0.84,2.63)	0.651196	0.93(0.81,1.07)	0.310928	0.94(0.82,1.09)	0.410068	0.97(0.84,1.12)	0.711095	exonic	OR10C1
SNP	rs3132726	6	29931585	A	G	0.153425	0.164245	0.135802	1.25(1.07,1.48)	0.00627441	1.06(0.89,2.88)	0.507309	1.09(0.92,1.3)	0.311787	1.01(0.84,1.2)	0.938933	0.95(0.8,1.14)	0.605316	intergenic	HLA-G(dist=24707),HLA-H(dist=31931)
SNP	rs6904716	6	33849267	G	A	0.197652	0.209728	0.177984	1.22(1.06,1.42)	0.00628937	1.21(1.05,3.37)	0.0103296	1.26(1.08,1.47)	0.0031941	1.18(1.01,1.38)	0.0325452	1.19(1.02,1.39)	0.0317749	intronic	LEMD2
SNP	rs4358666	6	31448456	A	G	0.24245	0.256386	0.219754	1.2(1.05,1.37)	0.00629731	1.1(0.97,3.02)	0.145616	1.07(0.93,1.23)	0.35583	0.96(0.83,1.11)	0.584892	1.1(0.95,1.28)	0.213539	intergenic	HLA-B(dist=15488),MICA(dist=27084)
SNP	rs12697941	6	31012693	A	G	0.365204	0.350284	0.388774	0.85(0.75,0.95)	0.00629996	0.93(0.82,2.54)	0.258147	0.9(0.8,1.03)	0.115153	0.91(0.8,1.03)	0.140575	0.98(0.86,1.11)	0.717749	intergenic	SFTA2(dist=4762),DPCR1(dist=4063)
SNP	rs6913305	6	31089286	G	A	0.449072	0.429564	0.474093	0.85(0.76,0.96)	0.00633914	0.88(0.78,2.41)	0.0357302	0.95(0.84,1.08)	0.443619	0.9(0.79,1.02)	0.0904766	0.99(0.86,1.13)	0.833356	intronic	MUC22
SNP	rs734960	6	29583121	T	C	0.303451	0.317166	0.281115	1.2(1.05,1.36)	0.00637413	0.97(0.84,2.63)	0.62606	0.92(0.8,1.06)	0.250242	0.93(0.81,1.08)	0.344857	0.97(0.84,1.12)	0.648559	intergenic	MAS1L(dist=19463),LINC01015(dist=22041)
SNP	rs2736428	6	31951903	T	C	0.275734	0.261845	0.298354	0.84(0.74,0.95)	0.0063989	0.88(0.77,2.4)	0.0440251	0.91(0.8,1.04)	0.171191	0.86(0.75,0.98)	0.0253874	0.85(0.74,0.97)	0.0148153	intronic	SLC44A4
SNP	rs2844668	6	31080100	A	T	0.285517	0.268793	0.308489	0.84(0.74,0.95)	0.00639954	0.88(0.77,2.4)	0.0456811	0.94(0.82,1.08)	0.380556	0.9(0.78,1.03)	0.11622	1.01(0.87,1.17)	0.900568	intergenic	MUC21(dist=15707),MUC22(dist=1608)
SNP	rs1269556	6	30516766	C	T	0.282614	0.295861	0.261041	1.2(1.05,1.36)	0.00642969	1.1(0.96,2.99)	0.171531	1.16(1.01,1.33)	0.0339446	1.1(0.96,1.26)	0.187322	1.04(0.9,1.19)	0.625328	intergenic	TRIM39-RPP21(dist=94152),HLA-E(dist=48396)
SNP	rs3131854	6	29719864	T	C	0.137182	0.147505	0.12037	1.27(1.07,1.51)	0.00643243	1.07(0.9,2.92)	0.435002	1.13(0.94,1.36)	0.190162	1.03(0.85,1.24)	0.77893	0.98(0.81,1.18)	0.817556	intergenic	GABBR1(dist=10923),MOG(dist=12873)
B	AA_A_166_30019249	6	30019249	D	E	0.164676	0.174991	0.147876	1.24(1.06,1.46)	0.00650184	1.03(0.87,2.79)	0.760189	1.09(0.92,1.29)	0.345148	1.08(0.91,1.28)	0.392709	1.05(0.89,1.25)	0.546588	exonic	HLA-A
B	AA_A_167_30019252	6	30019252	G	W	0.164615	0.174927	0.14782	1.24(1.06,1.46)	0.00650479	1.03(0.87,2.79)	0.760396	1.08(0.92,1.29)	0.345665	1.08(0.91,1.28)	0.393391	1.05(0.89,1.25)	0.547926	exonic	HLA-A
SNP	rs28366176	6	32383543	C	A	0.140266	0.145925	0.122513	1.27(1.07,1.5)	0.00652246	1.16(0.98,3.19)	0.0950751	1.17(0.98,1.4)	0.0815314	1.1(0.92,1.32)	0.315157	1.06(0.89,1.28)	0.503476	intronic	C6orf10
SNP	rs2844718	6	30585255	A	G	0.382538	0.394188	0.358325	1.18(1.05,1.32)	0.00657141	1(0.88,2.72)	0.993096	0.98(0.86,1.11)	0.702888	1.02(0.9,1.16)	0.787419	1.03(0.91,1.18)	0.6161	intergenic	HLA-E(dist=15294),GNL1(dist=31879)
SNP	rs6909321	6	31201169	A	G	0.114404	0.104724	0.130169	0.78(0.66,0.93)	0.00659731	0.87(0.73,2.39)	0.137044	0.91(0.76,1.1)	0.327956	0.87(0.72,1.06)	0.159644	0.83(0.69,1.01)	0.0565707	intronic	PSORS1C1
SNP	rs2524201	6	30523883	A	G	0.277253	0.289008	0.255694	1.2(1.05,1.36)	0.00661079	1.1(0.96,2.99)	0.177954	1.16(1.01,1.33)	0.0350432	1.1(0.96,1.26)	0.19022	1.04(0.9,1.19)	0.620796	intergenic	TRIM39-RPP21(dist=101269),HLA-E(dist=41279)
SNP	rs1610678	6	29897169	T	C	0.453204	0.468414	0.428432	1.18(1.05,1.32)	0.00663634	0.95(0.84,2.59)	0.449894	0.91(0.79,1.03)	0.134726	0.94(0.83,1.08)	0.395301	0.99(0.87,1.14)	0.911114	intergenic	LOC554223(dist=23606),HLA-G(dist=5566)
SNP	rs6906307	6	29571871	G	T	0.0587084	0.0514845	0.0704733	0.72(0.57,0.91)	0.00663965	1.02(0.8,2.77)	0.877391	0.95(0.74,1.22)	0.701984	0.98(0.76,1.26)	0.851791	0.97(0.75,1.25)	0.80033	intergenic	MAS1L(dist=8213),LINC01015(dist=33291)
SNP	rs3129223	6	33221175	T	C	0.260078	0.273531	0.238169	1.2(1.05,1.37)	0.00664378	1.16(1.02,3.19)	0.0279874	1.14(0.99,1.3)	0.067147	1.14(0.99,1.3)	0.0673773	1.15(1,1.32)	0.0482072	intergenic	HLA-DPB2(dist=16307),COL11A2(dist=17272)
SNP	rs3131290	6	32291153	A	G	0.145595	0.134924	0.162976	0.8(0.68,0.94)	0.00665525	0.86(0.73,2.35)	0.0611821	0.95(0.8,1.13)	0.575904	0.93(0.78,1.1)	0.402016	0.93(0.79,1.11)	0.448261	intronic	NOTCH4
M	AA_DQB1_55_32740672_R	6	32740672	P	A	0.441639	0.455662	0.418801	1.18(1.05,1.33)	0.00667723	1.17(1.03,3.21)	0.0128898	1.18(1.04,1.34)	0.00899402	0.9(0.77,1.06)	0.214975	0.96(0.81,1.12)	0.578736	exonic	HLA-DQB1
SNP	rs184003	6	32258274	A	C	0.176161	0.187808	0.157193	1.23(1.06,1.44)	0.00669543	1.13(0.96,3.08)	0.136794	1.13(0.96,1.32)	0.137857	1(0.85,1.18)	0.968748	0.99(0.84,1.17)	0.931768	intronic	AGER
SNP	rs1611149	6	29897978	C	T	0.453229	0.468414	0.428498	1.18(1.05,1.32)	0.00673031	0.95(0.84,2.59)	0.447745	0.9(0.79,1.03)	0.133988	0.94(0.83,1.08)	0.393447	0.99(0.87,1.14)	0.908191	intergenic	LOC554223(dist=24415),HLA-G(dist=4757)
SNP	rs9469219	6	32766189	C	T	0.571707	0.556876	0.595861	0.85(0.76,0.96)	0.00677339	0.85(0.76,2.34)	0.00773622	0.79(0.7,0.89)	0.000147475	0.98(0.84,1.14)	0.761435	1.01(0.86,1.18)	0.917476	intergenic	HLA-DQB1(dist=23745),HLA-DQA2(dist=50952)
SNP	rs3130039	6	30608515	G	A	0.380784	0.39482	0.356701	1.17(1.05,1.32)	0.00678795	1(0.88,2.71)	0.972345	0.98(0.86,1.11)	0.717406	1.02(0.9,1.16)	0.776036	1.03(0.91,1.18)	0.611435	intergenic	HLA-E(dist=38554),GNL1(dist=8619)
SNP	rs4711348	6	33844273	G	A	0.18317	0.194883	0.164095	1.23(1.06,1.43)	0.00680994	1.21(1.04,3.35)	0.014784	1.25(1.07,1.46)	0.00582565	1.16(0.99,1.37)	0.0603606	1.15(0.98,1.36)	0.079623	intergenic	IP6K3(dist=21533),LEMD2(dist=2695)
SNP	rs1264513	6	30520341	G	A	0.27531	0.288432	0.25394	1.19(1.05,1.36)	0.00686329	1.1(0.96,2.99)	0.177667	1.16(1.01,1.33)	0.0328735	1.1(0.96,1.26)	0.18697	1.04(0.9,1.19)	0.629798	intergenic	TRIM39-RPP21(dist=97727),HLA-E(dist=44821)
SNP	rs12665039	6	30032758	G	A	0.122993	0.132975	0.106701	1.28(1.07,1.54)	0.00688863	1.05(0.87,2.86)	0.596629	1.08(0.89,1.31)	0.439124	0.98(0.8,1.19)	0.813053	0.89(0.73,1.09)	0.24305	intergenic	HLA-A(dist=11118),HCG9(dist=18113)
SNP	rs9391846	6	31427260	G	A	0.247725	0.25837	0.226042	1.2(1.05,1.38)	0.00689427	1.08(0.94,2.95)	0.257667	0.99(0.86,1.14)	0.881421	1.07(0.93,1.24)	0.339575	1.03(0.89,1.2)	0.670246	intergenic	HLA-C(dist=79368),HLA-B(dist=2368)
SNP	rs2524005	6	30007656	A	G	0.131703	0.141819	0.115226	1.27(1.07,1.52)	0.0069349	1.1(0.92,3.01)	0.29494	1.14(0.95,1.37)	0.162476	1.03(0.86,1.25)	0.722652	0.95(0.78,1.15)	0.573373	intergenic	HCG4B(dist=4685),HLA-A(dist=10570)
SNP	rs3911893	6	32043546	A	G	0.187953	0.17663	0.206393	0.82(0.71,0.95)	0.0069382	0.89(0.77,2.44)	0.131449	0.86(0.74,1.01)	0.0595287	0.91(0.78,1.06)	0.203061	0.96(0.82,1.12)	0.631466	exonic	SKIV2L
SNP	rs4947296	6	31166157	C	T	0.267759	0.281396	0.245549	1.19(1.05,1.36)	0.0069442	1.11(0.98,3.04)	0.109513	1.04(0.91,1.19)	0.597762	1.15(1,1.33)	0.0487696	1.08(0.94,1.25)	0.266156	intergenic	HCG22(dist=30523),C6orf15(dist=20822)
SNP	rs2023472	6	30183843	A	G	0.0518794	0.0448515	0.0632716	0.71(0.55,0.91)	0.00695857	0.8(0.62,2.23)	0.0962076	0.91(0.69,1.19)	0.468405	0.89(0.68,1.16)	0.389961	0.91(0.7,1.2)	0.510294	exonic	TRIM31
SNP	rs9394047	6	31344229	C	A	0.258173	0.271401	0.236629	1.2(1.05,1.37)	0.00696228	1.08(0.94,2.95)	0.256897	1.05(0.91,1.2)	0.51197	1.17(1.01,1.35)	0.0375978	1.13(0.97,1.3)	0.107515	downstream	HLA-C
SNP	rs11961131	6	29571259	A	T	0.0583166	0.0511684	0.0699583	0.73(0.57,0.92)	0.00699477	1.03(0.8,2.79)	0.838516	0.95(0.74,1.23)	0.706195	0.98(0.76,1.26)	0.855969	0.97(0.75,1.25)	0.799711	intergenic	MAS1L(dist=7601),LINC01015(dist=33903)
SNP	rs375555	6	33665719	C	T	0.483366	0.46873	0.507202	0.86(0.77,0.96)	0.00702397	0.86(0.77,2.37)	0.0112008	0.86(0.77,0.97)	0.0134769	0.86(0.76,0.97)	0.0123175	0.87(0.77,0.98)	0.0219034	ncR-_intronic	LINC00336
SNP	rs2508024	6	30573491	A	G	0.384434	0.397031	0.360309	1.17(1.04,1.32)	0.00702549	1(0.88,2.71)	0.964867	0.98(0.86,1.11)	0.717353	1.02(0.9,1.16)	0.773019	1.04(0.91,1.18)	0.599061	intergenic	HLA-E(dist=3530),GNL1(dist=43643)
SNP	rs4516988	6	31284581	G	A	0.0435963	0.0372006	0.0540123	0.69(0.53,0.91)	0.00704148	0.71(0.54,2.03)	0.0124388	1.01(0.73,1.4)	0.94684	1.04(0.75,1.44)	0.803452	1.18(0.85,1.65)	0.322568	intergenic	HCG27(dist=4857),HLA-C(dist=59924)
SNP	rs3094600	6	31455123	A	G	0.183998	0.172603	0.202556	0.82(0.71,0.95)	0.00705356	0.82(0.71,2.26)	0.00649201	0.79(0.68,0.92)	0.00180834	0.74(0.64,0.87)	0.000135314	0.9(0.75,1.08)	0.278055	intergenic	HLA-B(dist=22155),MICA(dist=20417)
SNP	rs16894900	6	29503478	G	C	0.0669638	0.0595395	0.079055	0.74(0.59,0.92)	0.00705619	1.01(0.8,2.75)	0.914109	0.96(0.76,1.22)	0.728231	0.98(0.77,1.24)	0.863477	0.98(0.77,1.25)	0.873848	UTR5	OR11A1(NM_013937:c.-81G>C)
SNP	rs2071653	6	29743907	T	C	0.136986	0.147189	0.12037	1.27(1.07,1.5)	0.00707139	1.07(0.9,2.92)	0.450502	1.13(0.94,1.35)	0.198561	1.02(0.85,1.23)	0.800281	0.98(0.81,1.18)	0.797748	intronic	MOG
SNP	rs4711248	6	31015978	T	C	0.258557	0.271874	0.23687	1.2(1.05,1.36)	0.00709818	1.13(0.99,3.11)	0.0652849	1.07(0.94,1.23)	0.302298	1.16(1.01,1.34)	0.0354705	1.08(0.93,1.24)	0.321936	upstream	DPCR1
SNP	rs2286656	6	31007550	T	C	0.366129	0.351836	0.389406	0.85(0.75,0.96)	0.00710369	0.93(0.83,2.54)	0.276011	0.9(0.8,1.03)	0.116097	0.91(0.8,1.03)	0.14217	0.98(0.86,1.11)	0.707996	exonic	SFTA2
SNP	rs3129275	6	33202236	C	T	0.486899	0.472643	0.510116	0.85(0.76,0.96)	0.00711076	0.86(0.76,2.36)	0.0097925	0.86(0.76,0.96)	0.0109654	0.88(0.78,0.99)	0.0341003	0.88(0.78,0.99)	0.0331005	ncR-_intronic	HLA-DPB2
SNP	rs7754200	6	33218911	G	A	0.259883	0.273215	0.238169	1.2(1.05,1.36)	0.00716292	1.16(1.02,3.19)	0.0294111	1.13(0.99,1.3)	0.0726626	1.13(0.99,1.3)	0.0746522	1.15(1,1.32)	0.0536782	intergenic	HLA-DPB2(dist=14043),COL11A2(dist=19536)
SNP	rs3129234	6	33219325	T	C	0.259883	0.273215	0.238169	1.2(1.05,1.36)	0.00716292	1.16(1.02,3.19)	0.0294111	1.13(0.99,1.3)	0.0726626	1.13(0.99,1.3)	0.0746522	1.15(1,1.32)	0.0536782	intergenic	HLA-DPB2(dist=14457),COL11A2(dist=19122)
SNP	rs206015	6	32290737	A	G	0.289628	0.303537	0.266975	1.19(1.05,1.35)	0.00718616	1.09(0.96,2.98)	0.174971	1.04(0.91,1.19)	0.533326	1.15(1,1.32)	0.0450564	1.12(0.98,1.29)	0.10483	intronic	NOTCH4
SNP	rs721394	6	33225796	A	G	0.452232	0.437776	0.475309	0.86(0.76,0.96)	0.00719017	0.86(0.76,2.36)	0.00992024	0.85(0.76,0.96)	0.00936409	0.88(0.78,1)	0.0440677	0.89(0.79,1)	0.0513989	intergenic	HLA-DPB2(dist=20928),COL11A2(dist=12651)
SNP	rs1064627	6	30806520	G	A	0.184919	0.196143	0.16664	1.23(1.06,1.43)	0.00721882	1.15(0.98,3.15)	0.0794231	1.18(1.01,1.38)	0.0384919	1.12(0.95,1.31)	0.170103	1.04(0.89,1.23)	0.603982	intronic	FLOT1
SNP	rs3734854	6	31186815	A	G	0.268483	0.282049	0.246388	1.19(1.05,1.36)	0.00721995	1.11(0.98,3.04)	0.114813	1.04(0.91,1.19)	0.606663	1.15(1,1.32)	0.0506101	1.08(0.94,1.25)	0.274722	downstream	C6orf15
SNP	rs2233984	6	31187243	T	C	0.268493	0.282059	0.246399	1.19(1.05,1.36)	0.0072226	1.11(0.98,3.04)	0.114851	1.04(0.91,1.19)	0.606757	1.15(1,1.32)	0.0506289	1.08(0.94,1.25)	0.27481	exonic	C6orf15
SNP	rs2734331	6	32038330	G	A	0.181124	0.170181	0.198945	0.82(0.7,0.95)	0.00724775	0.89(0.77,2.44)	0.149188	0.87(0.74,1.02)	0.077296	0.91(0.78,1.06)	0.224706	0.97(0.82,1.13)	0.669297	exonic	SKIV2L
SNP	rs2534815	6	30607106	C	G	0.38083	0.391661	0.356698	1.17(1.04,1.32)	0.00726063	1(0.88,2.71)	0.949646	0.97(0.86,1.11)	0.691994	1.02(0.89,1.16)	0.802521	1.03(0.91,1.18)	0.63461	intergenic	HLA-E(dist=37145),GNL1(dist=10028)
SNP	rs1610677	6	29897150	T	C	0.451065	0.466032	0.426688	1.17(1.04,1.32)	0.00726585	0.95(0.84,2.59)	0.440267	0.91(0.79,1.03)	0.138128	0.94(0.83,1.08)	0.39618	0.99(0.87,1.14)	0.921722	intergenic	LOC554223(dist=23587),HLA-G(dist=5585)
SNP	rs2105961	6	30523615	A	C	0.275269	0.288302	0.254043	1.19(1.05,1.36)	0.00726947	1.09(0.96,2.99)	0.183099	1.16(1.01,1.33)	0.0342666	1.1(0.96,1.26)	0.192304	1.03(0.9,1.19)	0.642518	intergenic	TRIM39-RPP21(dist=101001),HLA-E(dist=41547)
SNP	rs3094127	6	30805426	G	A	0.184932	0.196147	0.166667	1.23(1.06,1.43)	0.00726959	1.15(0.98,3.15)	0.079773	1.18(1.01,1.38)	0.0387102	1.12(0.95,1.31)	0.170753	1.04(0.89,1.23)	0.605436	intronic	FLOT1
SNP	rs3815081	6	30222053	G	A	0.36184	0.3765	0.337963	1.18(1.05,1.33)	0.00727291	1.05(0.92,2.85)	0.476056	0.98(0.86,1.11)	0.778917	1.04(0.91,1.18)	0.567928	0.98(0.86,1.12)	0.81663	intronic	TRIM40
SNP	rs4495304	6	31188697	G	A	0.268431	0.281112	0.246399	1.19(1.05,1.36)	0.00732371	1.11(0.98,3.04)	0.111326	1.04(0.91,1.19)	0.600203	1.15(1,1.33)	0.0500826	1.08(0.94,1.25)	0.270579	upstream	C6orf15
SNP	rs2844713	6	30627237	A	G	0.384886	0.399558	0.360968	1.17(1.04,1.32)	0.00734797	1(0.88,2.71)	0.98273	0.98(0.86,1.11)	0.726478	1.02(0.9,1.16)	0.771565	1.04(0.91,1.18)	0.595183	intronic	GNL1
SNP	rs1063632	6	31486489	A	G	0.050226	0.0435515	0.0610962	0.71(0.55,0.91)	0.0073723	0.73(0.57,2.08)	0.0179264	0.72(0.55,0.94)	0.0156653	0.69(0.53,0.9)	0.00695329	0.79(0.6,1.04)	0.0979093	exonic	MICA
SNP	rs9263979	6	31296246	T	C	0.189394	0.201071	0.170377	1.22(1.06,1.42)	0.00741704	1.13(0.98,3.11)	0.103222	1.15(0.98,1.34)	0.0786996	1.05(0.89,1.23)	0.55841	0.97(0.82,1.14)	0.713414	intergenic	HCG27(dist=16522),HLA-C(dist=48259)
SNP	rs10947114	6	31010160	A	G	0.365309	0.350916	0.388374	0.85(0.75,0.96)	0.00743103	0.93(0.83,2.55)	0.28273	0.91(0.8,1.03)	0.129066	0.91(0.8,1.04)	0.157163	0.98(0.86,1.11)	0.747985	intergenic	SFTA2(dist=2229),DPCR1(dist=6596)
SNP	rs441808	6	30036116	A	G	0.356191	0.369236	0.334192	1.18(1.05,1.33)	0.00743691	1.03(0.91,2.8)	0.641215	1.05(0.93,1.2)	0.44	1.01(0.88,1.15)	0.916304	0.96(0.84,1.09)	0.510868	intergenic	HLA-A(dist=14476),HCG9(dist=14755)
SNP	rs9258209	6	29813381	A	G	0.119216	0.128553	0.103502	1.28(1.07,1.54)	0.00753844	1.04(0.86,2.84)	0.665117	1.09(0.9,1.32)	0.401436	0.98(0.81,1.2)	0.878596	0.92(0.76,1.13)	0.431023	ncR-_intronic	HLA-F-AS1
SNP	rs2518028	6	31544026	T	C	0.168102	0.179722	0.149177	1.23(1.06,1.43)	0.00758049	1.08(0.93,2.95)	0.316692	1.07(0.92,1.26)	0.378491	0.95(0.8,1.12)	0.518933	1.05(0.89,1.25)	0.5651	intergenic	HCP5(dist=2461),HCG26(dist=2959)
SNP	rs3095340	6	30834918	C	A	0.0567515	0.0492735	0.06893	0.72(0.57,0.92)	0.00758443	0.73(0.57,2.08)	0.0115402	0.76(0.59,0.97)	0.0286685	0.77(0.6,1)	0.0459745	0.79(0.61,1.02)	0.0691607	intergenic	IER3(dist=14612),LINC00243(dist=53704)
SNP	rs986475	6	31664688	G	A	0.112525	0.102654	0.128601	0.79(0.67,0.94)	0.00760249	0.8(0.68,2.24)	0.015671	0.84(0.7,1.01)	0.0583003	0.82(0.69,0.99)	0.0375528	0.88(0.73,1.06)	0.187267	UTR3	NCR3(NM_147130:c.*135T>C,NM_001145466:c.*262T>C)
SNP	rs2516644	6	30611924	A	G	0.382144	0.393557	0.358325	1.17(1.04,1.32)	0.00760284	1(0.88,2.71)	0.980692	0.98(0.86,1.11)	0.724396	1.02(0.9,1.16)	0.7409	1.04(0.91,1.18)	0.57314	intergenic	HLA-E(dist=41963),GNL1(dist=5210)
SNP	rs3129720	6	32771609	A	G	0.0539683	0.0467467	0.0645833	0.72(0.56,0.92)	0.00763713	0.69(0.54,2)	0.00423485	0.76(0.59,0.99)	0.0385814	0.65(0.5,0.85)	0.00180676	0.63(0.48,0.83)	0.000913169	intergenic	HLA-DQB1(dist=29165),HLA-DQA2(dist=45532)
SNP	rs1633053	6	29894466	A	G	0.453242	0.466203	0.428793	1.17(1.04,1.32)	0.00764903	0.95(0.83,2.58)	0.417181	0.9(0.79,1.03)	0.126096	0.94(0.82,1.08)	0.379834	0.99(0.87,1.13)	0.893566	intergenic	LOC554223(dist=20903),HLA-G(dist=8269)
SNP	rs9295928	6	30931609	C	T	0.362231	0.348073	0.385288	0.85(0.75,0.96)	0.00767088	0.94(0.83,2.55)	0.29477	0.9(0.8,1.02)	0.114008	0.91(0.8,1.03)	0.146928	0.98(0.86,1.11)	0.735787	intergenic	LINC00243(dist=25194),DDR1(dist=26760)
SNP	rs9258447	6	29881831	T	C	0.177299	0.187934	0.159979	1.23(1.06,1.43)	0.00767509	1.02(0.87,2.78)	0.783719	1.07(0.91,1.26)	0.429907	1.06(0.9,1.25)	0.496501	1.03(0.88,1.22)	0.703542	intergenic	LOC554223(dist=8268),HLA-G(dist=20904)
SNP	rs3129881	6	32517462	T	C	0.0299384	0.0249529	0.0380576	0.65(0.47,0.89)	0.00771641	0.64(0.46,1.89)	0.00668153	0.7(0.5,0.99)	0.0409717	0.65(0.46,0.91)	0.0125532	0.67(0.47,0.95)	0.0221841	intronic	HLA-DRA
SNP	rs9391709	6	31185384	C	G	0.268297	0.281744	0.246399	1.19(1.05,1.35)	0.00772483	1.11(0.97,3.03)	0.121045	1.03(0.9,1.18)	0.624315	1.15(1,1.32)	0.0539869	1.08(0.94,1.25)	0.288971	intergenic	HCG22(dist=49750),C6orf15(dist=1595)
SNP	rs1632948	6	29902028	A	G	0.453762	0.468099	0.429454	1.17(1.04,1.32)	0.00774189	0.95(0.84,2.59)	0.433729	0.9(0.79,1.03)	0.124022	0.94(0.82,1.08)	0.373577	0.99(0.87,1.13)	0.882801	upstream	HLA-G
SNP	rs2523500	6	31626333	G	A	0.191194	0.17909	0.210905	0.83(0.72,0.95)	0.00775874	0.87(0.75,2.38)	0.047646	0.92(0.79,1.06)	0.235097	0.88(0.76,1.02)	0.0862307	0.94(0.81,1.09)	0.401737	intronic	NFKBIL1
SNP	rs9468843	6	30975937	C	T	0.364274	0.350228	0.387148	0.85(0.75,0.96)	0.0077715	0.94(0.83,2.56)	0.317161	0.91(0.8,1.03)	0.126681	0.91(0.81,1.04)	0.166531	0.98(0.86,1.12)	0.784958	downstream	DDR1
SNP	rs9295924	6	30890340	A	G	0.504446	0.519643	0.479697	1.16(1.04,1.3)	0.00782091	1.11(0.99,3.03)	0.0763747	1.06(0.94,1.19)	0.341559	1.08(0.96,1.21)	0.224559	1.1(0.97,1.23)	0.128698	ncR-_exonic	LINC00243
SNP	rs12530421	6	29657422	C	A	0.0792564	0.0713834	0.0920782	0.75(0.61,0.93)	0.00785109	1.05(0.85,2.87)	0.636778	1.08(0.86,1.36)	0.517834	1.06(0.84,1.33)	0.633146	1.07(0.85,1.36)	0.543614	upstream	SNORD32B
SNP	rs7751705	6	29549597	T	C	0.0589043	0.0518004	0.0704738	0.73(0.58,0.92)	0.0078696	1.03(0.8,2.79)	0.836914	0.96(0.75,1.23)	0.739725	0.98(0.76,1.26)	0.893482	0.97(0.76,1.26)	0.838654	intergenic	OR2H1(dist=9519),MAS1L(dist=12925)
SNP	rs3094225	6	31221031	G	A	0.463669	0.448939	0.487658	0.86(0.76,0.96)	0.00788747	0.93(0.83,2.54)	0.251953	0.81(0.71,0.92)	0.00134987	0.82(0.72,0.93)	0.00188926	0.91(0.79,1.04)	0.178781	exonic	CCHCR1
SNP	rs2534812	6	30590972	G	A	0.384661	0.397979	0.360968	1.17(1.04,1.32)	0.00791349	1(0.88,2.71)	0.979969	0.98(0.86,1.11)	0.725739	1.02(0.9,1.16)	0.767225	1.04(0.91,1.18)	0.596306	intergenic	HLA-E(dist=21011),GNL1(dist=26162)
SNP	rs9391637	6	31020886	A	G	0.251678	0.264746	0.230395	1.19(1.05,1.36)	0.00796666	1.13(0.99,3.1)	0.0709607	1.07(0.94,1.23)	0.313912	1.16(1.01,1.34)	0.03522	1.07(0.93,1.24)	0.330509	intronic	DPCR1
SNP	rs1002187	6	29583446	G	C	0.354628	0.340201	0.378123	0.85(0.76,0.96)	0.00798001	1(0.88,2.71)	0.95643	0.98(0.86,1.11)	0.716695	1(0.88,1.14)	0.95433	1(0.88,1.14)	0.965669	intergenic	MAS1L(dist=19788),LINC01015(dist=21716)
SNP	rs9368757	6	33236355	A	G	0.450528	0.436672	0.473096	0.86(0.76,0.96)	0.00800799	0.86(0.76,2.36)	0.0107673	0.85(0.76,0.96)	0.0103368	0.88(0.78,1)	0.0469032	0.89(0.79,1)	0.0556559	intergenic	HLA-DPB2(dist=31487),COL11A2(dist=2092)
SNP	rs9295967	6	31291999	G	A	0.042936	0.0366731	0.0531358	0.7(0.53,0.91)	0.00805222	0.71(0.54,2.04)	0.0155326	1.03(0.74,1.43)	0.855623	1.06(0.76,1.48)	0.717286	1.21(0.86,1.7)	0.26813	intergenic	HCG27(dist=12275),HLA-C(dist=52506)
SNP	rs11967808	6	30287167	C	G	0.0100102	0.00689577	0.0150823	0.47(0.26,0.82)	0.00806233	0.7(0.39,2.01)	0.219878	1.15(0.62,2.09)	0.650665	1.03(0.56,1.88)	0.919139	1.02(0.55,1.86)	0.949876	intronic	TRIM26
SNP	rs1051336	6	32520570	A	G	0.0726791	0.0802966	0.0602731	1.36(1.09,1.71)	0.00807957	1.28(1.02,3.6)	0.0360655	1.25(0.99,1.59)	0.0640207	1.11(0.88,1.42)	0.389237	1.11(0.88,1.42)	0.384563	UTR3	HLA-DRA(NM_019111:c.*175G>A)
SNP	rs3778630	6	31199307	A	G	0.0478448	0.0542072	0.037483	1.47(1.11,1.95)	0.00808645	1.38(1.04,3.97)	0.0280144	1.28(0.96,1.72)	0.0971039	1.27(0.95,1.72)	0.109335	1.47(1.09,2)	0.0119358	intronic	PSORS1C1
SNP	rs2844730	6	30525593	G	A	0.278454	0.290587	0.257482	1.19(1.05,1.35)	0.00809201	1.09(0.95,2.97)	0.206722	1.15(1.01,1.32)	0.0407797	1.09(0.95,1.26)	0.208203	1.03(0.9,1.19)	0.675443	intergenic	TRIM39-RPP21(dist=102979),HLA-E(dist=39569)
SNP	rs9258220	6	29819020	T	C	0.121883	0.131541	0.106152	1.28(1.07,1.53)	0.00812119	1.04(0.86,2.82)	0.709031	1.09(0.9,1.32)	0.382316	0.99(0.81,1.2)	0.890281	0.92(0.76,1.13)	0.424699	ncR-_intronic	HLA-F-AS1
SNP	rs9295912	6	30860163	G	A	0.373415	0.352811	0.39834	0.85(0.76,0.96)	0.00813593	0.96(0.85,2.62)	0.567837	0.99(0.88,1.13)	0.910126	0.97(0.86,1.1)	0.661726	0.95(0.84,1.08)	0.425793	intergenic	IER3(dist=39857),LINC00243(dist=28459)
SNP	rs2523897	6	31101937	A	G	0.298986	0.313013	0.276141	1.18(1.05,1.34)	0.00813671	1.11(0.98,3.04)	0.0996496	1.1(0.97,1.26)	0.143705	1.18(1.03,1.35)	0.0157948	1.13(0.98,1.29)	0.0847709	exonic	MUC22
SNP	rs1634723	6	31087135	G	A	0.367123	0.352495	0.390947	0.85(0.76,0.96)	0.00814537	0.87(0.77,2.38)	0.0206052	0.93(0.82,1.06)	0.273234	0.88(0.78,1.01)	0.0603792	0.99(0.86,1.14)	0.892203	intronic	MUC22
SNP	rs13437000	6	33213042	C	T	0.450098	0.436197	0.472737	0.86(0.76,0.96)	0.00814815	0.86(0.77,2.37)	0.012043	0.86(0.76,0.97)	0.0115203	0.89(0.79,1)	0.0499554	0.89(0.79,1.01)	0.0622679	intergenic	HLA-DPB2(dist=8174),COL11A2(dist=25405)
SNP	rs16894908	6	29510414	T	C	0.0669331	0.059633	0.078822	0.74(0.6,0.93)	0.00817356	1.02(0.81,2.77)	0.872939	0.96(0.76,1.22)	0.767687	0.99(0.78,1.25)	0.905152	0.99(0.78,1.26)	0.913141	intergenic	OR11A1(dist=6926),OR10C1(dist=5281)
SNP	rs1264524	6	30512765	A	C	0.251485	0.260265	0.231088	1.2(1.05,1.37)	0.00823183	1.07(0.93,2.92)	0.319628	1.14(0.99,1.32)	0.0696279	1.07(0.93,1.24)	0.337429	1.01(0.87,1.17)	0.915087	intergenic	TRIM39-RPP21(dist=90151),HLA-E(dist=52397)
SNP	rs9380215	6	31157634	A	G	0.268102	0.281428	0.246399	1.19(1.05,1.35)	0.00826222	1.11(0.97,3.03)	0.121209	1.03(0.9,1.18)	0.630564	1.15(1,1.32)	0.0539052	1.08(0.94,1.25)	0.288272	intergenic	HCG22(dist=22000),C6orf15(dist=29345)
SNP	rs9461917	6	33904987	T	C	0.292564	0.305749	0.271091	1.18(1.05,1.34)	0.00828352	1.17(1.03,3.21)	0.0194759	1.18(1.03,1.35)	0.0137024	1.12(0.98,1.28)	0.0879132	1.13(0.99,1.29)	0.0763959	intergenic	MLN(dist=25216),LINC01016(dist=60279)
SNP	rs2240803	6	31028936	A	G	0.371154	0.357122	0.394008	0.85(0.76,0.96)	0.00834801	0.94(0.83,2.55)	0.285591	0.91(0.8,1.03)	0.133313	0.91(0.8,1.03)	0.151246	0.98(0.86,1.12)	0.805862	UTR3	DPCR1(NM_080870:c.*63G>A)
SNP	rs9391696	6	30886765	G	A	0.54367	0.557933	0.520441	1.17(1.04,1.31)	0.00837735	1.11(0.99,3.04)	0.0750137	1.06(0.94,1.2)	0.334795	1.08(0.95,1.22)	0.230309	1.1(0.98,1.25)	0.114087	intergenic	IER3(dist=66459),LINC00243(dist=1857)
SNP	rs1362126	6	29798998	A	G	0.468586	0.483363	0.444521	1.17(1.04,1.32)	0.00839476	0.98(0.87,2.67)	0.798912	0.92(0.8,1.04)	0.181044	0.96(0.84,1.09)	0.542254	1(0.88,1.15)	0.955263	upstream	HLA-F
SNP	rs2286654	6	31008213	T	C	0.251307	0.264248	0.230233	1.19(1.05,1.36)	0.00846342	1.13(0.99,3.09)	0.077305	1.07(0.93,1.23)	0.356183	1.16(1.01,1.34)	0.0407482	1.07(0.93,1.24)	0.358037	upstream	SFTA2
SNP	rs3130654	6	30931054	G	C	0.283092	0.296166	0.261798	1.19(1.05,1.36)	0.00849507	1.14(1,3.13)	0.0489179	1.09(0.96,1.25)	0.196248	1.18(1.02,1.35)	0.0218849	1.12(0.97,1.29)	0.111553	intergenic	LINC00243(dist=24639),DDR1(dist=27315)
SNP	rs2296330	6	33758599	G	A	0.293608	0.306585	0.272473	1.19(1.05,1.35)	0.00849791	1.17(1.03,3.23)	0.0162074	1.22(1.07,1.4)	0.00336827	1.16(1.01,1.32)	0.0366501	1.16(1.01,1.33)	0.0336074	intronic	ITPR3
SNP	rs9295930	6	30957801	A	G	0.35401	0.340175	0.376543	0.85(0.76,0.96)	0.00849798	0.94(0.83,2.56)	0.316547	0.9(0.8,1.03)	0.121252	0.91(0.8,1.03)	0.14843	0.97(0.85,1.11)	0.66164	upstream	DDR1
SNP	rs2517830	6	29937545	G	T	0.0301994	0.0345679	0.0230849	1.71(1.16,2.58)	0.00853197	1.3(0.88,3.68)	0.198068	1.32(0.89,2.01)	0.177401	1.33(0.89,2.03)	0.169837	1.29(0.86,1.97)	0.23097	intergenic	HLA-G(dist=30667),HLA-H(dist=25971)
SNP	rs3095329	6	30801795	G	A	0.16184	0.172457	0.144547	1.24(1.06,1.45)	0.00853264	1.12(0.95,3.07)	0.170832	1.14(0.97,1.35)	0.113857	1.07(0.91,1.27)	0.408242	1(0.84,1.19)	0.982371	downstream	TUBB
SNP	rs2516649	6	30604861	C	A	0.380729	0.39482	0.357364	1.17(1.04,1.31)	0.00854361	0.99(0.88,2.7)	0.916413	0.97(0.86,1.1)	0.667255	1.01(0.89,1.15)	0.821689	1.03(0.91,1.17)	0.645381	intergenic	HLA-E(dist=34900),GNL1(dist=12273)
SNP	rs2074503	6	30638475	T	C	0.350247	0.364555	0.326944	1.17(1.04,1.32)	0.00863942	0.97(0.86,2.65)	0.671769	0.95(0.83,1.08)	0.453105	0.99(0.87,1.13)	0.905259	1.01(0.89,1.16)	0.84114	UTR3	PRR3(NM_001077497:c.*224T>C,NM_025263:c.*224T>C)
SNP	rs16894909	6	29510666	T	C	0.0669072	0.0596639	0.0787037	0.74(0.6,0.93)	0.00879369	1.02(0.81,2.78)	0.854628	0.97(0.76,1.23)	0.787319	0.99(0.78,1.26)	0.926288	0.99(0.78,1.26)	0.933472	intergenic	OR11A1(dist=7178),OR10C1(dist=5029)
SNP	rs8192575	6	32274362	G	C	0.199021	0.210991	0.179526	1.21(1.05,1.4)	0.00884481	1.13(0.97,3.08)	0.112127	1.07(0.92,1.24)	0.376374	1.25(1.07,1.47)	0.00547643	1.2(1.02,1.41)	0.0273861	intronic	NOTCH4
SNP	rs975195	6	30585926	G	A	0.381167	0.395452	0.357878	1.17(1.04,1.31)	0.00886305	0.99(0.88,2.7)	0.917494	0.97(0.86,1.1)	0.662315	1.01(0.89,1.15)	0.83257	1.03(0.91,1.17)	0.649677	intergenic	HLA-E(dist=15965),GNL1(dist=31208)
SNP	rs2534804	6	30594435	C	T	0.332903	0.347061	0.309847	1.17(1.04,1.33)	0.00888645	0.98(0.86,2.65)	0.712266	0.95(0.83,1.08)	0.427931	0.99(0.87,1.13)	0.894196	1.02(0.89,1.16)	0.81576	intergenic	HLA-E(dist=24474),GNL1(dist=22699)
SNP	rs2394185	6	29924350	C	A	0.160274	0.170246	0.144033	1.23(1.05,1.45)	0.00903905	0.98(0.83,2.66)	0.797967	1.03(0.87,1.23)	0.71947	1.03(0.87,1.23)	0.701864	1.02(0.86,1.21)	0.836505	intergenic	HLA-G(dist=17472),HLA-H(dist=39166)
SNP	rs9266327	6	31438598	A	G	0.431981	0.440303	0.408185	1.17(1.04,1.31)	0.00904115	1.17(1.04,3.22)	0.0095443	1.06(0.94,1.2)	0.36115	1.2(1.05,1.36)	0.00774673	1.11(0.97,1.27)	0.12093	intergenic	HLA-B(dist=5630),MICA(dist=36942)
SNP	rs6905389	6	30427909	A	C	0.121489	0.130738	0.106425	1.28(1.06,1.54)	0.00906137	1.08(0.89,2.95)	0.421302	1.18(0.97,1.44)	0.105704	1.06(0.87,1.3)	0.585662	0.97(0.79,1.19)	0.739485	intergenic	TRIM39-RPP21(dist=5295),HLA-E(dist=137253)
SNP	rs4711228	6	30864253	A	T	0.373041	0.357233	0.397634	0.86(0.76,0.96)	0.00911818	0.96(0.85,2.62)	0.536345	0.99(0.87,1.12)	0.832913	0.96(0.85,1.09)	0.570017	0.94(0.83,1.07)	0.350328	intergenic	IER3(dist=43947),LINC00243(dist=24369)
SNP	rs7773677	6	30444403	G	C	0.408699	0.3765	0.432432	0.85(0.76,0.96)	0.00917194	1.07(0.94,2.91)	0.319868	1.11(0.97,1.27)	0.143439	1.11(0.97,1.28)	0.122028	1.12(0.98,1.29)	0.0976323	intergenic	TRIM39-RPP21(dist=21789),HLA-E(dist=120759)
SNP	rs4959089	6	32327703	G	A	0.377495	0.39103	0.355453	1.17(1.04,1.32)	0.0091795	1.13(1,3.1)	0.0430176	1.14(1.01,1.3)	0.0317275	1.02(0.9,1.17)	0.742272	1.02(0.9,1.17)	0.726194	intergenic	NOTCH4(dist=27881),C6orf10(dist=40750)
SNP	rs9296015	6	32326967	A	G	0.377495	0.39103	0.355453	1.17(1.04,1.32)	0.00918019	1.13(1,3.1)	0.0430197	1.14(1.01,1.3)	0.0317291	1.02(0.9,1.17)	0.742288	1.02(0.9,1.17)	0.726208	intergenic	NOTCH4(dist=27145),C6orf10(dist=41486)
SNP	rs9501029	6	30805719	G	A	0.161324	0.171805	0.144256	1.24(1.05,1.45)	0.00924139	1.12(0.95,3.06)	0.179646	1.14(0.97,1.35)	0.119952	1.07(0.9,1.27)	0.426574	1(0.84,1.19)	0.992754	intronic	FLOT1
SNP	rs3734861	6	31205481	A	G	0.0469176	0.0530951	0.036857	1.46(1.1,1.96)	0.00932155	1.37(1.03,3.94)	0.0328234	1.28(0.95,1.73)	0.104825	1.28(0.95,1.73)	0.107986	1.49(1.11,2.04)	0.0101465	intronic	PSORS1C1
SNP	rs9501063	6	31241873	C	G	0.144814	0.134555	0.161523	0.81(0.69,0.95)	0.00932229	0.83(0.71,2.3)	0.0264521	0.79(0.67,0.94)	0.00733984	0.78(0.66,0.92)	0.00420886	0.78(0.66,0.93)	0.00500093	exonic	POU5F1
SNP	rs2844546	6	31452636	A	G	0.203946	0.191779	0.223761	0.83(0.72,0.96)	0.00933169	0.85(0.74,2.35)	0.0300567	0.81(0.7,0.94)	0.00559491	0.8(0.69,0.93)	0.00280168	0.79(0.68,0.92)	0.00256779	intergenic	HLA-B(dist=19668),MICA(dist=22904)
SNP	rs2524226	6	30605469	A	G	0.351272	0.365445	0.328189	1.17(1.04,1.32)	0.00943075	0.97(0.86,2.64)	0.652284	0.95(0.83,1.08)	0.434481	0.99(0.87,1.13)	0.878389	1.01(0.89,1.16)	0.867754	intergenic	HLA-E(dist=35508),GNL1(dist=11665)
SNP	rs1058318	6	30620142	T	C	0.351272	0.365445	0.328189	1.17(1.04,1.32)	0.00943075	0.97(0.86,2.64)	0.652284	0.95(0.83,1.08)	0.434481	0.99(0.87,1.13)	0.878389	1.01(0.89,1.16)	0.867754	UTR3	GNL1(NM_005275:c.*1686A>G)
M	AA_C_9_31347600_Y	6	31347600	P	A	0.472338	0.45791	0.495834	0.86(0.77,0.96)	0.00947125	0.89(0.79,2.43)	0.0457864	0.99(0.87,1.12)	0.837292	0.97(0.86,1.1)	0.643102	0.94(0.83,1.07)	0.343281	exonic	HLA-C
SNP	rs7770049	6	30378249	A	G	0.0102618	0.00715603	0.01532	0.48(0.27,0.83)	0.00947398	0.7(0.39,2.02)	0.219898	1.17(0.64,2.12)	0.595293	1.05(0.57,1.9)	0.876328	1.04(0.56,1.88)	0.909941	ncR-_intronic	HCG17,HCG18
SNP	rs1345228	6	29540369	G	A	0.296642	0.309634	0.275485	1.19(1.04,1.35)	0.00950825	0.96(0.84,2.62)	0.599387	0.92(0.8,1.06)	0.267162	0.94(0.81,1.08)	0.380362	0.97(0.84,1.12)	0.693429	downstream	OR2H1
SNP	rs9258213	6	29814670	C	T	0.121351	0.130798	0.105967	1.27(1.06,1.52)	0.00955034	1.03(0.86,2.81)	0.7414	1.08(0.9,1.32)	0.408028	0.98(0.81,1.2)	0.852966	0.92(0.75,1.12)	0.400981	ncR-_intronic	HLA-F-AS1
SNP	rs8233	6	30800944	A	G	0.162156	0.172587	0.145168	1.23(1.05,1.45)	0.00955247	1.12(0.95,3.06)	0.17949	1.14(0.97,1.35)	0.11951	1.07(0.91,1.27)	0.424122	1(0.84,1.19)	0.993547	UTR3	TUBB(NM_178014:c.*791G>A,NM_001293214:c.*791G>A,NM_001293213:c.*791G>A,NM_001293212:c.*791G>A,NM_001293215:c.*791G>A,NM_001293216:c.*791G>A)
SNP	rs7757831	6	32453161	G	A	0.09978	0.1083	0.0859038	1.3(1.07,1.58)	0.00955509	1.31(1.08,3.71)	0.00789536	1.23(1.01,1.51)	0.0444259	1.07(0.87,1.32)	0.531428	1.07(0.86,1.32)	0.550568	intergenic	C6orf10(dist=5494),HCG23(dist=13104)
SNP	rs734961	6	29583018	T	G	0.303152	0.316208	0.281889	1.19(1.04,1.35)	0.00955546	0.96(0.83,2.6)	0.532477	0.91(0.79,1.05)	0.206325	0.93(0.8,1.07)	0.286468	0.96(0.83,1.11)	0.568376	intergenic	MAS1L(dist=19360),LINC01015(dist=22144)
SNP	rs3132584	6	30796406	T	G	0.162214	0.172663	0.145197	1.23(1.05,1.45)	0.00957287	1.12(0.95,3.06)	0.182707	1.14(0.97,1.35)	0.123772	1.07(0.9,1.27)	0.432623	1(0.84,1.19)	0.983187	intronic	TUBB
SNP	rs2244546	6	31543812	G	C	0.103081	0.0954251	0.11555	0.76(0.62,0.94)	0.00958506	0.84(0.68,2.31)	0.0987607	1.06(0.84,1.35)	0.59837	1.05(0.83,1.33)	0.666289	1.02(0.8,1.29)	0.87902	intergenic	HCP5(dist=2247),HCG26(dist=3173)
SNP	rs2507984	6	31453575	A	G	0.204309	0.192188	0.224049	0.83(0.72,0.96)	0.00958564	0.85(0.74,2.35)	0.0308065	0.81(0.7,0.94)	0.00572762	0.8(0.69,0.93)	0.00289969	0.8(0.69,0.92)	0.00264667	intergenic	HLA-B(dist=20607),MICA(dist=21965)
SNP	rs2074466	6	29516292	A	C	0.296869	0.309855	0.27572	1.19(1.04,1.35)	0.00961656	0.96(0.84,2.62)	0.596901	0.92(0.8,1.06)	0.26544	0.94(0.81,1.08)	0.379109	0.97(0.84,1.12)	0.690194	exonic	OR10C1
SNP	rs9257863	6	29533563	G	T	0.296869	0.309855	0.27572	1.19(1.04,1.35)	0.00961656	0.96(0.84,2.62)	0.596901	0.92(0.8,1.06)	0.26544	0.94(0.81,1.08)	0.379109	0.97(0.84,1.12)	0.690194	upstream	OR2H1
SNP	rs3132935	6	32279053	G	A	0.255293	0.242584	0.275991	0.84(0.74,0.96)	0.00966426	0.94(0.82,2.55)	0.332516	0.96(0.84,1.11)	0.606147	0.96(0.83,1.1)	0.519857	0.99(0.86,1.15)	0.94308	intronic	NOTCH4
M	AA_B_-11_31432874_W	6	31432874	A	P	0.610452	0.62434	0.587834	1.17(1.04,1.31)	0.00971153	1.17(1.04,3.21)	0.010888	0.99(0.87,1.13)	0.897492	1.07(0.94,1.23)	0.303389	1.11(0.97,1.28)	0.122671	exonic	HLA-B
SNP	rs2534824	6	30604139	A	G	0.380756	0.392925	0.35766	1.17(1.04,1.31)	0.00972777	0.99(0.88,2.7)	0.923691	0.97(0.86,1.11)	0.679169	1.01(0.89,1.15)	0.823854	1.03(0.91,1.17)	0.639615	intergenic	HLA-E(dist=34178),GNL1(dist=12995)
SNP	rs3130041	6	30644112	C	T	0.35636	0.370499	0.333333	1.17(1.04,1.32)	0.00972863	0.97(0.85,2.64)	0.641705	0.95(0.83,1.08)	0.439602	0.99(0.87,1.13)	0.890792	1.01(0.88,1.15)	0.873892	intergenic	PRR3(dist=3660),ABCF1(dist=3037)
SNP	rs3130243	6	30645832	C	A	0.35636	0.370499	0.333333	1.17(1.04,1.32)	0.00972863	0.97(0.85,2.64)	0.641705	0.95(0.83,1.08)	0.439602	0.99(0.87,1.13)	0.890792	1.01(0.88,1.15)	0.873892	intergenic	PRR3(dist=5380),ABCF1(dist=1317)
SNP	rs2269710	6	30647931	C	T	0.35636	0.370499	0.333333	1.17(1.04,1.32)	0.00972863	0.97(0.85,2.64)	0.641705	0.95(0.83,1.08)	0.439602	0.99(0.87,1.13)	0.890792	1.01(0.88,1.15)	0.873892	intronic	ABCF1
SNP	rs17495612	6	32467409	C	T	0.102544	0.111181	0.0884774	1.29(1.07,1.57)	0.009729	1.31(1.07,3.69)	0.00798827	1.23(1.01,1.5)	0.046052	1.06(0.86,1.31)	0.571748	1.06(0.86,1.31)	0.567822	ncR-_exonic	HCG23
SNP	rs3817969	6	32469366	T	C	0.102544	0.111181	0.0884774	1.29(1.07,1.57)	0.009729	1.31(1.07,3.69)	0.00798827	1.23(1.01,1.5)	0.046052	1.06(0.86,1.31)	0.571748	1.06(0.86,1.31)	0.567822	ncR-_exonic	HCG23
SNP	rs2256902	6	30048351	A	G	0.124658	0.134239	0.109053	1.27(1.06,1.51)	0.00974901	1.03(0.86,2.81)	0.74109	1.07(0.89,1.3)	0.470805	0.97(0.8,1.18)	0.731309	0.88(0.72,1.07)	0.201115	intergenic	HLA-A(dist=26711),HCG9(dist=2520)
SNP	rs887468	6	31249502	T	C	0.0286538	0.0236317	0.0368328	0.65(0.47,0.9)	0.00975119	0.78(0.56,2.18)	0.145999	1.31(0.89,1.92)	0.170951	1.21(0.82,1.78)	0.339413	1.2(0.81,1.77)	0.366337	ncR-_exonic	PSORS1C3
M	AA_A_76_30018738_V	6	30018738	A	P	0.201713	0.211939	0.185059	1.21(1.05,1.4)	0.00977282	1(0.86,2.71)	0.979044	1.06(0.91,1.25)	0.44543	1.05(0.9,1.24)	0.513504	1.05(0.9,1.24)	0.538734	exonic	HLA-A
SNP	rs2269709	6	30648869	C	T	0.356179	0.3703	0.333181	1.17(1.04,1.32)	0.00978561	0.97(0.85,2.64)	0.640302	0.95(0.83,1.08)	0.438625	0.99(0.87,1.13)	0.889004	1.01(0.88,1.15)	0.874982	intronic	ABCF1
SNP	rs2844558	6	31448412	C	T	0.304486	0.318117	0.282288	1.18(1.04,1.33)	0.00983376	1.11(0.98,3.04)	0.103272	1.11(0.97,1.26)	0.117542	1(0.87,1.14)	0.979597	1.22(1.05,1.42)	0.011058	intergenic	HLA-B(dist=15444),MICA(dist=27128)
SNP	rs2516460	6	31526679	G	T	0.289197	0.303039	0.266655	1.18(1.04,1.33)	0.0098548	1.09(0.96,2.97)	0.187195	1.05(0.92,1.2)	0.441838	0.93(0.81,1.07)	0.306527	1.07(0.93,1.24)	0.35194	intergenic	MICA(dist=35608),HCP5(dist=12257)
SNP	rs3130242	6	30645318	G	A	0.350609	0.36355	0.327657	1.17(1.04,1.32)	0.00996258	0.97(0.85,2.64)	0.644591	0.95(0.83,1.08)	0.435941	0.99(0.87,1.13)	0.879139	1.01(0.88,1.16)	0.87011	intergenic	PRR3(dist=4866),ABCF1(dist=1831)
M	AA_A_77_30018741_D	6	30018741	A	P	0.201418	0.211615	0.184811	1.21(1.05,1.4)	0.00997485	1(0.86,2.71)	0.977398	1.06(0.91,1.25)	0.446686	1.05(0.9,1.24)	0.516139	1.05(0.9,1.24)	0.540796	exonic	HLA-A
SNP	rs25527	6	30798917	T	C	0.161405	0.171789	0.144493	1.23(1.05,1.45)	0.00999238	1.12(0.95,3.05)	0.189461	1.14(0.96,1.35)	0.129358	1.07(0.9,1.27)	0.448674	1(0.84,1.18)	0.962476	intronic	TUBB
SNP	rs28894086	6	30859305	G	A	0.37338	0.356601	0.397634	0.86(0.76,0.96)	0.00999548	0.96(0.85,2.62)	0.562681	0.99(0.87,1.12)	0.853692	0.97(0.85,1.09)	0.585874	0.94(0.83,1.07)	0.364366	intergenic	IER3(dist=38999),LINC00243(dist=29317)
SNP	rs1233487	6	29576788	G	A	0.302544	0.31554	0.281379	1.18(1.04,1.35)	0.0100351	0.96(0.83,2.6)	0.532024	0.91(0.79,1.05)	0.20476	0.93(0.8,1.07)	0.284127	0.96(0.83,1.11)	0.563428	intergenic	MAS1L(dist=13130),LINC01015(dist=28374)
M	AA_DRB1_233_32656004_T	6	32656004	A	P	0.382144	0.36845	0.404445	0.86(0.76,0.96)	0.0101037	0.83(0.74,2.3)	0.00232809	0.81(0.72,0.92)	0.000755129	0.87(0.76,0.98)	0.0239013	0.86(0.76,0.98)	0.0208752	exonic	HLA-DRB1
SNP	rs16897900	6	30863872	A	C	0.373336	0.358181	0.397634	0.86(0.76,0.96)	0.0101509	0.97(0.86,2.63)	0.570719	0.99(0.87,1.12)	0.872948	0.97(0.85,1.1)	0.603555	0.94(0.83,1.07)	0.378072	intergenic	IER3(dist=43566),LINC00243(dist=24750)
SNP	rs9275245	6	32768921	A	G	0.33897	0.349968	0.317199	1.17(1.04,1.32)	0.0101745	1.16(1.03,3.19)	0.0177225	1.26(1.11,1.44)	0.000418772	1.06(0.91,1.23)	0.46874	1.02(0.88,1.18)	0.833181	intergenic	HLA-DQB1(dist=26477),HLA-DQA2(dist=48220)
SNP	rs2523693	6	31526103	T	C	0.289064	0.302848	0.266615	1.17(1.04,1.33)	0.0101754	1.09(0.96,2.97)	0.191186	1.05(0.92,1.2)	0.445778	0.93(0.81,1.07)	0.303589	1.07(0.93,1.24)	0.355197	intergenic	MICA(dist=35032),HCP5(dist=12833)
SNP	rs9468830	6	30857691	C	A	0.373676	0.357865	0.397938	0.86(0.76,0.96)	0.010192	0.97(0.86,2.63)	0.575909	0.99(0.87,1.12)	0.876915	0.97(0.85,1.1)	0.606561	0.94(0.83,1.07)	0.376966	intergenic	IER3(dist=37385),LINC00243(dist=30931)
SNP	rs926421	6	33216013	G	C	0.255659	0.268214	0.235211	1.19(1.04,1.36)	0.0101996	1.16(1.01,3.18)	0.0354237	1.13(0.98,1.3)	0.0855057	1.13(0.99,1.3)	0.0805091	1.15(1,1.32)	0.0542709	intergenic	HLA-DPB2(dist=11145),COL11A2(dist=22434)
SNP	rs206016	6	32289160	A	G	0.277497	0.290823	0.255794	1.18(1.04,1.34)	0.0101998	1.09(0.96,2.98)	0.185441	1.04(0.91,1.19)	0.573558	1.14(0.99,1.31)	0.0641647	1.11(0.97,1.28)	0.134181	intronic	NOTCH4
SNP	rs11757629	6	30852508	C	A	0.112133	0.121289	0.0972217	1.28(1.06,1.55)	0.0102247	1.03(0.85,2.81)	0.736487	1.08(0.88,1.32)	0.473274	0.97(0.79,1.19)	0.751944	0.89(0.73,1.1)	0.287653	intergenic	IER3(dist=32202),LINC00243(dist=36114)
SNP	rs2534823	6	30604795	G	C	0.381427	0.385976	0.358549	1.17(1.04,1.31)	0.0102402	0.99(0.87,2.69)	0.847902	0.96(0.85,1.09)	0.563486	1(0.88,1.14)	0.958906	1.02(0.89,1.16)	0.783304	intergenic	HLA-E(dist=34834),GNL1(dist=12339)
SNP	rs13201769	6	30864045	A	G	0.373286	0.358181	0.397528	0.86(0.76,0.96)	0.0102415	0.97(0.86,2.63)	0.56513	0.99(0.87,1.12)	0.867303	0.97(0.85,1.1)	0.596556	0.94(0.83,1.07)	0.372536	intergenic	IER3(dist=43739),LINC00243(dist=24577)
SNP	rs3117035	6	33194227	T	C	0.410959	0.42451	0.388889	1.16(1.04,1.3)	0.0102462	1.15(1.03,3.17)	0.0172055	1.16(1.03,1.3)	0.0179252	1.13(1,1.27)	0.0523772	1.11(0.98,1.25)	0.0939441	ncR-_intronic	HLA-DPB2
SNP	rs2240061	6	31222827	C	T	0.145921	0.13583	0.162353	0.81(0.69,0.95)	0.0102675	0.83(0.71,2.3)	0.0288127	0.8(0.67,0.95)	0.0093013	0.78(0.66,0.93)	0.00522111	0.79(0.66,0.93)	0.00613028	intronic	CCHCR1
SNP	rs3130375	6	30429711	A	C	0.010335	0.00722521	0.0153997	0.49(0.28,0.84)	0.0103224	0.7(0.4,2.02)	0.219895	1.18(0.65,2.11)	0.589825	1.05(0.58,1.88)	0.874362	1.04(0.57,1.87)	0.905043	intergenic	TRIM39-RPP21(dist=7097),HLA-E(dist=135451)
SNP	rs3135006	6	32775097	T	C	0.0562755	0.0500208	0.0664619	0.73(0.57,0.93)	0.0103265	0.71(0.56,2.04)	0.00683876	0.77(0.6,1)	0.0460146	0.67(0.51,0.87)	0.00260826	0.64(0.49,0.84)	0.00102074	intergenic	HLA-DQB1(dist=32653),HLA-DQA2(dist=42044)
SNP	rs206019	6	32288219	A	G	0.274548	0.287113	0.252844	1.18(1.04,1.34)	0.010369	1.1(0.96,2.99)	0.167086	1.04(0.91,1.19)	0.586494	1.14(0.99,1.31)	0.0603951	1.12(0.97,1.28)	0.124414	intronic	NOTCH4
SNP	rs3117008	6	33204252	G	A	0.475342	0.461781	0.497428	0.86(0.77,0.97)	0.0103711	0.86(0.77,2.37)	0.013352	0.86(0.76,0.97)	0.0137	0.88(0.78,1)	0.0434693	0.89(0.78,1)	0.0480004	ncR-_intronic	HLA-DPB2
SNP	rs3116998	6	33205209	C	T	0.475342	0.461781	0.497428	0.86(0.77,0.97)	0.0103711	0.86(0.77,2.37)	0.013352	0.86(0.76,0.97)	0.0137	0.88(0.78,1)	0.0434693	0.89(0.78,1)	0.0480004	downstream	HLA-DPB2
SNP	rs3094061	6	30429168	C	A	0.0103481	0.00724037	0.0154095	0.49(0.28,0.84)	0.0103715	0.7(0.4,2.02)	0.219965	1.17(0.65,2.11)	0.589939	1.05(0.58,1.89)	0.874102	1.04(0.57,1.87)	0.905166	intergenic	TRIM39-RPP21(dist=6554),HLA-E(dist=135994)
SNP	rs3130233	6	33203154	T	C	0.475328	0.461769	0.497409	0.86(0.77,0.97)	0.0103838	0.86(0.77,2.37)	0.0133633	0.86(0.76,0.97)	0.0137033	0.88(0.78,1)	0.0434821	0.89(0.78,1)	0.0480121	ncR-_intronic	HLA-DPB2
SNP	rs7758503	6	30375865	A	G	0.16634	0.175932	0.149846	1.23(1.05,1.44)	0.0103853	1.04(0.88,2.83)	0.629656	1.09(0.92,1.29)	0.309554	0.99(0.83,1.18)	0.908498	0.93(0.78,1.11)	0.405647	ncR-_intronic	HCG17,HCG18
SNP	rs3130374	6	30429315	T	C	0.0103526	0.00724574	0.0154126	0.49(0.28,0.84)	0.0103917	0.7(0.4,2.02)	0.220096	1.18(0.65,2.11)	0.589622	1.05(0.58,1.89)	0.87396	1.04(0.57,1.87)	0.905139	intergenic	TRIM39-RPP21(dist=6701),HLA-E(dist=135847)
SNP	rs3117021	6	33200027	T	C	0.475314	0.461761	0.497387	0.86(0.77,0.97)	0.0103979	0.86(0.77,2.37)	0.0134245	0.86(0.76,0.97)	0.0137623	0.88(0.78,1)	0.0436916	0.89(0.78,1)	0.0483042	ncR-_intronic	HLA-DPB2
SNP	rs9296086	6	33218145	G	A	0.45297	0.439506	0.474898	0.86(0.77,0.97)	0.0104253	0.87(0.77,2.38)	0.0149999	0.86(0.76,0.97)	0.0139426	0.89(0.79,1.01)	0.0627195	0.9(0.79,1.01)	0.0735947	intergenic	HLA-DPB2(dist=13277),COL11A2(dist=20302)
SNP	rs17198616	6	31355943	G	A	0.144118	0.133607	0.160659	0.81(0.69,0.95)	0.0104489	0.83(0.71,2.3)	0.0288004	1.05(0.87,1.26)	0.624916	1.02(0.85,1.23)	0.832173	0.94(0.78,1.14)	0.535804	intergenic	HLA-C(dist=8051),HLA-B(dist=73685)
M	AA_B_-11_31432874_S	6	31432874	P	A	0.609842	0.623586	0.587459	1.16(1.04,1.31)	0.0104687	1.16(1.03,3.21)	0.0117487	0.99(0.87,1.13)	0.875806	1.07(0.94,1.23)	0.31883	1.11(0.97,1.27)	0.132448	exonic	HLA-B
SNP	rs4351302	6	31284900	A	G	0.0432779	0.0372224	0.0531399	0.71(0.54,0.92)	0.0106581	0.72(0.55,2.06)	0.019087	1.04(0.75,1.45)	0.798275	1.08(0.78,1.49)	0.663386	1.23(0.88,1.72)	0.231974	intergenic	HCG27(dist=5176),HLA-C(dist=59605)
SNP	rs6933546	6	33103992	C	T	0.543444	0.529059	0.566872	0.86(0.77,0.97)	0.0106937	0.89(0.79,2.44)	0.0502474	0.89(0.79,1)	0.0606633	0.92(0.81,1.03)	0.146499	0.92(0.82,1.04)	0.18964	intergenic	HLA-DOA(dist=18625),HLA-DPA1(dist=36332)
SNP	rs2394186	6	29924400	G	A	0.161995	0.17175	0.146107	1.23(1.05,1.44)	0.0107746	0.98(0.83,2.66)	0.78356	1.03(0.87,1.23)	0.718922	1.03(0.87,1.23)	0.70575	1.02(0.86,1.21)	0.845452	intergenic	HLA-G(dist=17522),HLA-H(dist=39116)
SNP	rs9295965	6	31287012	C	T	0.0432568	0.0372088	0.0531065	0.71(0.54,0.92)	0.0107797	0.72(0.55,2.06)	0.0192635	1.04(0.75,1.45)	0.795388	1.08(0.78,1.5)	0.65937	1.23(0.88,1.72)	0.229707	intergenic	HCG27(dist=7288),HLA-C(dist=57493)
SNP	rs3130240	6	30644050	C	A	0.3522	0.366077	0.329599	1.17(1.04,1.32)	0.010793	0.97(0.85,2.63)	0.595749	0.95(0.83,1.08)	0.401348	0.99(0.86,1.13)	0.847758	1.01(0.88,1.15)	0.910299	intergenic	PRR3(dist=3598),ABCF1(dist=3099)
SNP	rs7738673	6	30454995	G	A	0.15943	0.148856	0.176651	0.82(0.71,0.96)	0.0108869	0.92(0.79,2.51)	0.296999	0.91(0.78,1.07)	0.236509	0.91(0.77,1.06)	0.229251	0.9(0.77,1.06)	0.205044	intergenic	TRIM39-RPP21(dist=32381),HLA-E(dist=110167)
SNP	rs3130244	6	30660916	A	C	0.384299	0.397979	0.361626	1.16(1.04,1.31)	0.0110138	0.99(0.88,2.69)	0.873059	0.97(0.85,1.1)	0.608346	1.01(0.89,1.15)	0.874282	1.03(0.9,1.17)	0.698555	intronic	ABCF1
SNP	rs1233495	6	29552100	A	G	0.302586	0.315393	0.281727	1.18(1.04,1.34)	0.0110315	0.96(0.83,2.6)	0.515028	0.91(0.79,1.05)	0.193665	0.92(0.8,1.06)	0.27	0.96(0.83,1.11)	0.546142	intergenic	OR2H1(dist=12022),MAS1L(dist=10422)
SNP	rs1431401	6	33149164	G	A	0.350126	0.363266	0.328727	1.17(1.04,1.32)	0.0110421	1.18(1.05,3.27)	0.00700985	1.21(1.07,1.38)	0.00262715	1.21(1.07,1.37)	0.00339018	1.18(1.04,1.34)	0.0101406	intronic	HLA-DPA1
SNP	rs2301224	6	33146347	C	A	0.350325	0.363457	0.328938	1.17(1.04,1.32)	0.0110635	1.18(1.05,3.27)	0.00702977	1.21(1.07,1.38)	0.0026395	1.21(1.07,1.37)	0.00340428	1.18(1.04,1.34)	0.010186	intronic	HLA-DPA1
SNP	rs2073718	6	31218948	T	C	0.145205	0.135186	0.161523	0.81(0.69,0.95)	0.0110919	0.83(0.71,2.3)	0.0297637	0.79(0.67,0.94)	0.00801684	0.78(0.66,0.93)	0.00445256	0.78(0.66,0.93)	0.00539589	intronic	CCHCR1
SNP	rs11967883	6	31220333	T	C	0.145205	0.135186	0.161523	0.81(0.69,0.95)	0.0110919	0.83(0.71,2.3)	0.0297637	0.79(0.67,0.94)	0.00801684	0.78(0.66,0.93)	0.00445256	0.78(0.66,0.93)	0.00539589	intronic	CCHCR1
SNP	rs1431399	6	33149012	A	G	0.350105	0.363235	0.328722	1.17(1.04,1.32)	0.0111121	1.18(1.05,3.27)	0.00705618	1.21(1.07,1.38)	0.00264748	1.21(1.07,1.37)	0.00341635	1.18(1.04,1.34)	0.0102246	intronic	HLA-DPA1
SNP	rs11752362	6	30368961	T	C	0.166536	0.176563	0.150206	1.23(1.05,1.43)	0.0111671	1.04(0.88,2.82)	0.653028	1.09(0.92,1.29)	0.321739	0.99(0.83,1.17)	0.890184	0.93(0.78,1.1)	0.390313	ncR-_exonic	HCG18
SNP	rs9501062	6	31239686	C	T	0.144746	0.134761	0.161008	0.81(0.69,0.95)	0.0112183	0.83(0.71,2.3)	0.0311776	0.8(0.67,0.94)	0.00849754	0.78(0.66,0.93)	0.00478995	0.78(0.66,0.93)	0.00564106	UTR3	TCF19(NM_007109:c.*1213T>C,NM_001077511:c.*1213T>C)
SNP	rs395671	6	33661655	C	G	0.455366	0.443131	0.475293	0.85(0.75,0.96)	0.0112797	0.86(0.75,2.36)	0.0198761	0.86(0.75,0.98)	0.0280933	0.85(0.74,0.97)	0.018019	0.86(0.75,0.98)	0.0280328	ncR-_intronic	GGNBP1
SNP	rs9468693	6	30228616	C	T	0.0116523	0.0145761	0.00689043	2.24(1.24,4.36)	0.0112838	2.22(1.21,9.18)	0.0138871	2.04(1.11,4)	0.0286369	1.82(0.99,3.59)	0.0650628	1.67(0.9,3.29)	0.117723	UTR3	TRIM10(NM_052828:c.*828A>G,NM_006778:c.*1109A>G)
SNP	rs3132613	6	30645585	C	G	0.351468	0.365447	0.328703	1.17(1.04,1.31)	0.0112848	0.97(0.85,2.63)	0.598234	0.95(0.83,1.08)	0.399734	0.98(0.86,1.12)	0.818765	1(0.88,1.15)	0.946377	intergenic	PRR3(dist=5133),ABCF1(dist=1564)
SNP	rs9380351	6	33237724	A	G	0.456912	0.443584	0.478617	0.86(0.77,0.97)	0.0113592	0.86(0.77,2.37)	0.0145578	0.86(0.76,0.97)	0.012579	0.89(0.79,1)	0.0530285	0.89(0.79,1.01)	0.0655704	downstream	COL11A2
SNP	rs3132452	6	31671219	A	C	0.136417	0.125395	0.152893	0.81(0.69,0.95)	0.011366	0.83(0.7,2.29)	0.0264678	0.86(0.73,1.02)	0.0923139	0.85(0.72,1.01)	0.0636743	0.92(0.77,1.09)	0.340522	intergenic	NCR3(dist=2478),AIF1(dist=19754)
SNP	rs16898844	6	31217672	A	G	0.145262	0.135186	0.161523	0.81(0.69,0.95)	0.0114502	0.83(0.71,2.3)	0.0307656	0.79(0.67,0.94)	0.00801684	0.78(0.66,0.93)	0.00445256	0.78(0.66,0.93)	0.00539589	downstream	CCHCR1
M	AA_DRB1_233_32656004_R	6	32656004	P	A	0.380104	0.366704	0.401928	0.86(0.76,0.97)	0.0114686	0.83(0.74,2.3)	0.0026446	0.81(0.72,0.92)	0.000890468	0.87(0.76,0.98)	0.0268805	0.86(0.76,0.98)	0.0224924	exonic	HLA-DRB1
SNP	rs9275224	6	32767856	A	G	0.337769	0.350916	0.316358	1.17(1.04,1.32)	0.0114738	1.16(1.02,3.19)	0.0190592	1.26(1.11,1.43)	0.000426964	1.06(0.91,1.23)	0.44355	1.02(0.88,1.18)	0.807504	intergenic	HLA-DQB1(dist=25412),HLA-DQA2(dist=49285)
SNP	rs3132581	6	31021437	A	G	0.0109589	0.0078964	0.0159465	0.51(0.3,0.86)	0.0114845	0.7(0.41,2.02)	0.206529	1.15(0.64,2.04)	0.636299	1.04(0.58,1.85)	0.89316	1(0.55,1.78)	0.990986	intronic	DPCR1
SNP	rs3094086	6	31027370	A	G	0.0109589	0.0078964	0.0159465	0.51(0.3,0.86)	0.0114845	0.7(0.41,2.02)	0.206529	1.15(0.64,2.04)	0.636299	1.04(0.58,1.85)	0.89316	1(0.55,1.78)	0.990986	exonic	DPCR1
SNP	rs3132649	6	30429036	A	G	0.010464	0.00740051	0.0154532	0.5(0.28,0.85)	0.0115216	0.71(0.4,2.04)	0.232367	1.19(0.66,2.13)	0.560543	1.07(0.59,1.92)	0.828826	1.05(0.58,1.9)	0.861502	intergenic	TRIM39-RPP21(dist=6422),HLA-E(dist=136126)
SNP	rs2844720	6	30583696	A	G	0.380465	0.391346	0.357955	1.16(1.03,1.31)	0.0116395	0.98(0.87,2.68)	0.806018	0.96(0.85,1.09)	0.553433	1(0.88,1.14)	0.964382	1.02(0.9,1.16)	0.776696	intergenic	HLA-E(dist=13735),GNL1(dist=33438)
SNP	rs28780116	6	30863647	G	C	0.373622	0.355654	0.397528	0.86(0.77,0.97)	0.0116412	0.97(0.86,2.63)	0.594401	0.99(0.88,1.12)	0.887942	0.97(0.86,1.1)	0.616039	0.95(0.83,1.07)	0.379445	intergenic	IER3(dist=43341),LINC00243(dist=24975)
SNP	rs2239806	6	32519285	T	C	0.0736765	0.0809653	0.0618061	1.34(1.07,1.68)	0.0116932	1.26(1,3.52)	0.0509995	1.23(0.97,1.56)	0.0883086	1.1(0.87,1.4)	0.447696	1.1(0.86,1.4)	0.454057	intronic	HLA-DRA
SNP	rs9391630	6	29830494	G	A	0.434293	0.448533	0.411103	1.17(1.03,1.31)	0.0117275	0.99(0.87,2.7)	0.905541	0.92(0.8,1.04)	0.188391	0.96(0.84,1.1)	0.556047	1(0.87,1.14)	0.98554	intergenic	IFITM4P(dist=3590),HCG4(dist=36293)
SNP	rs2071279	6	32272852	A	C	0.120882	0.111717	0.135808	0.8(0.67,0.95)	0.0117552	0.83(0.69,2.28)	0.0340011	0.89(0.74,1.07)	0.206505	0.88(0.74,1.06)	0.191067	0.88(0.73,1.07)	0.194171	intronic	NOTCH4
SNP	rs7738548	6	29529188	A	G	0.0668523	0.059891	0.0781893	0.75(0.6,0.94)	0.0118478	1.03(0.82,2.81)	0.779668	0.98(0.77,1.24)	0.866105	1(0.79,1.27)	0.992969	1(0.79,1.27)	0.993221	intergenic	OR10C1(dist=12455),OR2H1(dist=5021)
SNP	rs11964542	6	30179739	C	T	0.0106209	0.00763361	0.0154861	0.49(0.28,0.85)	0.0119183	0.72(0.41,2.06)	0.262725	1.18(0.65,2.13)	0.586504	1.06(0.58,1.92)	0.839603	1.06(0.58,1.92)	0.845244	intronic	TRIM31
SNP	rs3130043	6	30653001	C	A	0.385686	0.392293	0.363163	1.16(1.03,1.31)	0.011932	0.99(0.87,2.68)	0.828195	0.96(0.85,1.1)	0.577112	1.01(0.88,1.14)	0.926547	1.02(0.9,1.16)	0.757366	intronic	ABCF1
SNP	rs9501057	6	31214495	T	C	0.12652	0.117232	0.141647	0.8(0.68,0.95)	0.0119394	0.84(0.7,2.31)	0.0455124	0.8(0.67,0.96)	0.016137	0.8(0.66,0.95)	0.0134751	0.81(0.67,0.97)	0.0231939	exonic	PSORS1C1
SNP	rs6926530	6	30838246	G	A	0.111697	0.120658	0.0971039	1.27(1.06,1.54)	0.012023	1.03(0.85,2.79)	0.787751	1.07(0.88,1.31)	0.509578	0.96(0.78,1.18)	0.697977	0.89(0.72,1.09)	0.257473	intergenic	IER3(dist=17940),LINC00243(dist=50376)
SNP	rs9378109	6	30882453	A	C	0.515659	0.5301	0.49214	1.15(1.03,1.29)	0.012032	1.1(0.98,3)	0.103559	1.05(0.93,1.18)	0.41857	1.06(0.95,1.2)	0.29089	1.09(0.97,1.23)	0.141612	intergenic	IER3(dist=62147),LINC00243(dist=6169)
SNP	rs241425	6	32912887	A	G	0.173913	0.163298	0.19104	0.83(0.71,0.96)	0.0121202	0.86(0.74,2.36)	0.0494127	0.88(0.75,1.02)	0.0952895	0.88(0.75,1.03)	0.100798	0.87(0.75,1.02)	0.0960864	intronic	TAP2
SNP	rs4713226	6	29542393	A	G	0.29209	0.304561	0.27178	1.18(1.04,1.35)	0.0122058	0.94(0.81,2.55)	0.36327	0.89(0.77,1.02)	0.102393	0.91(0.78,1.05)	0.188964	0.94(0.81,1.09)	0.428597	intergenic	OR2H1(dist=2315),MAS1L(dist=20129)
SNP	rs1610724	6	29869495	C	T	0.154389	0.164043	0.138667	1.24(1.05,1.46)	0.0122061	1.08(0.91,2.95)	0.374318	1.17(0.98,1.4)	0.0782277	1.07(0.89,1.28)	0.464848	1(0.83,1.2)	0.993118	ncR-_intronic	LOC554223
SNP	rs204993	6	32263559	G	A	0.352642	0.366393	0.330247	1.16(1.03,1.31)	0.0122346	1.12(1,3.08)	0.0555395	1.09(0.96,1.23)	0.166693	1.13(1,1.29)	0.0471172	1.11(0.98,1.26)	0.0981691	intronic	PBX2
SNP	rs6456951	6	29534182	A	T	0.0669143	0.0599877	0.078195	0.75(0.61,0.94)	0.0123449	1.04(0.82,2.82)	0.772109	0.98(0.77,1.24)	0.873574	1(0.79,1.27)	0.999897	1(0.79,1.28)	0.985321	upstream	OR2H1
SNP	rs3130647	6	30907051	A	G	0.397727	0.383449	0.420185	0.86(0.77,0.97)	0.0123611	0.95(0.84,2.59)	0.409223	0.93(0.82,1.05)	0.219902	0.93(0.83,1.06)	0.27674	1.02(0.9,1.16)	0.778556	upstream	LINC00243
SNP	rs9257887	6	29593268	A	G	0.46939	0.483516	0.446384	1.16(1.03,1.3)	0.0125013	0.99(0.87,2.68)	0.832876	0.95(0.83,1.07)	0.387435	0.93(0.82,1.05)	0.240624	0.93(0.81,1.05)	0.235733	intergenic	MAS1L(dist=29610),LINC01015(dist=11894)
SNP	rs16894932	6	29523054	G	A	0.0693928	0.0623898	0.0807978	0.76(0.61,0.94)	0.0125102	1.03(0.82,2.79)	0.822508	0.98(0.77,1.23)	0.841017	0.99(0.79,1.26)	0.955141	1.01(0.79,1.28)	0.966339	intergenic	OR10C1(dist=6321),OR2H1(dist=11155)
SNP	rs943466	6	33839765	A	G	0.148238	0.158137	0.132117	1.23(1.05,1.45)	0.0125126	1.18(1,3.27)	0.0467444	1.22(1.03,1.45)	0.021147	1.12(0.95,1.34)	0.187287	1.12(0.94,1.33)	0.216092	intergenic	IP6K3(dist=17025),LEMD2(dist=7203)
M	AA_B_69_31432509_A	6	31432509	P	A	0.17713	0.16708	0.193497	0.83(0.71,0.96)	0.0125777	0.75(0.65,2.12)	0.000285243	0.73(0.63,0.86)	0.000110448	0.66(0.56,0.77)	3.40384e-07	0.7(0.6,0.83)	3.36197e-05	exonic	HLA-B
B	AA_DPA1_111_33144977	6	33144977	K	R	0.349855	0.3627	0.328935	1.17(1.03,1.31)	0.0126801	1.18(1.04,3.25)	0.00833631	1.21(1.07,1.37)	0.00321103	1.2(1.06,1.37)	0.00406033	1.18(1.04,1.34)	0.0118789	exonic	HLA-DPA1
SNP	rs6906897	6	29523615	T	C	0.0674004	0.0605995	0.0784763	0.75(0.6,0.94)	0.012681	1.03(0.81,2.79)	0.830268	0.98(0.77,1.24)	0.8421	0.99(0.78,1.27)	0.953287	1.01(0.79,1.29)	0.957801	intergenic	OR10C1(dist=6882),OR2H1(dist=10594)
SNP	rs1264350	6	30904524	C	T	0.0104573	0.00751485	0.0152495	0.5(0.29,0.86)	0.0127637	0.71(0.4,2.03)	0.232561	1.17(0.64,2.11)	0.615499	1.06(0.58,1.92)	0.849079	1.03(0.56,1.87)	0.934265	ncR-_intronic	LINC00243
SNP	rs6457144	6	30171347	T	A	0.421321	0.408076	0.442893	0.86(0.77,0.97)	0.0127806	1(0.88,2.71)	0.960117	1.01(0.89,1.15)	0.85652	1.01(0.89,1.15)	0.81952	1.12(0.98,1.27)	0.100263	intergenic	RNF39(dist=19740),TRIM31(dist=7306)
A	HLA_DPA1_02	6	33145064	A	P	0.349949	0.362776	0.329058	1.16(1.03,1.31)	0.0127957	1.18(1.04,3.25)	0.00842968	1.21(1.07,1.37)	0.00324835	1.2(1.06,1.37)	0.00410225	1.18(1.04,1.34)	0.011999		HLA-DPA1
SNP	rs1264432	6	30670000	G	A	0.348337	0.361971	0.326132	1.16(1.03,1.31)	0.0128023	0.97(0.85,2.63)	0.58798	0.94(0.82,1.07)	0.327222	0.98(0.86,1.12)	0.754867	1(0.88,1.14)	0.993954	intergenic	ABCF1(dist=2712),PPP1R10(dist=6156)
SNP	rs7739243	6	29522592	G	A	0.0695205	0.0625471	0.0808776	0.76(0.61,0.94)	0.0128392	1.03(0.82,2.79)	0.819315	0.98(0.77,1.23)	0.843844	0.99(0.79,1.26)	0.959887	1.01(0.79,1.28)	0.96175	intergenic	OR10C1(dist=5859),OR2H1(dist=11617)
M	AA_B_116_31432123_D	6	31432123	P	A	0.0238382	0.019609	0.0307258	0.63(0.43,0.91)	0.0128504	0.68(0.47,1.98)	0.0444602	0.63(0.43,0.92)	0.015375	0.63(0.43,0.92)	0.0173016	0.75(0.5,1.11)	0.147329	exonic	HLA-B
SNP	rs2429657	6	30579499	G	A	0.102012	0.093494	0.115885	0.79(0.66,0.95)	0.0128541	1.01(0.83,2.74)	0.947933	1.01(0.83,1.23)	0.950899	1.01(0.83,1.23)	0.951538	0.99(0.81,1.21)	0.915602	intergenic	HLA-E(dist=9538),GNL1(dist=37635)
SNP	rs3806109	6	33878348	A	C	0.225529	0.236892	0.207003	1.19(1.04,1.36)	0.0129421	1.17(1.02,3.23)	0.0243869	1.19(1.03,1.37)	0.0175014	1.12(0.97,1.3)	0.120932	1.12(0.96,1.29)	0.144921	intronic	MLN
B	AA_DPA1_31_33145557	6	33145557	M	Q	0.350036	0.36283	0.329199	1.16(1.03,1.31)	0.0130178	1.18(1.04,3.25)	0.00844489	1.21(1.07,1.37)	0.00321183	1.2(1.06,1.37)	0.00408927	1.18(1.04,1.34)	0.0118471	exonic	HLA-DPA1
SNP	rs441576	6	33116524	G	A	0.317619	0.330546	0.296565	1.17(1.03,1.32)	0.0130475	1.13(1,3.11)	0.0470682	1.16(1.02,1.32)	0.0207603	1.09(0.96,1.25)	0.178721	1.08(0.95,1.23)	0.250744	intergenic	HLA-DOA(dist=31157),HLA-DPA1(dist=23800)
SNP	rs3025650	6	29650926	C	T	0.116441	0.125283	0.10204	1.26(1.05,1.52)	0.0131213	1.04(0.86,2.84)	0.663963	1.09(0.9,1.33)	0.369577	0.99(0.81,1.21)	0.938967	0.93(0.76,1.14)	0.458372	intergenic	UBD(dist=15245),SNORD32B(dist=7082)
SNP	rs3218822	6	30988315	C	T	0.0110646	0.00805527	0.0159655	0.51(0.3,0.87)	0.0131488	0.71(0.41,2.04)	0.22041	1.16(0.65,2.06)	0.61206	1.05(0.59,1.87)	0.864112	1.01(0.56,1.8)	0.982315	intronic	GTF2H4
SNP	rs7738722	6	29522265	G	A	0.0694892	0.0625341	0.0808164	0.76(0.61,0.94)	0.0132088	1.03(0.82,2.8)	0.812452	0.98(0.77,1.24)	0.850783	0.99(0.79,1.26)	0.964438	1.01(0.79,1.28)	0.956193	intergenic	OR10C1(dist=5532),OR2H1(dist=11944)
SNP	rs3131043	6	30866445	G	A	0.374168	0.35976	0.397634	0.86(0.77,0.97)	0.0133109	0.97(0.86,2.64)	0.629026	1(0.88,1.13)	0.960683	0.97(0.86,1.1)	0.678439	0.95(0.84,1.08)	0.436859	intergenic	IER3(dist=46139),LINC00243(dist=22177)
SNP	rs3131064	6	30871872	C	T	0.117624	0.126545	0.103094	1.26(1.05,1.53)	0.0133175	1.02(0.84,2.78)	0.830715	1.06(0.87,1.29)	0.574216	0.95(0.78,1.17)	0.64119	0.88(0.71,1.08)	0.210708	intergenic	IER3(dist=51566),LINC00243(dist=16750)
SNP	rs7774158	6	33115730	A	C	0.308806	0.321541	0.288066	1.17(1.03,1.32)	0.0133591	1.14(1,3.12)	0.0450789	1.17(1.03,1.33)	0.0190795	1.1(0.97,1.26)	0.14769	1.09(0.96,1.25)	0.19599	intergenic	HLA-DOA(dist=30363),HLA-DPA1(dist=24594)
M	AA_DQA1_175_32717988_E	6	32717988	P	A	0.431906	0.418467	0.453793	0.86(0.77,0.97)	0.0134394	0.92(0.81,2.5)	0.158149	0.88(0.78,1)	0.0478836	1.14(0.98,1.32)	0.0960259	1.1(0.94,1.28)	0.230627	exonic	HLA-DQA1
SNP	rs9267431	6	31586930	A	G	0.306555	0.312697	0.285115	1.17(1.03,1.33)	0.0135324	1.08(0.95,2.94)	0.245377	1(0.88,1.15)	0.959213	1.09(0.95,1.25)	0.233097	0.99(0.86,1.15)	0.936344	downstream	MICB
SNP	rs2074477	6	30240014	A	G	0.358644	0.372012	0.336872	1.16(1.03,1.31)	0.0136497	1.04(0.92,2.84)	0.493475	0.99(0.87,1.12)	0.864266	1.04(0.92,1.19)	0.514029	0.99(0.87,1.13)	0.903069	intronic	TRIM15
SNP	rs4713360	6	30861125	G	A	0.373041	0.358497	0.396392	0.86(0.77,0.97)	0.0137159	0.97(0.86,2.64)	0.636444	0.99(0.88,1.13)	0.935793	0.97(0.86,1.1)	0.660514	0.95(0.84,1.08)	0.425096	intergenic	IER3(dist=40819),LINC00243(dist=27497)
SNP	rs9295953	6	31198562	T	C	0.0309714	0.0348598	0.0246389	1.73(1.13,2.69)	0.0137955	1.58(1.02,4.84)	0.0420972	1.43(0.92,2.26)	0.117599	1.43(0.92,2.26)	0.122381	1.79(1.13,2.87)	0.0144261	intronic	PSORS1C1
SNP	rs3130521	6	31304355	T	C	0.306987	0.319656	0.286354	1.17(1.03,1.32)	0.0138131	1.1(0.97,3)	0.143729	1.05(0.92,1.2)	0.451774	0.95(0.83,1.09)	0.501484	1.05(0.91,1.21)	0.52416	intergenic	HCG27(dist=24631),HLA-C(dist=40150)
SNP	rs2243621	6	31539799	T	C	0.0449955	0.0500932	0.0366934	1.48(1.09,2.03)	0.0138859	1.61(1.18,4.99)	0.00345927	1.46(1.07,2.03)	0.0204444	1.39(1.01,1.93)	0.0474314	1.32(0.96,1.84)	0.0910402	ncR-_exonic	HCP5
SNP	rs2156875	6	31425326	C	T	0.482598	0.469386	0.504115	0.87(0.77,0.97)	0.0139299	0.83(0.74,2.3)	0.00247926	0.95(0.83,1.08)	0.404323	0.97(0.85,1.11)	0.661418	1.08(0.94,1.24)	0.304704	intergenic	HLA-C(dist=77434),HLA-B(dist=4302)
SNP	rs2923006	6	31425078	G	T	0.482542	0.469335	0.504052	0.87(0.77,0.97)	0.0139521	0.83(0.74,2.3)	0.00248323	0.95(0.83,1.08)	0.405672	0.97(0.85,1.11)	0.663136	1.08(0.94,1.24)	0.303261	intergenic	HLA-C(dist=77186),HLA-B(dist=4550)
SNP	rs9261394	6	30172541	A	G	0.422114	0.409033	0.443416	0.86(0.77,0.97)	0.0141054	1(0.88,2.72)	0.984818	1.01(0.89,1.15)	0.831155	1.02(0.9,1.15)	0.796176	1.12(0.98,1.28)	0.0949831	intergenic	RNF39(dist=20934),TRIM31(dist=6112)
SNP	rs6920606	6	33105652	T	C	0.489237	0.475363	0.511831	0.87(0.78,0.97)	0.0141961	0.89(0.8,2.44)	0.0527079	0.89(0.79,1)	0.0560558	0.91(0.81,1.03)	0.122376	0.92(0.81,1.03)	0.152919	intergenic	HLA-DOA(dist=20285),HLA-DPA1(dist=34672)
M	AA_A_77_30018741_N	6	30018741	P	A	0.197491	0.207096	0.181849	1.2(1.04,1.39)	0.0142281	0.97(0.83,2.64)	0.697018	1.03(0.88,1.21)	0.697394	1.03(0.87,1.21)	0.730394	1.03(0.87,1.21)	0.726926	exonic	HLA-A
SNP	rs2273019	6	32414397	T	C	0.386095	0.372909	0.407569	0.86(0.77,0.97)	0.0142469	0.89(0.79,2.43)	0.053093	0.88(0.78,1)	0.0444512	0.94(0.83,1.07)	0.355684	0.96(0.85,1.09)	0.571882	intronic	C6orf10
A	HLA_DRB1_08	6	32660042	P	A	0.0636487	0.0701418	0.0530741	1.36(1.07,1.75)	0.0142529	1.27(0.99,3.56)	0.061696	1.22(0.95,1.58)	0.12507	1.12(0.87,1.45)	0.396647	1.14(0.88,1.49)	0.311798		HLA-DRB1
SNP	rs7759025	6	30454897	C	T	0.159009	0.148869	0.175523	0.83(0.71,0.96)	0.0143133	0.93(0.79,2.53)	0.353675	0.91(0.78,1.07)	0.268676	0.91(0.78,1.07)	0.25734	0.91(0.77,1.07)	0.234016	intergenic	TRIM39-RPP21(dist=32283),HLA-E(dist=110265)
SNP	rs2596530	6	31495352	G	A	0.180055	0.168667	0.198454	0.84(0.73,0.97)	0.0144562	0.88(0.76,2.4)	0.0790217	0.88(0.76,1.02)	0.0934997	0.86(0.74,1)	0.0490588	0.83(0.72,0.97)	0.0189059	intergenic	MICA(dist=4281),HCP5(dist=43584)
SNP	rs2523591	6	31434939	A	G	0.271073	0.282611	0.252282	1.18(1.03,1.35)	0.014493	1.11(0.97,3.03)	0.136534	1.14(0.99,1.32)	0.063359	1.07(0.93,1.24)	0.337484	1.02(0.88,1.18)	0.769687	intergenic	HLA-B(dist=1971),MICA(dist=40601)
SNP	rs3905495	6	31373518	A	G	0.331533	0.343969	0.31128	1.16(1.03,1.32)	0.0145941	1.11(0.98,3.05)	0.0896564	1.1(0.97,1.25)	0.150213	1.03(0.9,1.17)	0.684105	0.96(0.84,1.1)	0.581138	intergenic	HLA-C(dist=25626),HLA-B(dist=56110)
SNP	rs2856437	6	32265342	A	G	0.199806	0.210995	0.181584	1.2(1.04,1.38)	0.0145998	1.11(0.96,3.04)	0.157731	1.05(0.91,1.23)	0.48787	1.23(1.05,1.45)	0.00949713	1.18(1.01,1.39)	0.0421712	intronic	PBX2
SNP	rs9295910	6	30795693	A	T	0.162226	0.171826	0.146091	1.22(1.04,1.43)	0.0146495	1.11(0.94,3.02)	0.225988	1.12(0.95,1.33)	0.167249	1.05(0.89,1.25)	0.539582	0.98(0.83,1.17)	0.848782	upstream	TUBB
SNP	rs1264440	6	30659265	A	G	0.356164	0.369551	0.334362	1.16(1.03,1.3)	0.0147963	0.96(0.85,2.61)	0.53755	0.94(0.82,1.07)	0.336393	0.98(0.86,1.12)	0.757273	1(0.87,1.14)	0.99219	intronic	ABCF1
SNP	rs3094627	6	30429461	C	T	0.0115587	0.00850442	0.0165329	0.52(0.31,0.88)	0.014847	0.72(0.42,2.05)	0.225133	1.17(0.66,2.05)	0.589358	1.04(0.59,1.83)	0.896322	1.02(0.57,1.8)	0.94892	intergenic	TRIM39-RPP21(dist=6847),HLA-E(dist=135701)
SNP	rs592625	6	33080668	C	T	0.240224	0.251462	0.221921	1.19(1.03,1.37)	0.0148597	1.17(1.01,3.22)	0.031976	1.22(1.05,1.41)	0.00847859	1.15(1,1.34)	0.0580361	1.12(0.97,1.31)	0.123389	UTR3	HLA-DOA(NM_002119:c.*1925A>G)
SNP	rs2516500	6	31561619	T	C	0.574761	0.588697	0.552064	1.15(1.03,1.29)	0.0148886	1.03(0.92,2.81)	0.604393	1.06(0.94,1.2)	0.308962	1.08(0.95,1.22)	0.23379	0.99(0.87,1.12)	0.89128	intergenic	HCG26(dist=13455),MICB(dist=9018)
SNP	rs2516415	6	31567721	G	A	0.428121	0.412824	0.450624	0.87(0.77,0.97)	0.0149825	0.96(0.86,2.62)	0.548094	0.93(0.82,1.05)	0.251294	0.92(0.81,1.04)	0.198696	1.02(0.89,1.16)	0.785809	intergenic	HCG26(dist=19557),MICB(dist=2916)
SNP	rs1233421	6	29609493	A	C	0.29151	0.279124	0.311682	0.86(0.75,0.97)	0.0149868	0.96(0.84,2.61)	0.525879	0.98(0.86,1.12)	0.744057	1(0.87,1.14)	0.94445	0.99(0.87,1.14)	0.918847	downstream	LINC01015
SNP	rs2905747	6	31559455	A	G	0.0749511	0.0821226	0.0632716	1.31(1.06,1.64)	0.0150697	1.33(1.06,3.77)	0.0131794	1.26(1.01,1.59)	0.0468876	1.22(0.97,1.54)	0.0932242	1.25(0.99,1.58)	0.0618856	intergenic	HCG26(dist=11291),MICB(dist=11182)
SNP	rs9501030	6	30907378	A	T	0.370734	0.356917	0.392157	0.86(0.77,0.97)	0.0150721	0.95(0.84,2.6)	0.448517	0.92(0.81,1.04)	0.172642	0.92(0.81,1.05)	0.213021	0.98(0.86,1.12)	0.798094	upstream	LINC00243
SNP	rs2621321	6	32897458	G	A	0.207045	0.196147	0.224794	0.84(0.73,0.97)	0.0150897	0.84(0.73,2.32)	0.0183688	0.86(0.74,0.99)	0.0367544	0.86(0.74,1)	0.0480949	0.87(0.75,1.01)	0.0702723	downstream	TAP2
M	AA_DRB1_189_32656611_S	6	32656611	P	A	0.0612303	0.0676864	0.050716	1.36(1.06,1.74)	0.0151348	1.26(0.99,3.54)	0.0670124	1.22(0.95,1.58)	0.127728	1.11(0.86,1.44)	0.422059	1.13(0.87,1.47)	0.357657	exonic	HLA-DRB1
SNP	rs7357041	6	29433078	G	A	0.0141932	0.0109015	0.019554	0.57(0.36,0.9)	0.0152527	0.57(0.35,1.76)	0.0171952	0.63(0.38,1.02)	0.0640681	0.59(0.36,0.97)	0.0387014	0.65(0.39,1.07)	0.0925628	intergenic	OR5V1(dist=1045),OR12D3(dist=16101)
SNP	rs17422727	6	32367901	G	C	0.14031	0.150026	0.124486	1.23(1.04,1.46)	0.0153501	1.12(0.95,3.08)	0.178713	1.14(0.96,1.36)	0.13663	1.07(0.9,1.28)	0.447708	1.04(0.87,1.25)	0.649231	downstream	C6orf10
SNP	rs1264451	6	30649216	C	A	0.330585	0.342704	0.309082	1.16(1.03,1.31)	0.0153929	0.96(0.84,2.61)	0.528439	0.93(0.82,1.07)	0.313714	0.98(0.85,1.12)	0.742859	1(0.87,1.15)	0.998216	intronic	ABCF1
SNP	rs732229	6	30652920	G	A	0.350388	0.363637	0.32881	1.16(1.03,1.3)	0.0155421	0.96(0.84,2.61)	0.519754	0.94(0.82,1.07)	0.32108	0.98(0.86,1.12)	0.73475	1(0.87,1.14)	0.982828	intronic	ABCF1
SNP	rs9267820	6	32273561	A	G	0.120325	0.111501	0.134696	0.81(0.68,0.96)	0.0155523	0.83(0.7,2.3)	0.0453469	0.9(0.75,1.08)	0.253019	0.89(0.74,1.07)	0.226502	0.89(0.74,1.08)	0.232237	intronic	NOTCH4
SNP	rs16895058	6	29629104	T	C	0.11299	0.121514	0.099107	1.26(1.05,1.52)	0.0157008	1.04(0.86,2.82)	0.703751	1.08(0.89,1.32)	0.460332	0.98(0.8,1.2)	0.853252	0.92(0.75,1.13)	0.406973	intergenic	LINC01015(dist=19780),UBD(dist=2264)
SNP	rs2395352	6	33208710	A	G	0.297456	0.309855	0.277263	1.17(1.03,1.32)	0.0157928	1.14(1,3.12)	0.0453692	1.13(0.99,1.28)	0.0699501	1.11(0.97,1.26)	0.131653	1.12(0.98,1.27)	0.102148	intergenic	HLA-DPB2(dist=3842),COL11A2(dist=29737)
SNP	rs2516448	6	31498389	T	C	0.179844	0.168667	0.198046	0.84(0.73,0.97)	0.0158713	0.88(0.76,2.41)	0.0844267	0.88(0.76,1.02)	0.0996975	0.86(0.74,1)	0.0530538	0.83(0.72,0.97)	0.0202558	intergenic	MICA(dist=7318),HCP5(dist=40547)
SNP	rs2596531	6	31495536	C	T	0.179843	0.168667	0.198045	0.84(0.73,0.97)	0.0158732	0.88(0.76,2.41)	0.0844342	0.88(0.76,1.02)	0.099707	0.86(0.74,1)	0.0530601	0.83(0.72,0.97)	0.0202587	intergenic	MICA(dist=4465),HCP5(dist=43400)
SNP	rs2844511	6	31497763	A	G	0.179843	0.168667	0.198045	0.84(0.73,0.97)	0.0158732	0.88(0.76,2.41)	0.0844342	0.88(0.76,1.02)	0.099707	0.86(0.74,1)	0.0530601	0.83(0.72,0.97)	0.0202587	intergenic	MICA(dist=6692),HCP5(dist=41173)
SNP	rs379464	6	32294326	T	C	0.160471	0.170759	0.143717	1.21(1.04,1.42)	0.0158744	1.11(0.95,3.04)	0.196892	1.08(0.92,1.27)	0.364011	0.99(0.84,1.17)	0.911486	1(0.84,1.18)	0.979008	intronic	NOTCH4
SNP	rs2073716	6	31230976	G	C	0.146506	0.136968	0.162039	0.82(0.7,0.96)	0.015937	0.84(0.72,2.32)	0.0403537	0.8(0.68,0.95)	0.0109498	0.79(0.66,0.93)	0.00561613	0.79(0.66,0.93)	0.00623538	intronic	CCHCR1
A	HLA_B_35	6	31431272	P	A	0.0333581	0.0378787	0.0259959	1.53(1.09,2.18)	0.0160422	1.46(1.04,4.32)	0.0337825	1.58(1.11,2.29)	0.0126373	1.5(1.05,2.17)	0.0283613	1.39(0.97,2.01)	0.0789352		HLA-B
SNP	rs7756467	6	33209422	A	C	0.299132	0.31147	0.279037	1.17(1.03,1.32)	0.0160948	1.14(1,3.12)	0.0462338	1.13(0.99,1.28)	0.0712238	1.11(0.97,1.26)	0.13339	1.12(0.98,1.27)	0.103386	intergenic	HLA-DPB2(dist=4554),COL11A2(dist=29025)
SNP	rs3734837	6	30188015	A	G	0.351451	0.364284	0.330552	1.16(1.03,1.31)	0.0161173	1.03(0.91,2.8)	0.64476	0.97(0.85,1.1)	0.629232	1.02(0.9,1.17)	0.730912	0.97(0.85,1.11)	0.628685	ncR-_intronic	TRIM31-AS1
SNP	rs3132580	6	31028103	A	G	0.0111605	0.00821952	0.0159501	0.53(0.31,0.89)	0.0161277	0.74(0.43,2.1)	0.275456	1.22(0.68,2.15)	0.50347	1.1(0.61,1.94)	0.751612	1.05(0.59,1.86)	0.87175	exonic	DPCR1
SNP	rs12661352	6	32853505	T	G	0.0219325	0.0184242	0.0276461	0.59(0.39,0.91)	0.0161733	0.59(0.38,1.8)	0.0170705	0.77(0.49,1.22)	0.266623	0.76(0.48,1.19)	0.228762	0.8(0.5,1.26)	0.333839	intergenic	HLA-DQB2(dist=14197),HLA-DOB(dist=35013)
SNP	rs2523721	6	30274245	T	C	0.061293	0.0543724	0.0725638	0.76(0.6,0.95)	0.0162765	0.87(0.69,2.38)	0.232713	0.94(0.74,1.21)	0.635196	0.93(0.73,1.19)	0.561316	0.92(0.72,1.18)	0.526381	exonic	TRIM26
SNP	rs3134899	6	31581265	C	T	0.0753432	0.0824384	0.0637881	1.31(1.05,1.63)	0.0163313	1.34(1.07,3.81)	0.0106372	1.31(1.05,1.65)	0.0205862	1.27(1.01,1.6)	0.0446496	1.29(1.03,1.63)	0.0317084	intronic	MICB
SNP	rs9276435	6	32821845	T	C	0.0168914	0.0133332	0.0226862	0.6(0.39,0.91)	0.016418	0.59(0.38,1.8)	0.0147884	0.79(0.5,1.23)	0.293083	0.73(0.46,1.15)	0.173183	0.78(0.49,1.24)	0.283833	intronic	HLA-DQA2
SNP	rs2523708	6	31559258	T	C	0.573814	0.58756	0.551426	1.15(1.03,1.29)	0.0164304	1.03(0.92,2.8)	0.621187	1.06(0.94,1.2)	0.315174	1.08(0.95,1.21)	0.236598	0.99(0.87,1.12)	0.886244	intergenic	HCG26(dist=11094),MICB(dist=11379)
SNP	rs2855812	6	31580699	T	G	0.196477	0.206886	0.179527	1.2(1.03,1.38)	0.0164397	1.07(0.92,2.93)	0.351478	1.08(0.92,1.26)	0.346675	0.98(0.84,1.15)	0.829091	0.93(0.8,1.1)	0.401941	intronic	MICB
SNP	rs2530715	6	31041496	G	A	0.105276	0.113639	0.0916553	1.27(1.05,1.54)	0.016445	1.03(0.84,2.81)	0.761851	1.03(0.84,1.27)	0.780158	0.91(0.73,1.12)	0.358382	0.84(0.68,1.04)	0.104262	intergenic	DPCR1(dist=11519),MUC21(dist=17968)
SNP	rs652038	6	33120748	A	G	0.313189	0.323437	0.292872	1.16(1.03,1.31)	0.0164859	1.13(1,3.09)	0.0585624	1.15(1.02,1.31)	0.0270522	1.09(0.95,1.24)	0.212091	1.07(0.94,1.23)	0.283422	intergenic	HLA-DOA(dist=35381),HLA-DPA1(dist=19576)
SNP	rs11968400	6	31912708	T	C	0.0349474	0.0298121	0.0433107	0.69(0.52,0.94)	0.0165055	0.74(0.55,2.1)	0.0563007	0.96(0.69,1.34)	0.808947	0.92(0.66,1.28)	0.609779	0.93(0.67,1.31)	0.687132	intronic	C6orf48
SNP	rs2523706	6	31559546	C	T	0.573985	0.587714	0.551626	1.15(1.03,1.29)	0.0166386	1.03(0.92,2.8)	0.62304	1.06(0.94,1.2)	0.317115	1.08(0.95,1.21)	0.237066	0.99(0.87,1.12)	0.884634	intergenic	HCG26(dist=11382),MICB(dist=11091)
SNP	rs9266689	6	31456559	A	G	0.398043	0.410929	0.377058	1.15(1.03,1.3)	0.0166764	1.19(1.05,3.27)	0.0053749	1.09(0.96,1.24)	0.166242	1.2(1.05,1.36)	0.00590066	1.11(0.97,1.26)	0.136678	intergenic	HLA-B(dist=23591),MICA(dist=18981)
SNP	rs3757340	6	31029861	C	T	0.40137	0.388187	0.42284	0.87(0.77,0.97)	0.016693	0.94(0.84,2.57)	0.332145	0.92(0.82,1.04)	0.191061	0.92(0.82,1.05)	0.212858	1(0.88,1.14)	0.957704	UTR3	DPCR1(NM_080870:c.*988T>C)
B	AA_C_24_31347555	6	31347555	S	A	0.443899	0.457123	0.422362	1.15(1.03,1.29)	0.0167061	1.09(0.97,2.97)	0.160481	1(0.89,1.13)	0.954179	1.03(0.91,1.16)	0.645776	1.09(0.96,1.24)	0.172098	exonic	HLA-C
SNP	rs9258876	6	29945051	A	G	0.0331663	0.03765	0.0258642	1.51(1.08,2.14)	0.0167589	1.28(0.91,3.59)	0.161948	1.26(0.89,1.8)	0.193883	1.22(0.87,1.75)	0.257409	1.23(0.87,1.76)	0.250638	intergenic	HLA-G(dist=38173),HLA-H(dist=18465)
M	AA_B_163_31431982_T	6	31431982	P	A	0.132004	0.123692	0.145542	0.81(0.68,0.96)	0.0169298	0.81(0.68,2.24)	0.0179532	0.78(0.65,0.93)	0.00572294	0.7(0.58,0.84)	0.000148436	0.97(0.76,1.25)	0.827398	exonic	HLA-B
M	AA_DRB1_74_32659926_L	6	32659926	P	A	0.062235	0.0685651	0.0519259	1.35(1.06,1.73)	0.0169597	1.26(0.98,3.51)	0.0736089	1.21(0.94,1.56)	0.144952	1.1(0.86,1.43)	0.453597	1.12(0.87,1.46)	0.383293	exonic	HLA-DRB1
SNP	rs493871	6	33673452	A	G	0.495108	0.508212	0.473765	1.15(1.02,1.28)	0.0170122	1.13(1.01,3.11)	0.0330451	1.13(1,1.27)	0.048788	1.14(1.02,1.29)	0.0255833	1.14(1.01,1.28)	0.0362778	intergenic	LINC00336(dist=4359),ITPR3(dist=23682)
M	AA_DQB1_86_32740579_A	6	32740579	P	A	0.360969	0.372771	0.341747	1.16(1.03,1.32)	0.0170922	1.14(1.01,3.13)	0.0398162	1.17(1.03,1.34)	0.0163335	0.94(0.8,1.09)	0.415526	1(0.85,1.17)	0.990294	exonic	HLA-DQB1
SNP	rs1055569	6	31548061	T	C	0.281409	0.268793	0.301955	0.86(0.76,0.97)	0.0171203	0.9(0.79,2.45)	0.0868213	1.04(0.9,1.19)	0.620841	1.01(0.88,1.16)	0.903642	1.02(0.88,1.17)	0.830442	ncR-_exonic	HCG26
SNP	rs2516440	6	31548476	A	G	0.281409	0.268793	0.301955	0.86(0.76,0.97)	0.0171203	0.9(0.79,2.45)	0.0868213	1.04(0.9,1.19)	0.620841	1.01(0.88,1.16)	0.903642	1.02(0.88,1.17)	0.830442	downstream	HCG26
SNP	rs9258866	6	29944503	A	C	0.0330147	0.037482	0.0257392	1.51(1.08,2.14)	0.0171535	1.28(0.91,3.59)	0.162938	1.26(0.89,1.8)	0.194348	1.22(0.87,1.75)	0.258773	1.23(0.87,1.76)	0.251367	intergenic	HLA-G(dist=37625),HLA-H(dist=19013)
SNP	rs1264420	6	30683582	A	G	0.159687	0.169299	0.144033	1.21(1.04,1.42)	0.0171711	1.11(0.95,3.04)	0.197918	1.06(0.9,1.25)	0.519233	1.05(0.89,1.24)	0.576333	1.02(0.86,1.21)	0.803819	intronic	PPP1R10
M	AA_A_246_30020067_A	6	30020067	A	P	0.157214	0.166679	0.141801	1.22(1.04,1.43)	0.0171797	1.01(0.85,2.74)	0.939168	1.04(0.88,1.24)	0.646301	0.95(0.8,1.14)	0.601735	0.9(0.76,1.08)	0.261317	exonic	HLA-A
SNP	rs3132468	6	31583465	C	T	0.0972603	0.104864	0.0848765	1.27(1.05,1.55)	0.0171832	1.28(1.05,3.58)	0.0176596	1.27(1.03,1.56)	0.0238108	1.23(1,1.52)	0.0486883	1.36(1.1,1.69)	0.00464983	intronic	MICB
SNP	rs3131635	6	31584113	A	G	0.0972603	0.104864	0.0848765	1.27(1.05,1.55)	0.0171832	1.28(1.05,3.58)	0.0176596	1.27(1.03,1.56)	0.0238108	1.23(1,1.52)	0.0486883	1.36(1.1,1.69)	0.00464983	intronic	MICB
SNP	rs3130615	6	31583392	G	A	0.0972605	0.104864	0.0848771	1.27(1.05,1.55)	0.0171861	1.28(1.05,3.58)	0.0176624	1.27(1.03,1.56)	0.0238147	1.23(1,1.52)	0.0486964	1.36(1.1,1.69)	0.00465093	intronic	MICB
SNP	rs2523898	6	31101512	G	A	0.305489	0.292814	0.326132	0.86(0.76,0.97)	0.0172057	0.91(0.8,2.48)	0.128556	1.02(0.89,1.17)	0.754431	0.97(0.85,1.12)	0.716356	1.12(0.97,1.29)	0.139154	exonic	MUC22
M	AA_A_299_30020328_T	6	30020328	A	P	0.157559	0.167015	0.142159	1.22(1.04,1.43)	0.0172542	1.01(0.85,2.73)	0.947707	1.04(0.88,1.24)	0.653314	0.95(0.8,1.14)	0.593981	0.9(0.76,1.08)	0.254458	exonic	HLA-A
M	AA_C_99_31347080_Y	6	31347080	A	P	0.511556	0.524992	0.489673	1.15(1.02,1.28)	0.0173457	1.09(0.97,2.96)	0.162488	0.92(0.81,1.05)	0.227294	0.95(0.83,1.08)	0.417943	0.98(0.86,1.12)	0.806883	exonic	HLA-C
SNP	rs9391859	6	32476349	G	A	0.129537	0.138643	0.114706	1.23(1.04,1.47)	0.017452	1.15(0.97,3.16)	0.117499	1.05(0.88,1.26)	0.571515	1.37(1.12,1.67)	0.0020479	1.29(1.06,1.58)	0.012914	intronic	BTNL2
SNP	rs206762	6	33078428	G	A	0.366928	0.354706	0.386831	0.87(0.77,0.98)	0.0176308	0.88(0.78,2.41)	0.0366485	0.86(0.76,0.97)	0.0147596	0.89(0.78,1)	0.054264	0.89(0.79,1.01)	0.0606649	intergenic	BRD2(dist=21168),HLA-DOA(dist=1510)
SNP	rs394199	6	33661558	C	T	0.477694	0.490527	0.456793	1.15(1.02,1.29)	0.0176326	1.14(1.02,3.14)	0.0225124	1.14(1.02,1.29)	0.0255466	1.16(1.03,1.3)	0.01677	1.15(1.02,1.3)	0.022961	ncR-_intronic	GGNBP1
M	AA_A_246_30020067_S	6	30020067	P	A	0.156859	0.166281	0.141515	1.21(1.04,1.43)	0.0177175	1.01(0.85,2.73)	0.943299	1.04(0.88,1.24)	0.649467	0.95(0.8,1.14)	0.597215	0.9(0.76,1.08)	0.259132	exonic	HLA-A
SNP	rs9394167	6	33862374	A	G	0.197533	0.207833	0.180556	1.19(1.03,1.38)	0.0177599	1.18(1.01,3.24)	0.0320756	1.21(1.04,1.41)	0.0128008	1.14(0.98,1.33)	0.0984813	1.13(0.97,1.33)	0.113773	intronic	LEMD2
SNP	rs13295	6	31752619	G	A	0.102899	0.111058	0.0896116	1.26(1.04,1.53)	0.017864	1.13(0.93,3.1)	0.215095	1.2(0.98,1.47)	0.0781841	1.05(0.86,1.3)	0.619029	1(0.81,1.24)	0.985205	UTR3	LY6G5C(NM_025262:c.*94T>C)
SNP	rs9275424	6	32778554	G	A	0.267152	0.255238	0.286556	0.86(0.75,0.97)	0.0180249	0.92(0.81,2.5)	0.198768	0.88(0.77,1.01)	0.0639958	0.92(0.8,1.05)	0.232171	0.93(0.81,1.06)	0.277025	intergenic	HLA-DQB1(dist=36110),HLA-DQA2(dist=38587)
M	AA_A_334_30021017_M	6	30021017	P	A	0.156818	0.166213	0.141517	1.21(1.03,1.43)	0.0180503	1.01(0.85,2.73)	0.94938	1.04(0.88,1.24)	0.654136	0.95(0.8,1.14)	0.591093	0.9(0.76,1.08)	0.254488	exonic	HLA-A
M	AA_A_299_30020328_A	6	30020328	P	A	0.15681	0.166204	0.14151	1.21(1.03,1.43)	0.018055	1.01(0.85,2.73)	0.949526	1.04(0.88,1.24)	0.654391	0.95(0.8,1.14)	0.590776	0.9(0.76,1.08)	0.254325	exonic	HLA-A
SNP	rs2071351	6	33151908	A	G	0.307486	0.319323	0.288209	1.16(1.03,1.32)	0.0181545	1.18(1.04,3.24)	0.0123465	1.22(1.07,1.39)	0.00318919	1.2(1.05,1.37)	0.00716755	1.17(1.02,1.34)	0.0206642	intronic	HLA-DPA1,HLA-DPB1
SNP	rs1264439	6	30660481	A	C	0.332681	0.345546	0.311728	1.16(1.03,1.3)	0.0181751	0.96(0.84,2.61)	0.51089	0.93(0.81,1.06)	0.268001	0.97(0.85,1.11)	0.667171	1(0.87,1.14)	0.944763	intronic	ABCF1
SNP	rs2772375	6	33539547	T	C	0.422855	0.435685	0.401961	1.15(1.02,1.29)	0.0181921	1.15(1.02,3.14)	0.0224109	1.11(0.99,1.25)	0.0794706	1.13(1,1.28)	0.0446278	1.1(0.98,1.24)	0.116653	intergenic	ZBTB9(dist=6249),BAK1(dist=108754)
M	AA_A_334_30021017_V	6	30021017	A	P	0.157492	0.166866	0.142226	1.21(1.03,1.43)	0.0182204	1(0.85,2.73)	0.965459	1.04(0.88,1.23)	0.666447	0.95(0.8,1.14)	0.58113	0.9(0.75,1.08)	0.246481	exonic	HLA-A
SNP	rs2395300	6	33076254	A	G	0.268102	0.279848	0.248971	1.17(1.03,1.33)	0.0182261	1.16(1.02,3.19)	0.0281112	1.21(1.05,1.38)	0.00701553	1.15(1,1.32)	0.0511953	1.13(0.98,1.3)	0.0935595	intergenic	BRD2(dist=18994),HLA-DOA(dist=3684)
SNP	rs2395301	6	33076671	T	C	0.268103	0.279851	0.248971	1.17(1.03,1.33)	0.018261	1.16(1.02,3.19)	0.0267783	1.21(1.05,1.38)	0.0068276	1.15(1,1.32)	0.0488217	1.13(0.98,1.3)	0.0907876	intergenic	BRD2(dist=19411),HLA-DOA(dist=3267)
SNP	rs12216336	6	33075719	C	G	0.268141	0.279881	0.249021	1.17(1.03,1.33)	0.0182728	1.16(1.02,3.19)	0.0281458	1.21(1.05,1.38)	0.0070254	1.15(1,1.32)	0.0512521	1.13(0.98,1.3)	0.0937008	intergenic	BRD2(dist=18459),HLA-DOA(dist=4219)
A	HLA_B_3501	6	31431272	P	A	0.0144493	0.0174659	0.00953652	1.93(1.14,3.42)	0.0184782	1.86(1.09,6.42)	0.0287998	1.66(0.96,3)	0.0776318	1.56(0.9,2.83)	0.12256	1.43(0.83,2.59)	0.214409		HLA-B
SNP	rs2844575	6	31442924	T	C	0.42407	0.41156	0.444444	0.87(0.78,0.98)	0.0184845	0.85(0.76,2.34)	0.0056012	0.94(0.83,1.07)	0.363514	0.84(0.74,0.96)	0.0109218	1.02(0.87,1.19)	0.812115	intergenic	HLA-B(dist=9956),MICA(dist=32616)
SNP	rs2075800	6	31885925	T	C	0.311937	0.299431	0.332305	0.86(0.77,0.98)	0.0184892	0.91(0.8,2.49)	0.139785	0.93(0.82,1.06)	0.276844	0.88(0.77,1)	0.0509394	0.87(0.77,0.99)	0.0400563	exonic	HSPA1L
SNP	rs17201917	6	32343735	G	A	0.14087	0.150032	0.125514	1.22(1.04,1.45)	0.0185622	1.12(0.95,3.07)	0.184215	1.15(0.96,1.37)	0.12686	1.08(0.9,1.29)	0.420215	1.05(0.88,1.25)	0.619331	intergenic	NOTCH4(dist=43913),C6orf10(dist=24718)
SNP	rs9393967	6	29577468	T	C	0.126697	0.135499	0.112364	1.24(1.04,1.48)	0.0185654	0.99(0.82,2.69)	0.922126	0.92(0.76,1.11)	0.369755	1(0.82,1.21)	0.995732	0.95(0.78,1.15)	0.580918	intergenic	MAS1L(dist=13810),LINC01015(dist=27694)
SNP	rs447088	6	33087958	C	A	0.442509	0.429561	0.463595	0.87(0.78,0.98)	0.018586	0.88(0.79,2.42)	0.033446	0.87(0.77,0.98)	0.0201603	0.9(0.8,1.01)	0.0757682	0.9(0.8,1.01)	0.0800809	intergenic	HLA-DOA(dist=2591),HLA-DPA1(dist=52366)
SNP	rs9368601	6	29520402	T	C	0.129168	0.137946	0.114872	1.24(1.04,1.48)	0.0186285	1(0.83,2.71)	0.983327	0.93(0.77,1.12)	0.422917	1.01(0.83,1.22)	0.93473	0.96(0.79,1.16)	0.659579	intergenic	OR10C1(dist=3669),OR2H1(dist=13807)
SNP	rs9368644	6	30905062	T	C	0.484147	0.497298	0.46273	1.15(1.02,1.29)	0.0186747	1.09(0.97,2.97)	0.156291	1.04(0.92,1.17)	0.572732	1.05(0.93,1.19)	0.40228	1.08(0.95,1.22)	0.226783	ncR-_intronic	LINC00243
SNP	rs204999	6	32217957	G	A	0.108219	0.116551	0.0946502	1.25(1.04,1.51)	0.0188504	1.17(0.97,3.22)	0.110444	1.26(1.04,1.54)	0.0218084	1.11(0.91,1.37)	0.318926	1.05(0.85,1.29)	0.668608	intergenic	FKBPL(dist=11912),PRRT1(dist=6161)
SNP	rs2523741	6	30319882	G	C	0.041956	0.0364975	0.0508457	0.72(0.55,0.95)	0.0189512	0.74(0.56,2.09)	0.0311415	0.82(0.61,1.11)	0.195866	0.8(0.6,1.08)	0.13918	0.81(0.6,1.09)	0.157828	ncR-_intronic	HCG17
B	AA_B_41_31432593	6	31432593	T	A	0.264894	0.252821	0.284558	0.86(0.75,0.98)	0.0190033	0.92(0.81,2.51)	0.219668	1.09(0.95,1.27)	0.23015	1.08(0.93,1.25)	0.329652	0.95(0.81,1.11)	0.481423	exonic	HLA-B
SNP	rs4713385	6	30895572	A	G	0.483366	0.496526	0.461934	1.15(1.02,1.29)	0.0190184	1.09(0.97,2.97)	0.158832	1.03(0.92,1.17)	0.582549	1.05(0.93,1.19)	0.414269	1.08(0.95,1.22)	0.227001	ncR-_intronic	LINC00243
SNP	rs2254386	6	31533012	G	A	0.29045	0.300379	0.269669	1.16(1.02,1.31)	0.0190291	1.07(0.94,2.91)	0.294802	1.03(0.91,1.17)	0.641253	0.91(0.79,1.04)	0.169754	1.05(0.91,1.21)	0.534873	intergenic	MICA(dist=41941),HCP5(dist=5924)
SNP	rs16870693	6	32819669	A	C	0.132393	0.140872	0.118435	1.23(1.04,1.47)	0.019367	1.28(1.07,3.59)	0.00704982	1.27(1.06,1.53)	0.00895524	1.11(0.92,1.34)	0.288255	1.15(0.95,1.39)	0.161145	intronic	HLA-DQA2
SNP	rs3134931	6	32298598	A	G	0.404697	0.417562	0.383745	1.15(1.02,1.29)	0.019465	1.1(0.97,3)	0.127483	1.1(0.98,1.25)	0.120435	1.01(0.89,1.15)	0.863854	1(0.88,1.13)	0.98043	intronic	NOTCH4
SNP	rs9267833	6	32285878	C	T	0.120352	0.111813	0.134259	0.81(0.68,0.97)	0.0196116	0.84(0.7,2.32)	0.052301	0.9(0.75,1.09)	0.280029	0.9(0.75,1.08)	0.254272	0.9(0.75,1.08)	0.261518	intronic	NOTCH4
SNP	rs12199692	6	33076907	G	T	0.267934	0.279546	0.249022	1.17(1.03,1.33)	0.0196501	1.16(1.01,3.18)	0.0297597	1.2(1.05,1.38)	0.00766243	1.14(1,1.31)	0.0543812	1.12(0.98,1.29)	0.09979	intergenic	BRD2(dist=19647),HLA-DOA(dist=3031)
M	AA_DQB1_221_32737116_H	6	32737116	A	P	0.374842	0.386571	0.355739	1.16(1.02,1.31)	0.019705	1.13(1,3.09)	0.0575125	1.15(1.02,1.31)	0.0270644	0.91(0.78,1.06)	0.229572	0.96(0.82,1.12)	0.61887	exonic	HLA-DQB1
SNP	rs1611704	6	29936446	T	C	0.421442	0.434361	0.400402	1.16(1.02,1.31)	0.0197456	0.93(0.81,2.53)	0.276224	0.88(0.77,1.01)	0.0606777	0.92(0.8,1.06)	0.236254	0.97(0.84,1.11)	0.661858	intergenic	HLA-G(dist=29568),HLA-H(dist=27070)
SNP	rs17606006	6	32494766	A	G	0.129077	0.137948	0.11463	1.23(1.03,1.47)	0.0197572	1.15(0.96,3.14)	0.133282	1.05(0.88,1.26)	0.595472	1.36(1.12,1.67)	0.00224824	1.29(1.05,1.58)	0.0140242	intergenic	BTNL2(dist=11881),HLA-DRA(dist=20831)
M	AA_DQB1_220_32737119_H	6	32737119	A	P	0.374716	0.386436	0.355629	1.16(1.02,1.31)	0.0197941	1.13(1,3.09)	0.0577154	1.15(1.02,1.31)	0.0272261	0.91(0.78,1.06)	0.228105	0.96(0.82,1.12)	0.616768	exonic	HLA-DQB1
SNP	rs2523535	6	31444229	G	A	0.233855	0.222363	0.252572	0.85(0.75,0.98)	0.0198141	0.91(0.79,2.48)	0.172937	1.04(0.9,1.2)	0.594478	1.03(0.89,1.19)	0.740558	0.92(0.79,1.07)	0.289486	intergenic	HLA-B(dist=11261),MICA(dist=31311)
SNP	rs2269706	6	30760851	A	G	0.311472	0.299431	0.330761	0.86(0.77,0.98)	0.01984	0.95(0.84,2.59)	0.43755	0.96(0.84,1.09)	0.487186	0.94(0.83,1.08)	0.386256	1.05(0.92,1.21)	0.457381	exonic	PPP1R18
SNP	rs1265048	6	31189388	C	T	0.595894	0.608658	0.575105	1.15(1.02,1.29)	0.0199704	1.06(0.94,2.88)	0.368574	1.09(0.96,1.23)	0.193019	1.1(0.97,1.24)	0.137224	1(0.88,1.14)	0.960227	intergenic	C6orf15(dist=1077),PSORS1C1(dist=1199)
SNP	rs3873243	6	29875604	A	C	0.171949	0.180983	0.157237	1.2(1.03,1.4)	0.0200627	0.99(0.85,2.7)	0.931856	1.04(0.88,1.23)	0.635958	1.04(0.88,1.23)	0.650657	1.02(0.86,1.21)	0.846444	intergenic	LOC554223(dist=2041),HLA-G(dist=27131)
SNP	rs2232238	6	30050836	C	T	0.137693	0.146593	0.123198	1.22(1.03,1.45)	0.0200829	1.02(0.86,2.77)	0.834547	1.07(0.89,1.28)	0.459824	0.97(0.81,1.17)	0.750942	0.9(0.75,1.09)	0.291561	upstream	HCG9
SNP	rs2395309	6	33134224	A	G	0.307632	0.319331	0.28858	1.16(1.02,1.31)	0.0201284	1.17(1.03,3.23)	0.0133341	1.21(1.07,1.38)	0.00346659	1.19(1.05,1.36)	0.00790273	1.17(1.02,1.33)	0.0217605	intergenic	HLA-DOA(dist=48857),HLA-DPA1(dist=6100)
SNP	rs9380146	6	29925223	A	G	0.404529	0.417899	0.382756	1.15(1.02,1.3)	0.0201886	0.96(0.84,2.61)	0.518601	0.9(0.79,1.02)	0.101901	0.94(0.82,1.07)	0.362781	0.98(0.86,1.12)	0.757242	intergenic	HLA-G(dist=18345),HLA-H(dist=38293)
M	AA_DRB1_189_32656611_R	6	32656611	A	P	0.0635466	0.0697243	0.0534856	1.34(1.05,1.72)	0.0201944	1.25(0.97,3.48)	0.0839818	1.2(0.93,1.55)	0.160641	1.1(0.85,1.42)	0.481875	1.12(0.87,1.45)	0.39527	exonic	HLA-DRB1
SNP	rs10214910	6	33145653	C	A	0.30832	0.320039	0.289236	1.16(1.02,1.31)	0.0202131	1.17(1.03,3.23)	0.0130754	1.21(1.07,1.38)	0.00327758	1.2(1.05,1.36)	0.00736484	1.17(1.03,1.33)	0.0200096	intronic	HLA-DPA1
M	AA_DQB1_125_32737913_A	6	32737913	A	P	0.374795	0.386462	0.355793	1.15(1.02,1.3)	0.0202842	1.13(1,3.09)	0.058896	1.15(1.02,1.31)	0.0279167	0.91(0.78,1.06)	0.224556	0.96(0.82,1.12)	0.609955	exonic	HLA-DQB1
SNP	rs2251396	6	31472686	A	G	0.373777	0.386608	0.352881	1.15(1.02,1.29)	0.0203162	1.16(1.03,3.18)	0.0150242	1.03(0.91,1.16)	0.677761	1.17(1.02,1.33)	0.0221765	1.1(0.96,1.26)	0.177683	intergenic	HLA-B(dist=39718),MICA(dist=2854)
SNP	rs9276842	6	32947606	G	A	0.365666	0.373973	0.345596	1.15(1.02,1.3)	0.0205227	1.13(1,3.09)	0.0507173	1.1(0.97,1.25)	0.126458	1.11(0.98,1.26)	0.0921313	1.06(0.93,1.2)	0.395644	intergenic	PSMB9(dist=12000),LOC100294145(dist=22325)
SNP	rs4947290	6	30902384	A	G	0.484002	0.497026	0.46279	1.14(1.02,1.28)	0.0205279	1.09(0.97,2.96)	0.165691	1.03(0.92,1.16)	0.593381	1.05(0.93,1.19)	0.42376	1.08(0.95,1.22)	0.237055	ncR-_intronic	LINC00243
SNP	rs4713447	6	31270942	G	A	0.560861	0.57391	0.539609	1.15(1.02,1.29)	0.0206213	1.02(0.9,2.77)	0.7541	1.13(1,1.29)	0.0528594	1.14(1,1.29)	0.0474255	1.02(0.89,1.17)	0.766744	intergenic	PSORS1C3(dist=17287),HCG27(dist=2574)
SNP	rs3868075	6	31275794	G	A	0.560861	0.57391	0.539609	1.15(1.02,1.29)	0.0206213	1.02(0.9,2.77)	0.7541	1.13(1,1.29)	0.0528594	1.14(1,1.29)	0.0474255	1.02(0.89,1.17)	0.766744	ncR-_intronic	HCG27
SNP	rs400488	6	30051014	A	G	0.137378	0.146241	0.122942	1.22(1.03,1.45)	0.0207196	1.02(0.85,2.76)	0.852946	1.07(0.89,1.28)	0.483132	0.97(0.8,1.16)	0.722719	0.9(0.75,1.09)	0.274913	ncR-_exonic	HCG9
SNP	rs2395402	6	33861651	G	A	0.197253	0.207403	0.180723	1.19(1.03,1.37)	0.0207201	1.17(1.01,3.22)	0.0389714	1.2(1.03,1.4)	0.0168428	1.13(0.97,1.32)	0.120894	1.12(0.96,1.31)	0.139752	intronic	LEMD2
SNP	rs7751869	6	30901293	G	A	0.484022	0.497028	0.46284	1.14(1.02,1.28)	0.0207315	1.09(0.97,2.96)	0.166816	1.03(0.92,1.16)	0.595076	1.05(0.93,1.19)	0.425339	1.08(0.95,1.22)	0.237999	ncR-_intronic	LINC00243
SNP	rs4947289	6	30899388	T	C	0.48415	0.497159	0.462963	1.14(1.02,1.28)	0.0207407	1.09(0.97,2.96)	0.166964	1.03(0.92,1.16)	0.594901	1.05(0.93,1.19)	0.425078	1.08(0.95,1.22)	0.237985	ncR-_intronic	LINC00243
SNP	rs381218	6	33085398	T	G	0.44227	0.429564	0.462963	0.87(0.78,0.98)	0.0208384	0.88(0.79,2.42)	0.0355518	0.87(0.77,0.98)	0.0224499	0.9(0.8,1.01)	0.0812964	0.9(0.8,1.02)	0.0862941	upstream	HLA-DOA
M	AA_DQB1_221_32737116_Q	6	32737116	P	A	0.373989	0.385605	0.355071	1.15(1.02,1.3)	0.020897	1.13(0.99,3.08)	0.0605138	1.15(1.02,1.31)	0.0284707	0.91(0.78,1.06)	0.219394	0.96(0.82,1.12)	0.600016	exonic	HLA-DQB1
M	AA_DQB1_220_32737119_R	6	32737119	P	A	0.373927	0.385537	0.355017	1.15(1.02,1.3)	0.0209416	1.13(0.99,3.08)	0.0606559	1.15(1.02,1.31)	0.02862	0.91(0.78,1.06)	0.218499	0.96(0.82,1.12)	0.598737	exonic	HLA-DQB1
SNP	rs5025315	6	31451583	A	G	0.307157	0.319288	0.287401	1.16(1.02,1.31)	0.0209428	1.08(0.95,2.96)	0.214773	1.09(0.96,1.24)	0.196037	0.99(0.87,1.14)	0.918052	1.21(1.04,1.41)	0.0147758	intergenic	HLA-B(dist=18615),MICA(dist=23957)
B	AA_DPA1_-25_33149306	6	33149306	M	x	0.307003	0.318584	0.288141	1.16(1.02,1.31)	0.0209999	1.17(1.03,3.23)	0.0139539	1.21(1.07,1.38)	0.00356892	1.19(1.05,1.36)	0.00793735	1.17(1.02,1.33)	0.0220237	exonic	HLA-DPA1
B	AA_DPA1_-5_33149246	6	33149246	R	x	0.307017	0.318598	0.288156	1.16(1.02,1.31)	0.0210016	1.17(1.03,3.23)	0.0139488	1.21(1.07,1.38)	0.0035669	1.19(1.05,1.36)	0.00793369	1.17(1.02,1.33)	0.0220129	exonic	HLA-DPA1
B	AA_DPA1_-11_33149264	6	33149264	A	x	0.306989	0.31857	0.288128	1.16(1.02,1.31)	0.0210085	1.17(1.03,3.23)	0.0139614	1.21(1.07,1.38)	0.00357134	1.19(1.05,1.36)	0.00794263	1.17(1.02,1.33)	0.0220333	exonic	HLA-DPA1
B	AA_DPA1_-14_33149273	6	33149273	L	x	0.306991	0.318571	0.288131	1.16(1.02,1.31)	0.021017	1.17(1.03,3.23)	0.0139665	1.21(1.07,1.38)	0.00357279	1.19(1.05,1.36)	0.00794487	1.17(1.02,1.33)	0.0220396	exonic	HLA-DPA1
B	AA_DPA1_-2_33149237	6	33149237	G	x	0.306983	0.318563	0.288123	1.16(1.02,1.31)	0.0210177	1.17(1.03,3.23)	0.0139672	1.21(1.07,1.38)	0.00357259	1.19(1.05,1.36)	0.00794527	1.17(1.02,1.33)	0.0220401	exonic	HLA-DPA1
B	AA_DPA1_-7_33149252	6	33149252	S	x	0.306983	0.318563	0.288123	1.16(1.02,1.31)	0.0210177	1.17(1.03,3.23)	0.0139672	1.21(1.07,1.38)	0.00357259	1.19(1.05,1.36)	0.00794527	1.17(1.02,1.33)	0.0220401	exonic	HLA-DPA1
B	AA_DPA1_-20_33149291	6	33149291	A	x	0.306983	0.318563	0.288123	1.16(1.02,1.31)	0.0210177	1.17(1.03,3.23)	0.0139672	1.21(1.07,1.38)	0.00357259	1.19(1.05,1.36)	0.00794527	1.17(1.02,1.33)	0.0220401	exonic	HLA-DPA1
B	AA_DPA1_-21_33149294	6	33149294	R	x	0.306983	0.318563	0.288123	1.16(1.02,1.31)	0.0210177	1.17(1.03,3.23)	0.0139672	1.21(1.07,1.38)	0.00357259	1.19(1.05,1.36)	0.00794527	1.17(1.02,1.33)	0.0220401	exonic	HLA-DPA1
B	AA_DPA1_-22_33149297	6	33149297	I	x	0.306983	0.318563	0.288123	1.16(1.02,1.31)	0.0210177	1.17(1.03,3.23)	0.0139672	1.21(1.07,1.38)	0.00357259	1.19(1.05,1.36)	0.00794527	1.17(1.02,1.33)	0.0220401	exonic	HLA-DPA1
B	AA_DPA1_-26_33149309	6	33149309	R	x	0.306983	0.318563	0.288123	1.16(1.02,1.31)	0.0210177	1.17(1.03,3.23)	0.0139672	1.21(1.07,1.38)	0.00357259	1.19(1.05,1.36)	0.00794527	1.17(1.02,1.33)	0.0220401	exonic	HLA-DPA1
B	AA_DPA1_-28_33149315	6	33149315	E	x	0.306983	0.318563	0.288123	1.16(1.02,1.31)	0.0210177	1.17(1.03,3.23)	0.0139672	1.21(1.07,1.38)	0.00357259	1.19(1.05,1.36)	0.00794527	1.17(1.02,1.33)	0.0220401	exonic	HLA-DPA1
B	AA_DPA1_-29_33149318	6	33149318	P	x	0.306983	0.318563	0.288123	1.16(1.02,1.31)	0.0210177	1.17(1.03,3.23)	0.0139672	1.21(1.07,1.38)	0.00357259	1.19(1.05,1.36)	0.00794527	1.17(1.02,1.33)	0.0220401	exonic	HLA-DPA1
B	AA_DPA1_-8_33149255	6	33149255	L	x	0.306983	0.318563	0.288124	1.16(1.02,1.31)	0.0210237	1.17(1.03,3.23)	0.0139714	1.21(1.07,1.38)	0.00357388	1.19(1.05,1.36)	0.00794764	1.17(1.02,1.33)	0.0220452	exonic	HLA-DPA1
B	AA_DPA1_-4_33149243	6	33149243	G	x	0.307072	0.318649	0.288218	1.16(1.02,1.31)	0.0210239	1.17(1.03,3.23)	0.0139693	1.21(1.07,1.38)	0.00357931	1.19(1.05,1.36)	0.00796501	1.17(1.02,1.33)	0.0220978	exonic	HLA-DPA1
B	AA_DPA1_-27_33149312	6	33149312	D	x	0.306987	0.318566	0.28813	1.16(1.02,1.31)	0.0210285	1.17(1.03,3.23)	0.0139749	1.21(1.07,1.38)	0.00357474	1.19(1.05,1.36)	0.00795013	1.17(1.02,1.33)	0.0220515	exonic	HLA-DPA1
B	AA_DPA1_-1_33149234	6	33149234	A	x	0.306993	0.318572	0.288135	1.16(1.02,1.31)	0.0210286	1.17(1.03,3.23)	0.013975	1.21(1.07,1.38)	0.00357404	1.19(1.05,1.36)	0.00794767	1.17(1.02,1.33)	0.0220471	exonic	HLA-DPA1
B	AA_DPA1_-13_33149270	6	33149270	S	x	0.306994	0.318573	0.288137	1.16(1.02,1.31)	0.0210301	1.17(1.03,3.23)	0.0139781	1.21(1.07,1.38)	0.00357578	1.19(1.05,1.36)	0.00795294	1.17(1.02,1.33)	0.022058	exonic	HLA-DPA1
B	AA_DPA1_-23_33149300	6	33149300	H	x	0.307005	0.318583	0.288148	1.16(1.02,1.31)	0.0210318	1.17(1.03,3.23)	0.0139668	1.21(1.07,1.38)	0.00357322	1.19(1.05,1.36)	0.00794614	1.17(1.02,1.33)	0.0220453	exonic	HLA-DPA1
B	AA_DPA1_-30_33149321	6	33149321	R	x	0.306994	0.318572	0.288137	1.16(1.02,1.31)	0.0210362	1.17(1.03,3.23)	0.0139727	1.21(1.07,1.38)	0.00357339	1.19(1.05,1.36)	0.0079489	1.17(1.02,1.33)	0.0220535	exonic	HLA-DPA1
B	AA_DPA1_-17_33149282	6	33149282	L	x	0.307159	0.318735	0.288306	1.16(1.02,1.31)	0.0210374	1.17(1.03,3.23)	0.013965	1.21(1.07,1.38)	0.00357533	1.19(1.05,1.36)	0.00794464	1.17(1.02,1.33)	0.0220276	exonic	HLA-DPA1
B	AA_DPA1_-3_33149240	6	33149240	A	x	0.306999	0.318577	0.288143	1.16(1.02,1.31)	0.0210407	1.17(1.03,3.23)	0.0139763	1.21(1.07,1.38)	0.00357424	1.19(1.05,1.36)	0.00795075	1.17(1.02,1.33)	0.0220579	exonic	HLA-DPA1
B	AA_DPA1_-19_33149288	6	33149288	V	x	0.307005	0.318582	0.288149	1.16(1.02,1.31)	0.0210419	1.17(1.03,3.23)	0.0139755	1.21(1.07,1.38)	0.00357424	1.19(1.05,1.36)	0.00795073	1.17(1.02,1.33)	0.0220584	exonic	HLA-DPA1
B	AA_DPA1_-15_33149276	6	33149276	A	x	0.307	0.318577	0.288146	1.16(1.02,1.31)	0.0210439	1.17(1.03,3.23)	0.0139852	1.21(1.07,1.38)	0.00357842	1.19(1.05,1.36)	0.0079557	1.17(1.02,1.33)	0.0220662	exonic	HLA-DPA1
SNP	rs9275425	6	32778852	A	C	0.265552	0.253943	0.284459	0.86(0.76,0.98)	0.0210507	0.92(0.81,2.51)	0.216758	0.89(0.77,1.01)	0.0740391	0.92(0.81,1.06)	0.253886	0.93(0.81,1.07)	0.301808	intergenic	HLA-DQB1(dist=36408),HLA-DQA2(dist=38289)
SNP	rs7762933	6	31270499	C	T	0.560883	0.573888	0.539703	1.15(1.02,1.29)	0.0210613	1.02(0.9,2.77)	0.758732	1.13(1,1.29)	0.052913	1.14(1,1.29)	0.0475008	1.02(0.89,1.17)	0.767268	intergenic	PSORS1C3(dist=16844),HCG27(dist=3017)
B	AA_DPA1_-12_33149267	6	33149267	L	x	0.307048	0.318621	0.2882	1.16(1.02,1.31)	0.0210751	1.17(1.03,3.23)	0.0139969	1.21(1.07,1.38)	0.00358497	1.19(1.05,1.36)	0.00797064	1.17(1.02,1.33)	0.0221067	exonic	HLA-DPA1
B	AA_DPA1_-9_33149258	6	33149258	L	x	0.307039	0.318612	0.288191	1.16(1.02,1.31)	0.0210757	1.17(1.03,3.23)	0.0140068	1.21(1.07,1.38)	0.00358432	1.19(1.05,1.36)	0.0079682	1.17(1.02,1.33)	0.0220998	exonic	HLA-DPA1
SNP	rs9469341	6	33143855	A	G	0.308024	0.319646	0.289095	1.16(1.02,1.31)	0.0210868	1.17(1.03,3.22)	0.0141162	1.21(1.07,1.38)	0.00365173	1.19(1.05,1.36)	0.00815502	1.17(1.02,1.33)	0.0221757	intronic	HLA-DPA1
SNP	rs6901761	6	30898777	T	C	0.484075	0.497044	0.462954	1.14(1.02,1.28)	0.0210881	1.09(0.97,2.96)	0.169349	1.03(0.92,1.16)	0.604139	1.05(0.93,1.18)	0.432378	1.08(0.95,1.22)	0.242716	ncR-_intronic	LINC00243
B	AA_DPA1_-10_33149261	6	33149261	F	x	0.307032	0.318605	0.288186	1.16(1.02,1.31)	0.0210951	1.17(1.03,3.23)	0.0140168	1.21(1.07,1.38)	0.00358636	1.19(1.05,1.36)	0.0079758	1.17(1.02,1.33)	0.0221117	exonic	HLA-DPA1
B	AA_DPA1_-24_33149303	6	33149303	F	x	0.307141	0.318709	0.288302	1.16(1.02,1.31)	0.0211207	1.17(1.03,3.23)	0.0140218	1.21(1.07,1.38)	0.0035901	1.19(1.05,1.36)	0.00797347	1.17(1.02,1.33)	0.0220995	exonic	HLA-DPA1
B	AA_DPA1_-6_33149249	6	33149249	L	x	0.307023	0.318593	0.288182	1.16(1.02,1.31)	0.0211247	1.17(1.03,3.23)	0.0140416	1.21(1.07,1.38)	0.00359454	1.19(1.05,1.36)	0.00798824	1.17(1.02,1.33)	0.022149	exonic	HLA-DPA1
B	AA_DPA1_-18_33149285	6	33149285	I	x	0.307128	0.318696	0.288289	1.16(1.02,1.31)	0.0211279	1.17(1.03,3.23)	0.0140263	1.21(1.07,1.38)	0.00358815	1.19(1.05,1.36)	0.00797871	1.17(1.02,1.33)	0.0221287	exonic	HLA-DPA1
B	AA_DPA1_-16_33149279	6	33149279	R	x	0.307181	0.318747	0.288346	1.16(1.02,1.31)	0.0211383	1.17(1.03,3.23)	0.0140326	1.21(1.07,1.38)	0.00359286	1.19(1.05,1.36)	0.00798637	1.17(1.02,1.33)	0.0221516	exonic	HLA-DPA1
SNP	rs4713389	6	30898583	T	G	0.484006	0.496966	0.462899	1.14(1.02,1.28)	0.0211543	1.08(0.97,2.96)	0.169915	1.03(0.92,1.16)	0.605116	1.05(0.93,1.18)	0.433691	1.08(0.95,1.21)	0.243356	ncR-_intronic	LINC00243
B	AA_DPA1_-31_33149324	6	33149324	M	x	0.30713	0.318692	0.288299	1.16(1.02,1.31)	0.0211707	1.17(1.03,3.23)	0.0140861	1.21(1.07,1.38)	0.00361214	1.19(1.05,1.36)	0.00804898	1.17(1.02,1.33)	0.0223733	exonic	HLA-DPA1
A	HLA_DPA1_0103	6	33145064	P	A	0.307969	0.319566	0.289082	1.16(1.02,1.31)	0.0212949	1.17(1.03,3.22)	0.0142114	1.21(1.07,1.38)	0.00366959	1.19(1.05,1.36)	0.00809523	1.17(1.02,1.33)	0.0220237		HLA-DPA1
SNP	rs2074475	6	30245869	C	T	0.0164969	0.0134163	0.0215139	0.6(0.38,0.93)	0.0213244	0.64(0.41,1.89)	0.0506057	0.7(0.44,1.11)	0.124044	0.68(0.43,1.09)	0.108083	0.71(0.44,1.14)	0.156604	intronic	TRIM15
A	HLA_DPA1_01	6	33145064	P	A	0.307979	0.319572	0.289099	1.16(1.02,1.31)	0.0213398	1.17(1.03,3.22)	0.0142387	1.21(1.07,1.38)	0.00367751	1.19(1.05,1.36)	0.00811405	1.17(1.02,1.33)	0.0220672		HLA-DPA1
SNP	rs210139	6	33651387	A	C	0.209002	0.219204	0.192387	1.18(1.03,1.36)	0.0213565	1.19(1.04,3.3)	0.0148121	1.2(1.04,1.39)	0.0131741	1.21(1.04,1.4)	0.0116385	1.2(1.04,1.4)	0.0146297	intronic	BAK1
SNP	rs2736176	6	31695540	C	G	0.246967	0.235629	0.265432	0.86(0.75,0.98)	0.0213586	0.9(0.79,2.46)	0.127435	0.93(0.81,1.06)	0.278433	0.9(0.78,1.03)	0.121087	0.9(0.79,1.04)	0.155253	upstream	PRRC2A
B	AA_DPA1_83_33145401	6	33145401	T	A	0.308224	0.319811	0.289354	1.16(1.02,1.31)	0.021439	1.17(1.03,3.22)	0.0140697	1.21(1.07,1.38)	0.00357253	1.19(1.05,1.36)	0.00796906	1.17(1.02,1.33)	0.0215135	exonic	HLA-DPA1
SNP	rs9257711	6	29391422	A	G	0.0143789	0.0112941	0.0194028	0.58(0.37,0.92)	0.0214937	0.58(0.36,1.79)	0.0239749	0.67(0.41,1.09)	0.108619	0.63(0.39,1.04)	0.0699616	0.69(0.42,1.14)	0.150491	intergenic	OR14J1(dist=8011),OR5V1(dist=39564)
SNP	rs3094187	6	31234923	C	T	0.467906	0.480733	0.447016	1.14(1.02,1.28)	0.0217242	1.17(1.04,3.21)	0.00993449	1.04(0.92,1.18)	0.544236	0.98(0.86,1.12)	0.804853	1.05(0.92,1.2)	0.475988	UTR5	TCF19(NM_007109:c.-303C>T,NM_001077511:c.-303C>T)
SNP	rs2524035	6	29940311	A	G	0.129746	0.138345	0.115741	1.23(1.03,1.46)	0.0218624	1.04(0.87,2.84)	0.643233	1.09(0.9,1.31)	0.384584	0.99(0.82,1.2)	0.893106	0.92(0.76,1.12)	0.388193	intergenic	HLA-G(dist=33433),HLA-H(dist=23205)
B	AA_DPA1_50_33145500	6	33145500	Q	R	0.308133	0.319673	0.289339	1.15(1.02,1.31)	0.0218957	1.17(1.03,3.22)	0.0144448	1.21(1.07,1.38)	0.00368547	1.19(1.05,1.36)	0.00818662	1.17(1.02,1.33)	0.0220508	exonic	HLA-DPA1
SNP	rs720465	6	31233756	A	C	0.0433883	0.0377097	0.0526363	0.73(0.56,0.96)	0.0219913	0.81(0.62,2.25)	0.130456	1.2(0.86,1.67)	0.2769	1.18(0.85,1.65)	0.317401	1.2(0.86,1.68)	0.281515	intronic	CCHCR1
A	HLA_A_2402	6	30019970	P	A	0.131436	0.139016	0.119091	1.23(1.03,1.48)	0.0220253	0.95(0.78,2.58)	0.570726	0.99(0.82,1.21)	0.949044	1(0.82,1.22)	0.999054	0.98(0.81,1.2)	0.843272		HLA-A
B	AA_DPA1_127_33144929	6	33144929	L	P	0.30788	0.319404	0.289112	1.15(1.02,1.31)	0.0220983	1.17(1.03,3.22)	0.0146482	1.21(1.06,1.38)	0.00379476	1.19(1.05,1.36)	0.00837512	1.17(1.02,1.33)	0.0226384	exonic	HLA-DPA1
SNP	rs2596532	6	31495850	C	G	0.409433	0.422363	0.388374	1.14(1.02,1.28)	0.0221168	1.15(1.03,3.16)	0.0166561	1.04(0.92,1.17)	0.529649	1.18(1.04,1.34)	0.0118087	1.11(0.98,1.27)	0.10468	intergenic	MICA(dist=4779),HCP5(dist=43086)
SNP	rs2848716	6	31495946	C	G	0.409433	0.422363	0.388374	1.14(1.02,1.28)	0.0221168	1.15(1.03,3.16)	0.0166561	1.04(0.92,1.17)	0.529649	1.18(1.04,1.34)	0.0118087	1.11(0.98,1.27)	0.10468	intergenic	MICA(dist=4875),HCP5(dist=42990)
SNP	rs3131115	6	30576770	A	G	0.410176	0.397979	0.430041	0.87(0.78,0.98)	0.0221322	0.95(0.85,2.6)	0.450466	1(0.89,1.13)	0.971815	0.97(0.86,1.1)	0.651492	0.97(0.85,1.1)	0.624105	intergenic	HLA-E(dist=6809),GNL1(dist=40364)
B	AA_DPA1_160_33144830	6	33144830	F	V	0.307882	0.319402	0.289121	1.15(1.02,1.31)	0.0221424	1.17(1.03,3.22)	0.0146791	1.21(1.06,1.38)	0.00380543	1.19(1.05,1.36)	0.00839895	1.17(1.02,1.33)	0.0227	exonic	HLA-DPA1
SNP	rs362532	6	29638392	G	A	0.132625	0.141108	0.118809	1.22(1.03,1.46)	0.0222291	1.03(0.86,2.79)	0.782849	1.08(0.9,1.29)	0.437969	0.98(0.81,1.18)	0.822424	0.93(0.77,1.13)	0.477064	intergenic	UBD(dist=2711),SNORD32B(dist=19616)
SNP	rs362531	6	29638434	A	G	0.132632	0.141115	0.118817	1.22(1.03,1.46)	0.022232	1.03(0.86,2.79)	0.783004	1.08(0.9,1.29)	0.437947	0.98(0.81,1.18)	0.822372	0.93(0.77,1.13)	0.477219	intergenic	UBD(dist=2753),SNORD32B(dist=19574)
A	HLA_C_1202	6	31346171	P	A	0.0250814	0.020862	0.0319532	0.66(0.47,0.94)	0.0222779	0.77(0.54,2.16)	0.152945	0.7(0.49,1.01)	0.0567614	0.69(0.48,1)	0.0472955	0.81(0.56,1.18)	0.277195		HLA-C
SNP	rs2844659	6	30932511	T	C	0.0534247	0.0590651	0.0442387	1.35(1.05,1.76)	0.0223212	1.23(0.95,3.43)	0.121418	1.29(0.99,1.7)	0.0673177	1.28(0.98,1.69)	0.0747683	1.37(1.04,1.81)	0.026881	intergenic	LINC00243(dist=26096),DDR1(dist=25858)
SNP	rs3180553	6	33144188	G	T	0.307828	0.319331	0.289095	1.15(1.02,1.31)	0.0223476	1.17(1.03,3.22)	0.0147886	1.21(1.06,1.38)	0.00383572	1.19(1.05,1.36)	0.00846644	1.17(1.02,1.33)	0.0228385	intronic	HLA-DPA1
B	AA_DPA1_228_33144412	6	33144412	T	P	0.307828	0.31933	0.289095	1.15(1.02,1.31)	0.0223489	1.17(1.03,3.22)	0.0147893	1.21(1.06,1.38)	0.00383599	1.19(1.05,1.36)	0.00846694	1.17(1.02,1.33)	0.0228396	exonic	HLA-DPA1
SNP	rs3077	6	33141000	A	G	0.307828	0.31933	0.289095	1.15(1.02,1.31)	0.022349	1.17(1.03,3.22)	0.0147893	1.21(1.06,1.38)	0.00383592	1.19(1.05,1.36)	0.00846678	1.17(1.02,1.33)	0.0228393	UTR3	HLA-DPA1(NM_033554:c.*115T>C,NM_001242525:c.*115T>C,NM_001242524:c.*115T>C)
SNP	rs2428504	6	30259349	C	T	0.041683	0.0363234	0.0504115	0.73(0.56,0.96)	0.0223621	0.74(0.56,2.1)	0.0363348	0.83(0.62,1.11)	0.21371	0.81(0.6,1.08)	0.153208	0.81(0.61,1.09)	0.172138	downstream	TRIM26
SNP	rs9257879	6	29590998	G	C	0.317475	0.329291	0.298233	1.16(1.02,1.31)	0.0223953	0.96(0.84,2.62)	0.595654	0.92(0.8,1.05)	0.206456	0.93(0.81,1.07)	0.288862	0.95(0.83,1.1)	0.506112	intergenic	MAS1L(dist=27340),LINC01015(dist=14164)
SNP	rs9275388	6	32777062	C	T	0.265753	0.254264	0.284465	0.86(0.76,0.98)	0.022401	0.92(0.81,2.52)	0.231096	0.89(0.78,1.02)	0.0814386	0.93(0.81,1.06)	0.273915	0.93(0.82,1.07)	0.326705	intergenic	HLA-DQB1(dist=34618),HLA-DQA2(dist=40079)
SNP	rs9275390	6	32777134	C	T	0.265753	0.254264	0.284465	0.86(0.76,0.98)	0.022401	0.92(0.81,2.52)	0.231096	0.89(0.78,1.02)	0.0814386	0.93(0.81,1.06)	0.273915	0.93(0.82,1.07)	0.326705	intergenic	HLA-DQB1(dist=34690),HLA-DQA2(dist=40007)
SNP	rs9275393	6	32777417	A	G	0.265753	0.254264	0.284465	0.86(0.76,0.98)	0.022401	0.92(0.81,2.52)	0.231096	0.89(0.78,1.02)	0.0814386	0.93(0.81,1.06)	0.273915	0.93(0.82,1.07)	0.326705	intergenic	HLA-DQB1(dist=34973),HLA-DQA2(dist=39724)
SNP	rs9275406	6	32777933	T	G	0.265753	0.254264	0.284465	0.86(0.76,0.98)	0.022401	0.92(0.81,2.52)	0.231096	0.89(0.78,1.02)	0.0814386	0.93(0.81,1.06)	0.273915	0.93(0.82,1.07)	0.326705	intergenic	HLA-DQB1(dist=35489),HLA-DQA2(dist=39208)
SNP	rs9275407	6	32778015	T	G	0.265753	0.254264	0.284465	0.86(0.76,0.98)	0.022401	0.92(0.81,2.52)	0.231096	0.89(0.78,1.02)	0.0814386	0.93(0.81,1.06)	0.273915	0.93(0.82,1.07)	0.326705	intergenic	HLA-DQB1(dist=35571),HLA-DQA2(dist=39126)
SNP	rs9275418	6	32778222	G	A	0.265753	0.254264	0.284465	0.86(0.76,0.98)	0.022401	0.92(0.81,2.52)	0.231096	0.89(0.78,1.02)	0.0814386	0.93(0.81,1.06)	0.273915	0.93(0.82,1.07)	0.326705	intergenic	HLA-DQB1(dist=35778),HLA-DQA2(dist=38919)
SNP	rs9275427	6	32778893	T	C	0.265753	0.254264	0.284465	0.86(0.76,0.98)	0.022401	0.92(0.81,2.52)	0.231096	0.89(0.78,1.02)	0.0814386	0.93(0.81,1.06)	0.273915	0.93(0.82,1.07)	0.326705	intergenic	HLA-DQB1(dist=36449),HLA-DQA2(dist=38248)
SNP	rs9275428	6	32778956	G	A	0.265753	0.254264	0.284465	0.86(0.76,0.98)	0.022401	0.92(0.81,2.52)	0.231096	0.89(0.78,1.02)	0.0814386	0.93(0.81,1.06)	0.273915	0.93(0.82,1.07)	0.326705	intergenic	HLA-DQB1(dist=36512),HLA-DQA2(dist=38185)
SNP	rs6457736	6	33672390	C	T	0.0758241	0.0824908	0.0649666	1.3(1.04,1.63)	0.0224673	1.31(1.05,3.71)	0.0202442	1.32(1.04,1.67)	0.0213108	1.29(1.02,1.64)	0.0344906	1.31(1.03,1.66)	0.0287308	intergenic	LINC00336(dist=3297),ITPR3(dist=24744)
[truncated: 4,312 more rows]
